# Supplementary material for: Crystal structure of 1,2,3,4-tetra­hydro­isoquinolin-2-ium (2S,3S)-3-carb­oxy-2,3-di­hydroxy­propano­ate monohydrate
Source: Acta Crystallogr E Crystallogr Commun. 2024 Jun 21;80(Pt 7):763–6. doi: 10.1107/S2056989024005711 (PMC11223702; doi:10.1107/S2056989024005711)
Supplement: Supplementary file 1 [file e-80-00763-sup1.cif]

##############################################################################
#                                                                            #
# This CIF contains the data in a paper accepted for publication in          #
# Acta Crystallographica Section E. It conforms to the requirements of       #
# Notes for Authors for Acta Crystallographica Section E, and has been       #
# peer reviewed under the auspices of the IUCr Commission on Journals.       #
#                                                                            #
# Full details of the Crystallographic Information File format               #
# are given in the paper "The Crystallographic Information File (CIF):       #
# a New Standard Archive File for Crystallography" by S. R. Hall, F. H.      #
# Allen and I. D. Brown [Acta Cryst. (1991), A47, 655-685].                  #
#                                                                            #
# The current version of the core CIF dictionary is obtainable from          #
# ftp://ftp.iucr.org/pub/cif_core.dic.                                       #
#                                                                            #
# Software is freely available for graphical display of the structure(s)     #
# in this CIF. For information consult the CIF software page                 #
# http://www.iucr.org/resources/cif/software.                                #
#                                                                            #
# This file may be used for bona fide research purposes within the           #
# scientific community so long as proper attribution is given to the journal # 
# article from which it was obtained.                                        #
#                                                                            #
##############################################################################
data_I
_audit_creation_method     'SHELXL-2019/3'
_chemical_name_systematic
;
1,2,3,4-Tetrahydroisoquinolin-2-ium
(2<i>S</i>,3<i>S</i>)-3-carboxy-2,3-dihydroxypropanoate monohydrate
;
_chemical_name_common
;
1,2,3,4-Tetrahydroisoquinolinium D-hydrogen tartrate monohydrate
;
_chemical_formula_moiety     'C9 H12 N +, C4 H5 O6 -, H2 O'
_chemical_formula_sum     'C13 H19 N O7'
_chemical_formula_iupac     'C9 H12 N +, C4 H5 O6 -, H2 O'
_chemical_formula_weight     301.29
_chemical_melting_point     ?
_chemical_absolute_configuration     syn
_space_group_crystal_system     orthorhombic
_space_group_name_H-M_alt     'P 21 21 21'
_space_group_name_Hall     'P 2ac 2ab'
loop_
    _space_group_symop_operation_xyz
    'x, y, z'
    '-x+1/2, -y, z+1/2'
    '-x, y+1/2, -z+1/2'
    'x+1/2, -y+1/2, -z'
_cell_length_a     7.0695(3)
_cell_length_b     7.4842(3)
_cell_length_c     26.9573(10)
_cell_angle_alpha     90
_cell_angle_beta     90
_cell_angle_gamma     90
_cell_volume     1426.30(10)
_cell_formula_units_Z     4
_cell_measurement_reflns_used     5780
_cell_measurement_theta_min     3.0140
_cell_measurement_theta_max     27.7030
_cell_measurement_temperature     115(2)
_exptl_crystal_description     prism
_exptl_crystal_colour     colourless
_exptl_crystal_size_max     0.490
_exptl_crystal_size_mid     0.210
_exptl_crystal_size_min     0.200
_exptl_crystal_density_diffrn     1.403
_exptl_crystal_density_meas     ?
_exptl_crystal_density_method     ?
_exptl_crystal_F_000     640
_exptl_absorpt_coefficient_mu     0.115
_exptl_absorpt_correction_type     multi-scan
_exptl_absorpt_process_details
;
(ABSPACK in CrysAlisPro; Rigaku OD, 2023)
;
_exptl_absorpt_correction_T_min     0.96657
_exptl_absorpt_correction_T_max     1.00000
_diffrn_ambient_temperature     115(2)
_diffrn_source     'fine-focus sealed X-ray tube'
_diffrn_radiation_type     MoK\a
_diffrn_radiation_wavelength     0.71073
_diffrn_radiation_monochromator     graphite
_diffrn_measurement_device_type     'Oxford Diffraction Xcalibur2'
_diffrn_measurement_device     'four-circle diffractometer'
_diffrn_measurement_method     '\w scans'
_diffrn_detector     'CCD plate'
_diffrn_detector_area_resol_mean     8.4171
_diffrn_reflns_number     16488
_diffrn_reflns_av_R_equivalents     0.0381
_diffrn_reflns_av_unetI/netI     0.0342
_diffrn_reflns_theta_min     2.825
_diffrn_reflns_theta_max     28.463
_diffrn_reflns_theta_full     25.242
_diffrn_measured_fraction_theta_max     0.937
_diffrn_measured_fraction_theta_full     0.997
_diffrn_reflns_limit_h_min     -9
_diffrn_reflns_limit_h_max     9
_diffrn_reflns_limit_k_min     -9
_diffrn_reflns_limit_k_max     9
_diffrn_reflns_limit_l_min     -35
_diffrn_reflns_limit_l_max     35
_diffrn_radiation_probe     x-ray
_refine_special_details     ?
_reflns_number_total     3307
_reflns_number_gt     2900
_reflns_threshold_expression     'I > 2\s(I)'
_refine_ls_structure_factor_coef     Fsqd
_refine_ls_matrix_type     full
_refine_ls_R_factor_all     0.0473
_refine_ls_R_factor_gt     0.0367
_refine_ls_wR_factor_gt     0.0734
_refine_ls_wR_factor_ref     0.0776
_refine_ls_goodness_of_fit_ref     1.036
_refine_ls_restrained_S_all     1.037
_refine_ls_number_reflns     3307
_refine_ls_number_parameters     218
_refine_ls_number_restraints     7
_refine_ls_hydrogen_treatment     mixed
_refine_ls_weighting_scheme     calc
_refine_ls_weighting_details
              'w=1/[\s^2^(Fo^2^)+(0.0326P)^2^+0.2898P] where P=(Fo^2^+2Fc^2^)/3'
_atom_sites_solution_hydrogens     mixed
_atom_sites_solution_primary     direct
_atom_sites_solution_secondary     difmap
_refine_ls_shift/su_max     0.000
_refine_ls_shift/su_mean     0.000
_refine_diff_density_max     0.248
_refine_diff_density_min     -0.193
_refine_ls_extinction_method     none
_refine_ls_extinction_coef     .
_refine_ls_abs_structure_details
;
 The absolute structure was inferred from the known absolute configuration
of the starting material.
;
_refine_ls_abs_structure_Flack     .
loop_
    _atom_type_symbol
    _atom_type_description
    _atom_type_scat_dispersion_real
    _atom_type_scat_dispersion_imag
    _atom_type_scat_source
    'C' 'C' 0.0033 0.0016
                         'International Tables Vol C Tables 4.2.6.8 and 6.1.1.4'
    'H' 'H' 0.0000 0.0000
                         'International Tables Vol C Tables 4.2.6.8 and 6.1.1.4'
    'N' 'N' 0.0061 0.0033
                         'International Tables Vol C Tables 4.2.6.8 and 6.1.1.4'
    'O' 'O' 0.0106 0.0060
                         'International Tables Vol C Tables 4.2.6.8 and 6.1.1.4'
_computing_data_collection
;
<i>CrysAlis</i> system (Oxford Diffraction, 2009)
;
_computing_cell_refinement
;
CrysAlisPro (Rigaku OD, 2023)
;
_computing_data_reduction
;
CrysAlisPro (Rigaku OD, 2023)
;
_computing_structure_solution
;
SHELXS97 (Sheldrick, 2008)
;
_computing_structure_refinement
;
<i>SHELXL2019/3</i> (Sheldrick, 2015)
;
_computing_molecular_graphics
;
DIAMOND (Brandenburg, 2018)
;
_computing_publication_material
;
publCIF (Westrip, 2010)
;
loop_
    _atom_site_type_symbol
    _atom_site_label
    _atom_site_fract_x
    _atom_site_fract_y
    _atom_site_fract_z
    _atom_site_U_iso_or_equiv
    _atom_site_adp_type
    _atom_site_calc_flag
    _atom_site_occupancy
    _atom_site_disorder_assembly
    _atom_site_disorder_group
    C C1 0.4189(3) 0.1694(3) 0.34142(7) 0.0239(5) Uani d 1 . .
    H H1A 0.464782 0.045500 0.345983 0.029 Uiso calc 1 . .
    H H1B 0.528981 0.250520 0.344259 0.029 Uiso calc 1 . .
    C C3 0.0946(3) 0.1243(4) 0.37283(8) 0.0285(5) Uani d 1 . .
    H H3A 0.011223 0.144808 0.401784 0.034 Uiso calc 1 . .
    H H3B 0.112372 -0.006161 0.368861 0.034 Uiso calc 1 . .
    C C4 0.0045(3) 0.2016(4) 0.32647(8) 0.0270(6) Uani d 1 . .
    H H4A -0.108849 0.130433 0.317815 0.032 Uiso calc 1 . .
    H H4B -0.037111 0.325477 0.333300 0.032 Uiso calc 1 . .
    C C4A 0.1392(3) 0.2023(3) 0.28289(7) 0.0214(5) Uani d 1 . .
    C C5 0.0715(3) 0.2181(4) 0.23438(8) 0.0304(6) Uani d 1 . .
    H H5 -0.060695 0.228797 0.228874 0.036 Uiso calc 1 . .
    C C6 0.1933(4) 0.2184(4) 0.19427(8) 0.0315(6) Uani d 1 . .
    H H6 0.144780 0.230122 0.161566 0.038 Uiso calc 1 . .
    C C7 0.3856(4) 0.2017(4) 0.20182(8) 0.0309(6) Uani d 1 . .
    H H7 0.469721 0.200425 0.174352 0.037 Uiso calc 1 . .
    C C8 0.4550(3) 0.1869(3) 0.24957(8) 0.0282(5) Uani d 1 . .
    H H8 0.587475 0.176093 0.254702 0.034 Uiso calc 1 . .
    C C8A 0.3337(3) 0.1876(3) 0.29031(7) 0.0194(5) Uani d 1 . .
    C C9 0.6220(3) 0.8178(3) 0.43005(7) 0.0163(4) Uani d 1 . .
    C C10 0.6944(3) 0.6256(3) 0.43360(7) 0.0150(4) Uani d 1 . .
    H H10 0.659059 0.561013 0.402479 0.018 Uiso calc 1 . .
    C C11 0.6005(3) 0.5311(3) 0.47767(7) 0.0149(4) Uani d 1 . .
    H H11 0.460966 0.528552 0.471655 0.018 Uiso calc 1 . .
    C C12 0.6706(3) 0.3389(3) 0.47987(7) 0.0151(4) Uani d 1 . .
    N N2 0.2809(3) 0.2123(3) 0.38108(7) 0.0226(4) Uani d 1 . .
    H H2A 0.263(4) 0.333(3) 0.3823(9) 0.029(7) Uiso d 1 . .
    H H2B 0.326(3) 0.179(3) 0.4103(7) 0.024(6) Uiso d 1 . .
    O O1 0.7420(2) 0.93738(19) 0.43712(6) 0.0257(4) Uani d 1 . .
    O O2 0.4493(2) 0.8404(2) 0.42043(5) 0.0183(3) Uani d 1 . .
    O O3 0.8937(2) 0.6193(2) 0.43902(6) 0.0204(3) Uani d 1 . .
    H H3 0.933(4) 0.721(3) 0.4501(9) 0.039(8) Uiso d 1 . .
    O O4 0.6332(2) 0.6239(2) 0.52224(5) 0.0206(3) Uani d 1 . .
    H H4 0.743(3) 0.609(4) 0.5316(10) 0.041(8) Uiso d 1 . .
    O O6 0.7472(2) 0.2755(2) 0.51597(5) 0.0242(4) Uani d 1 . .
    O O5 0.6396(2) 0.25433(19) 0.43803(5) 0.0181(3) Uani d 1 . .
    H H5A 0.675(4) 0.141(3) 0.4404(11) 0.055(9) Uiso d 1 . .
    O O7 0.2156(3) 0.5762(2) 0.38150(6) 0.0290(4) Uani d 1 . .
    H H7A 0.296(4) 0.651(4) 0.3947(11) 0.050(9) Uiso d 1 . .
    H H7B 0.108(4) 0.581(5) 0.3967(11) 0.063(11) Uiso d 1 . .
loop_
    _atom_site_aniso_label
    _atom_site_aniso_U_11
    _atom_site_aniso_U_22
    _atom_site_aniso_U_33
    _atom_site_aniso_U_12
    _atom_site_aniso_U_13
    _atom_site_aniso_U_23
    C1 0.0193(11) 0.0331(13) 0.0192(10) 0.0045(11) -0.0019(9) 0.0004(9)
    C3 0.0244(13) 0.0404(15) 0.0208(10) -0.0100(12) 0.0004(10) 0.0047(10)
    C4 0.0197(12) 0.0395(15) 0.0218(11) -0.0036(11) 0.0000(9) 0.0009(10)
    C4A 0.0236(12) 0.0214(11) 0.0190(10) -0.0013(10) -0.0003(9) 0.0004(8)
    C5 0.0227(12) 0.0440(15) 0.0244(11) 0.0006(12) -0.0051(9) 0.0025(10)
    C6 0.0367(14) 0.0433(16) 0.0145(10) 0.0000(13) -0.0045(10) 0.0014(10)
    C7 0.0317(13) 0.0413(15) 0.0197(11) -0.0019(13) 0.0062(10) -0.0009(10)
    C8 0.0221(12) 0.0389(15) 0.0235(11) 0.0007(11) 0.0011(9) -0.0017(10)
    C8A 0.0225(11) 0.0188(11) 0.0168(9) 0.0003(9) -0.0021(8) -0.0012(8)
    C9 0.0179(10) 0.0152(10) 0.0159(9) 0.0004(9) 0.0013(8) -0.0004(8)
    C10 0.0124(10) 0.0144(10) 0.0182(9) 0.0000(8) -0.0001(8) -0.0016(8)
    C11 0.0137(10) 0.0169(10) 0.0141(9) -0.0011(8) -0.0019(8) -0.0024(8)
    C12 0.0130(10) 0.0175(10) 0.0148(9) -0.0022(8) 0.0011(8) 0.0013(8)
    N2 0.0232(10) 0.0298(12) 0.0149(8) -0.0029(9) -0.0012(8) 0.0027(8)
    O1 0.0202(8) 0.0126(7) 0.0443(9) 0.0000(7) -0.0035(8) -0.0019(7)
    O2 0.0149(7) 0.0195(8) 0.0204(7) 0.0019(6) 0.0000(6) 0.0001(6)
    O3 0.0141(7) 0.0140(8) 0.0331(8) 0.0007(6) 0.0014(7) -0.0021(6)
    O4 0.0169(8) 0.0255(8) 0.0194(7) 0.0031(7) -0.0023(7) -0.0090(6)
    O6 0.0279(8) 0.0260(9) 0.0187(7) 0.0051(8) -0.0050(6) 0.0031(6)
    O5 0.0240(8) 0.0116(8) 0.0188(7) 0.0018(6) -0.0029(6) -0.0008(6)
    O7 0.0222(9) 0.0336(10) 0.0312(9) -0.0026(8) 0.0034(8) -0.0108(8)
_geom_special_details
;
 All esds (except the esd in the dihedral angle between two l.s. planes)
 are estimated using the full covariance matrix.  The cell esds are taken
 into account individually in the estimation of esds in distances, angles
 and torsion angles; correlations between esds in cell parameters are only
 used when they are defined by crystal symmetry.  An approximate (isotropic)
 treatment of cell esds is used for estimating esds involving l.s. planes.
;
loop_
    _geom_bond_atom_site_label_1
    _geom_bond_atom_site_label_2
    _geom_bond_site_symmetry_2
    _geom_bond_distance
    _geom_bond_publ_flag
    C1 N2 . 1.483(3) ?
    C1 C8A . 1.510(3) ?
    C1 H1A . 0.9900 ?
    C1 H1B . 0.9900 ?
    C3 N2 . 1.489(3) ?
    C3 C4 . 1.518(3) ?
    C3 H3A . 0.9900 ?
    C3 H3B . 0.9900 ?
    C4 C4A . 1.512(3) ?
    C4 H4A . 0.9900 ?
    C4 H4B . 0.9900 ?
    C4A C8A . 1.393(3) ?
    C4A C5 . 1.397(3) ?
    C5 C6 . 1.382(3) ?
    C5 H5 . 0.9500 ?
    C6 C7 . 1.380(3) ?
    C6 H6 . 0.9500 ?
    C7 C8 . 1.382(3) ?
    C7 H7 . 0.9500 ?
    C8 C8A . 1.393(3) ?
    C8 H8 . 0.9500 ?
    C9 O1 . 1.247(2) ?
    C9 O2 . 1.260(3) ?
    C9 C10 . 1.529(3) ?
    C10 O3 . 1.417(2) ?
    C10 C11 . 1.534(3) ?
    C10 H10 . 1.0000 ?
    C11 O4 . 1.407(2) ?
    C11 C12 . 1.522(3) ?
    C11 H11 . 1.0000 ?
    C12 O6 . 1.211(2) ?
    C12 O5 . 1.312(2) ?
    N2 H2A . 0.91(2) ?
    N2 H2B . 0.883(19) ?
    O3 H3 . 0.87(2) ?
    O4 H4 . 0.82(2) ?
    O5 H5A . 0.89(2) ?
    O7 H7A . 0.87(2) ?
    O7 H7B . 0.87(2) ?
loop_
    _geom_angle_atom_site_label_1
    _geom_angle_atom_site_label_2
    _geom_angle_atom_site_label_3
    _geom_angle_site_symmetry_1
    _geom_angle_site_symmetry_3
    _geom_angle
    _geom_angle_publ_flag
    N2 C1 C8A . . 112.07(18) ?
    N2 C1 H1A . . 109.2 ?
    C8A C1 H1A . . 109.2 ?
    N2 C1 H1B . . 109.2 ?
    C8A C1 H1B . . 109.2 ?
    H1A C1 H1B . . 107.9 ?
    N2 C3 C4 . . 108.99(18) ?
    N2 C3 H3A . . 109.9 ?
    C4 C3 H3A . . 109.9 ?
    N2 C3 H3B . . 109.9 ?
    C4 C3 H3B . . 109.9 ?
    H3A C3 H3B . . 108.3 ?
    C4A C4 C3 . . 112.13(19) ?
    C4A C4 H4A . . 109.2 ?
    C3 C4 H4A . . 109.2 ?
    C4A C4 H4B . . 109.2 ?
    C3 C4 H4B . . 109.2 ?
    H4A C4 H4B . . 107.9 ?
    C8A C4A C5 . . 118.6(2) ?
    C8A C4A C4 . . 120.63(19) ?
    C5 C4A C4 . . 120.8(2) ?
    C6 C5 C4A . . 121.3(2) ?
    C6 C5 H5 . . 119.4 ?
    C4A C5 H5 . . 119.4 ?
    C7 C6 C5 . . 119.9(2) ?
    C7 C6 H6 . . 120.1 ?
    C5 C6 H6 . . 120.1 ?
    C6 C7 C8 . . 119.6(2) ?
    C6 C7 H7 . . 120.2 ?
    C8 C7 H7 . . 120.2 ?
    C7 C8 C8A . . 121.0(2) ?
    C7 C8 H8 . . 119.5 ?
    C8A C8 H8 . . 119.5 ?
    C4A C8A C8 . . 119.6(2) ?
    C4A C8A C1 . . 122.13(19) ?
    C8 C8A C1 . . 118.22(19) ?
    O1 C9 O2 . . 126.43(19) ?
    O1 C9 C10 . . 115.97(17) ?
    O2 C9 C10 . . 117.60(17) ?
    O3 C10 C9 . . 111.74(16) ?
    O3 C10 C11 . . 109.57(16) ?
    C9 C10 C11 . . 109.73(16) ?
    O3 C10 H10 . . 108.6 ?
    C9 C10 H10 . . 108.6 ?
    C11 C10 H10 . . 108.6 ?
    O4 C11 C12 . . 112.33(16) ?
    O4 C11 C10 . . 111.24(16) ?
    C12 C11 C10 . . 108.98(16) ?
    O4 C11 H11 . . 108.1 ?
    C12 C11 H11 . . 108.1 ?
    C10 C11 H11 . . 108.1 ?
    O6 C12 O5 . . 125.21(19) ?
    O6 C12 C11 . . 123.19(18) ?
    O5 C12 C11 . . 111.59(16) ?
    C1 N2 C3 . . 112.25(17) ?
    C1 N2 H2A . . 109.3(17) ?
    C3 N2 H2A . . 108.7(18) ?
    C1 N2 H2B . . 110.2(16) ?
    C3 N2 H2B . . 109.1(16) ?
    H2A N2 H2B . . 107(2) ?
    C10 O3 H3 . . 109.0(19) ?
    C11 O4 H4 . . 110(2) ?
    C12 O5 H5A . . 111(2) ?
    H7A O7 H7B . . 110(3) ?
loop_
    _geom_torsion_atom_site_label_1
    _geom_torsion_atom_site_label_2
    _geom_torsion_atom_site_label_3
    _geom_torsion_atom_site_label_4
    _geom_torsion_site_symmetry_1
    _geom_torsion_site_symmetry_2
    _geom_torsion_site_symmetry_3
    _geom_torsion_site_symmetry_4
    _geom_torsion
    _geom_torsion_publ_flag
    N2 C3 C4 C4A . . . . 49.8(3) ?
    C3 C4 C4A C8A . . . . -18.9(3) ?
    C3 C4 C4A C5 . . . . 161.3(2) ?
    C8A C4A C5 C6 . . . . 0.3(4) ?
    C4 C4A C5 C6 . . . . -179.8(2) ?
    C4A C5 C6 C7 . . . . 0.4(4) ?
    C5 C6 C7 C8 . . . . -0.8(4) ?
    C6 C7 C8 C8A . . . . 0.3(4) ?
    C5 C4A C8A C8 . . . . -0.8(4) ?
    C4 C4A C8A C8 . . . . 179.4(2) ?
    C5 C4A C8A C1 . . . . -179.8(2) ?
    C4 C4A C8A C1 . . . . 0.4(4) ?
    C7 C8 C8A C4A . . . . 0.4(4) ?
    C7 C8 C8A C1 . . . . 179.5(2) ?
    N2 C1 C8A C4A . . . . -13.7(3) ?
    N2 C1 C8A C8 . . . . 167.3(2) ?
    O1 C9 C10 O3 . . . . -6.6(2) ?
    O2 C9 C10 O3 . . . . 173.40(17) ?
    O1 C9 C10 C11 . . . . 115.09(19) ?
    O2 C9 C10 C11 . . . . -64.9(2) ?
    O3 C10 C11 O4 . . . . 66.1(2) ?
    C9 C10 C11 O4 . . . . -57.0(2) ?
    O3 C10 C11 C12 . . . . -58.3(2) ?
    C9 C10 C11 C12 . . . . 178.67(15) ?
    O4 C11 C12 O6 . . . . -0.7(3) ?
    C10 C11 C12 O6 . . . . 123.1(2) ?
    O4 C11 C12 O5 . . . . -179.82(16) ?
    C10 C11 C12 O5 . . . . -56.1(2) ?
    C8A C1 N2 C3 . . . . 46.4(3) ?
    C4 C3 N2 C1 . . . . -65.8(3) ?
loop_
    _geom_hbond_atom_site_label_D
    _geom_hbond_atom_site_label_H
    _geom_hbond_atom_site_label_A
    _geom_hbond_site_symmetry_A
    _geom_hbond_distance_DH
    _geom_hbond_distance_HA
    _geom_hbond_distance_DA
    _geom_hbond_angle_DHA
    _geom_hbond_publ_flag
    C1 H1A O2 1_545 0.99 2.53 3.263(3) 130.8 no
    C3 H3A O1 1_445 0.99 2.63 3.343(3) 128.6 no
    N2 H2A O7 . 0.91(2) 1.85(2) 2.762(3) 176(2) yes
    N2 H2B O6 4_456 0.883(19) 2.09(2) 2.787(2) 135(2) yes
    N2 H2B O5 . 0.883(19) 2.41(2) 2.981(2) 122.9(19) yes
    O3 H3 O1 . 0.87(2) 2.14(3) 2.612(2) 114(2) no
    O3 H3 O4 4_566 0.87(2) 1.98(2) 2.766(2) 151(3) yes
    O4 H4 O2 4_566 0.82(2) 1.99(2) 2.730(2) 150(3) yes
    O5 H5A O1 1_545 0.89(2) 1.60(2) 2.480(2) 173(3) yes
    O7 H7A O2 . 0.87(2) 1.91(2) 2.782(2) 173(3) yes
    O7 H7B O3 1_455 0.87(2) 1.92(2) 2.772(2) 169(3) yes
_shelx_space_group_comment
;
The symmetry employed for this shelxl refinement is uniquely defined
by the following loop, which should always be used as a source of
symmetry information in preference to the above space-group names.
They are only intended as comments.
;
_shelx_estimated_absorpt_T_min     0.946
_shelx_estimated_absorpt_T_max     0.977
_shelx_hkl_file
;
   0   0   4 4.55954 11.5187   8
   0   0  -4-7.13208 8.44925   2
   0   0   5-12.9979 12.1450   5
   0   0  -5-12.4469 11.7226   2
   0   0   5-20.5881 15.2681   8
   0   0  -6 13222.6 158.569   2
   0   0  -6 13007.8 97.6078   3
   0   0   6 13603.0 160.581   8
   0   0   6 13491.5 161.921   5
   0   0  -7 49.2766 10.8707   3
   0   0   7 1.22959 19.9691   5
   0   0  -7 21.2662 22.4934   2
   0   0   7-5.28181 18.9190   8
   0   0  -8 8422.64 90.9084   3
   0   0  -8 8146.74 144.807   2
   0   0   8 8490.80 147.797   8
   0   0   8 8408.29 149.075   5
   0   0   9-3.74928 20.0658   5
   0   0  -9 1.54114 10.3835   3
   0   0  -9 24.0385 20.4235   2
   0   0   9-18.9507 24.6488   8
   0   0 -10 533.069 27.1762   3
   0   0 -10 507.130 46.0940   2
   0   0  10 507.364 46.4536   8
   0   0  10 539.017 46.5176   5
   0   0  11 19.7939 24.0397   5
   0   0 -11 16.2926 11.9259   3
   0   0  11 27.4891 26.6542   8
   0   0 -11 7.49614 26.0705   2
   0   0  12 291.691 39.9325   5
   0   0 -12 277.788 22.5968   3
   0   0  12 283.225 39.4142   8
   0   0 -12 237.663 37.6581   2
   0   0 -13 8.76443 12.4904   3
   0   0  13-31.7256 28.0342   5
   0   0 -13-2.58155 25.4686   2
   0   0  13 10.0395 24.2533   8
   0   0 -14 6062.00 98.5164   3
   0   0 -14 5939.80 165.713   2
   0   0  14 6370.54 170.249   8
   0   0  14 6190.10 170.487   5
   0   0 -15 62.4984 16.5255   3
   0   0  15 146.952 44.6703   5
   0   0 -15 83.8710 31.6294   2
   0   0  15 120.768 39.7217   8
   0   0 -16 12783.6 151.015   3
   0   0 -16 12958.5 261.948   2
   0   0  16 13363.0 263.486   8
   0   0  16 13217.3 269.132   5
   0   0  17 104.019 41.7595   5
   0   0  17 113.310 57.0960   8
   0   0  18 81.8221 34.7421   5
   0   0  18 105.633 37.0269   8
   0   0 -18 121.994 41.6518   2
   0   0  19 107.174 46.2367   5
   0   0 -19 180.837 52.0059   2
   0   0  19 180.299 56.9269   8
   0   0 -20 12545.3 294.605   2
   0   0  20 12683.7 292.357   8
   0   0  20 12108.5 291.765   5
   0   0  21 681.856 88.7327   5
   0   0 -21 457.869 71.4662   2
   0   0  21 752.418 86.8300   8
   0   0 -22 33809.7 509.545   2
   0   0  22 33655.0 503.146   8
   0   0  22 34023.1 515.744   5
   0   0  23 464.327 80.0589   5
   0   0 -23 557.967 82.5650   2
   0   0  23 506.915 79.0699   8
   0   0 -24 2123.24 140.148   2
   0   0  24 2465.89 148.316   8
   0   0  24 2111.80 139.944   5
   0   0  25 15.8570 44.9173   5
   0   0 -25 80.1533 43.4628   2
   0   0  25 92.8007 47.9577   8
   0   0 -26 3007.19 172.302   2
   0   0  26 2872.98 169.608   8
   0   0  26 3154.16 179.534   5
   0   0  27 55.0455 48.8691   5
   0   0 -27 75.1808 47.9235   2
   0   0  27 88.7734 53.1677   8
   0   0 -28 2407.41 163.611   2
   0   0  28 2321.44 159.310   8
   0   0  28 2327.19 163.060   5
   0   0  29 113.237 70.4399   5
   0   0  29-43.7181 43.1825   8
   0   0 -29 70.3149 54.3983   2
   0   0  30 241.857 68.9482   5
   0   0  30 246.105 64.2598   8
   0   0 -30 349.228 75.7828   2
   0   0  31-35.4717 60.1766   5
   0   0  31-81.8058 56.7675   8
   0   0 -31 56.6084 41.8267   2
   0   0  32 252.053 77.7498   5
   0   0  32 186.377 62.9549   8
   0   0 -32 251.246 67.9237   2
   0   0  33-46.8340 50.0725   5
   0   0  33 69.0595 56.1047   8
   0   0 -33-61.5624 53.7914   2
   0   0  34 111.550 65.9531   8
   0   0 -34 93.7725 59.0294   2
   0   0  35 90.9566 58.7324   8
   0  -1   1 6.39893 7.65888   3
   0   1  -2 1006.79 35.5100   1
   0  -1  -2 1308.12 39.5168   4
   0  -1   2 1911.94 43.5331   5
   0  -1  -2 1328.90 38.8550   5
   0  -1  -3 1757.72 52.5286   3
   0  -1  -3 1632.20 51.5577   2
   0  -1  -3 1874.73 52.6992   7
   0   1   3 2209.16 59.6830   6
   0  -1  -4 375.711 29.0380   4
   0   1  -4 362.341 29.4120   2
   0  -1  -4 361.106 26.6987   3
   0  -1  -4 301.695 25.7731   2
   0  -1  -4 286.574 24.0541   7
   0   1   4 426.268 22.0494   8
   0  -1   4 470.720 32.0918   8
   0  -1   4 447.086 27.8986   5
   0   1  -5 7275.99 120.825   2
   0  -1  -5 7183.29 112.723   3
   0  -1  -5 6703.04 115.264   4
   0  -1  -5 7096.35 119.449   2
   0  -1  -5 7269.54 118.015   7
   0  -1   5 7171.50 121.919   8
   0   1   5 7337.29 96.4050   8
   0  -1   5 7301.99 114.050   5
   0  -1   6 86.3403 22.0526   5
   0  -1  -6 88.8140 21.4047   3
   0  -1  -6 68.4702 22.0371   4
   0  -1  -6 72.5181 24.2255   2
   0   1  -6 86.1456 26.7772   2
   0   1   6 51.5683 16.7439   8
   0  -1  -6 66.6520 22.1278   7
   0  -1   6 44.5793 23.5106   8
   0  -1  -7 47370.1 347.958   4
   0  -1  -7 50048.5 315.838   3
   0   1  -7 49068.4 352.774   2
   0  -1  -7 48077.0 347.815   2
   0  -1   7 48200.5 358.748   8
   0  -1  -7 49129.2 347.539   7
   0   1   7 48660.4 302.125   8
   0  -1   7 48869.2 339.764   5
   0  -1  -8 21.9170 21.6788   4
   0  -1  -8 62.1963 20.8641   3
   0  -1   8 40.2894 25.1877   5
   0  -1  -8 24.3044 24.4711   2
   0   1  -8 43.3494 24.1772   2
   0   1   8 40.8877 20.6262   8
   0  -1   8 0.57738 26.8165   8
   0  -1  -8 46.6806 24.7254   7
   0   1  -9 4588.65 120.694   2
   0  -1  -9 4635.85 103.721   3
   0  -1  -9 4571.20 121.821   4
   0  -1  -9 4648.05 121.983   2
   0  -1   9 4603.94 126.234   8
   0   1   9 4668.76 108.209   8
   0  -1  -9 4553.28 121.136   7
   0  -1   9 4511.91 116.742   5
   0  -1 -10 2267.63 91.2983   4
   0   1 -10 2257.14 89.8989   2
   0  -1 -10 2222.57 75.6096   3
   0  -1 -10 2239.87 89.3048   2
   0  -1 -10 2218.23 89.5492   7
   0   1  10 2382.39 83.4640   8
   0  -1  10 2344.69 96.4497   8
   0  -1  10 2140.96 86.9725   5
   0  -1 -11 586.443 52.8998   4
   0  -1 -11 556.302 40.6167   3
   0   1 -11 536.726 50.0037   2
   0  -1 -11 575.050 50.1847   2
   0   1  11 644.281 49.6088   8
   0  -1  11 608.545 54.4692   8
   0   1  11 556.532 51.1331   5
   0  -1  11 619.870 51.1949   5
   0  -1 -12 2397.20 80.9130   3
   0  -1 -12 2476.12 105.123   4
   0   1 -12 2289.17 99.8717   2
   0  -1 -12 2411.18 100.323   2
   0  -1  12 2492.55 106.724   8
   0   1  12 2552.43 95.0677   8
   0   1  12 2568.11 104.106   5
   0  -1  12 2356.71 99.0562   5
   0  -1  13 407.573 49.2184   5
   0  -1 -13 415.034 52.4423   4
   0  -1 -13 416.968 38.3594   3
   0   1  13 397.103 49.1872   5
   0  -1 -13 392.782 46.3301   2
   0   1 -13 359.624 47.4311   2
   0   1  13 423.224 44.5972   8
   0  -1  13 487.895 54.3474   8
   0   1 -14 916.055 70.6185   2
   0  -1 -14 892.777 53.2706   3
   0  -1 -14 910.330 70.1705   2
   0   1  14 979.980 67.6114   8
   0  -1  14 943.892 74.7678   8
   0   1  14 964.435 71.3137   5
   0  -1  14 989.364 73.8492   5
   0   1 -15 2026.83 104.974   2
   0  -1 -15 2077.26 81.0739   3
   0  -1 -15 2033.73 104.803   2
   0  -1  15 2109.01 109.390   8
   0   1  15 1995.97 95.8845   8
   0  -1  15 2197.29 108.698   5
   0   1  15 2127.05 107.596   5
   0  -1 -16 1151.98 64.7537   3
   0   1 -16 1039.43 82.6883   2
   0  -1 -16 1159.13 87.9346   2
   0   1  16 1127.52 80.1780   8
   0  -1  16 926.701 78.3209   8
   0   1  16 1157.39 84.6966   5
   0  -1  16 1117.13 80.2263   5
   0   1  17 319.834 55.5785   5
   0  -1  17 278.961 49.6807   5
   0  -1 -17 226.319 33.4047   3
   0  -1  17 49.7699 49.6433   8
   0   1  17 133.094 37.3910   8
   0   1 -17 180.219 43.9800   2
   0  -1 -17 134.712 39.5311   2
   0  -1  18 29.8373 31.1367   5
   0   1  18 87.0618 41.1155   5
   0  -1 -18 62.0122 24.0069   3
   0  -1 -18 26.1789 35.8222   2
   0   1 -18 40.1560 31.9250   2
   0  -1  18 45.4808 42.3427   8
   0   1  18 48.0738 34.3120   8
   0   1 -19 4348.46 172.128   2
   0  -1 -19 4393.97 173.173   2
   0   1  19 4503.06 165.040   8
   0  -1  19 4445.73 178.982   8
   0  -1  19 4318.23 170.562   5
   0   1  19 4567.71 177.158   5
   0   1  20 210.458 52.5512   5
   0  -1  20 70.8238 41.0114   5
   0   1 -20 96.7339 42.1959   2
   0  -1 -20 168.045 46.6864   2
   0  -1  20 67.2187 40.9661   8
   0   1  20 140.678 45.8407   8
   0   1 -21 2602.31 141.760   2
   0  -1 -21 2639.02 142.810   2
   0  -1  21 2692.67 147.583   8
   0   1  21 2696.55 137.591   8
   0  -1  21 2486.36 139.628   5
   0   1  21 2730.50 147.691   5
   0  -1 -22 1147.03 101.907   2
   0   1 -22 1098.95 100.347   2
   0   1  22 1333.73 103.911   8
   0  -1  22 1245.41 109.034   8
   0   1  22 1247.83 106.416   5
   0  -1  22 1262.39 105.129   5
   0  -1 -23 3034.54 163.184   2
   0   1 -23 3325.63 170.251   2
   0   1  23 3184.56 157.903   8
   0  -1  23 3373.69 173.117   8
   0   1  23 3161.95 168.032   5
   0  -1  23 3076.14 163.960   5
   0   1  24 177.905 58.6351   5
   0  -1  24 182.876 59.2098   5
   0   1 -24 227.505 64.8656   2
   0  -1 -24 171.394 59.4683   2
   0  -1  24 286.505 66.9516   8
   0   1  24 159.696 48.2883   8
   0  -1 -24 145.424 59.0916   7
   0  -1 -25 1560.45 123.633   2
   0   1 -25 1516.33 124.447   2
   0  -1 -25 1522.73 123.910   7
   0   1  25 1679.38 124.089   8
   0  -1  25 1678.85 132.039   8
   0   1  25 1639.11 129.663   5
   0  -1  25 1531.89 123.557   5
   0   1  26 76.6932 52.1015   5
   0  -1  26 67.3010 47.4401   5
   0   1  26 103.602 50.7813   8
   0  -1 -26 63.4931 46.7948   7
   0  -1  26 117.040 61.6485   8
   0   1 -26 102.483 51.9303   2
   0  -1 -26 80.6438 51.4483   2
   0  -1  27 596.354 89.4624   5
   0   1  27 649.646 89.7462   5
   0  -1  27 576.802 88.9630   8
   0   1  27 530.545 79.7894   8
   0  -1 -27 655.421 92.6010   7
   0  -1 -27 633.686 89.7080   2
   0   1 -27 585.177 83.9381   2
   0   1  28 71.2096 47.4122   5
   0  -1  28 102.036 58.3424   5
   0   1  28 78.8788 55.4762   8
   0  -1  28 145.035 62.7220   8
   0  -1 -28 47.3594 56.3235   7
   0  -1 -28-6.84457 53.0502   2
   0   1 -28 53.8535 40.9765   2
   0  -1  29 655.325 96.8600   5
   0   1  29 746.359 101.656   5
   0  -1  29 655.721 98.7641   8
   0  -1 -29 771.291 104.521   7
   0   1  29 687.753 89.3209   8
   0   1 -29 652.843 94.9271   2
   0  -1 -29 610.583 90.5169   2
   0   1  30 199.582 69.6212   5
   0  -1  30 119.795 57.1357   5
   0   1  30 162.833 53.5718   8
   0  -1  30 164.540 64.8403   8
   0  -1 -30 83.0134 51.7925   7
   0  -1 -30 133.688 57.4707   2
   0   1 -30 112.014 57.4922   2
   0   1  31 676.822 101.160   5
   0  -1  31 730.471 104.327   5
   0   1  31 672.849 93.9962   8
   0  -1 -31 713.278 106.951   7
   0  -1  31 628.599 104.052   8
   0  -1 -31 482.183 90.1119   2
   0   1 -31 639.927 94.6782   2
   0   1  32 74.3906 50.5410   5
   0  -1  32 118.438 65.8625   5
   0  -1 -32 94.4373 51.3498   7
   0   1  32 101.487 62.0134   8
   0  -1  32-17.2152 52.3478   8
   0  -1 -32 132.790 58.1868   2
   0   1 -32 125.869 63.5817   2
   0  -1  33 868.866 113.871   5
   0   1  33 882.399 121.516   5
   0  -1 -33 1051.39 130.151   2
   0   1 -33 870.352 121.811   2
   0   1  33 1030.71 117.168   8
   0  -1  33 699.740 106.238   8
   0  -1 -33 942.678 125.378   7
   0  -1 -34 343.500 86.8706   2
   0   1 -34 295.515 89.9192   2
   0  -1  34 137.252 59.4335   8
   0   1  34 167.700 67.6303   8
   0   2   0 155179. 463.529   1
   0  -2   0 153767. 496.597   4
   0  -2   0 152195. 584.408   3
   0  -2   0 150841. 490.061   5
   0   2   0 152737. 599.850   6
   0  -2  -1 66796.8 399.415   3
   0  -2   1 66253.1 375.457   3
   0  -2  -1 67635.3 334.904   4
   0   2   1 67289.8 287.542   1
   0   2  -1 65055.6 325.769   1
   0   2   1 67297.3 274.412   8
   0   2   1 66393.6 400.440   6
   0  -2  -1 66740.9 332.233   5
   0  -2   1 65429.9 324.525   5
   0  -2   2 19670.0 200.154   3
   0  -2  -2 18937.2 186.669   4
   0  -2  -2 19854.5 223.697   3
   0   2   2 19997.9 151.964   1
   0   2  -2 19348.4 190.073   1
   0   2   2 19924.3 142.906   8
   0  -2  -2 19545.7 187.358   5
   0   2   2 19223.1 218.762   6
   0  -2   2 19288.0 178.314   5
   0  -2  -3 3392.66 85.4136   4
   0  -2  -3 3554.58 99.8050   3
   0  -2   3 3500.29 82.6395   3
   0   2  -3 3531.53 89.7645   1
   0   2   3 3651.99 67.1301   1
   0  -2  -3 3366.08 91.4140   7
   0   2   3 3619.43 61.1793   8
   0  -2   3 3279.99 78.4531   5
   0   2   3 3626.95 98.8655   6
   0  -2  -3 3569.00 85.7680   5
   0  -2  -4 8897.26 144.981   4
   0  -2  -4 9424.12 162.294   3
   0  -2   4 9715.15 131.456   3
   0   2   4 9588.70 113.353   1
   0   2   4 9602.44 101.110   8
   0  -2  -4 9435.90 153.514   7
   0  -2  -4 9332.94 144.551   5
   0  -2   4 9194.90 134.873   5
   0   2   4 9141.07 160.329   6
   0  -2  -5 7724.56 151.590   3
   0  -2  -5 7032.07 136.914   4
   0   2  -5 7391.26 147.222   2
   0  -2   5 7736.84 112.703   3
   0  -2  -5 7591.85 149.915   2
   0  -2  -5 7406.46 142.430   7
   0  -2   5 7336.13 140.216   8
   0   2   5 7786.72 97.8497   8
   0   2   5 7439.95 150.724   6
   0  -2   5 7434.79 127.813   5
   0  -2   6 206.481 22.3199   3
   0  -2  -6 148.568 31.5912   3
   0  -2  -6 193.765 31.4217   4
   0   2  -6 229.248 37.5728   2
   0  -2  -6 190.052 34.6256   2
   0   2   6 160.812 20.2473   8
   0  -2   6 178.191 32.4761   8
   0   2   6 196.926 34.9066   6
   0  -2  -6 180.873 32.6682   7
   0  -2   6 152.449 25.3316   5
   0  -2  -7 4782.85 120.934   4
   0  -2  -7 5040.20 128.167   3
   0  -2   7 4974.82 81.6769   3
   0   2  -7 4867.30 128.279   2
   0  -2  -7 4808.77 126.896   2
   0  -2   7 4721.00 125.547   8
   0  -2  -7 4729.94 123.955   7
   0   2   7 4769.82 90.9751   8
   0   2   7 4704.73 128.107   6
   0  -2   7 4587.98 112.372   5
   0  -2   8 3130.48 61.4933   3
   0   2  -8 3106.31 108.158   2
   0  -2  -8 3010.13 102.304   3
   0  -2  -8 3065.08 101.479   4
   0  -2  -8 2884.89 102.743   2
   0   2   8 2900.87 76.4078   8
   0  -2   8 2931.34 103.648   8
   0  -2  -8 2833.53 100.183   7
   0  -2   8 3113.91 96.6089   5
   0  -2  -9 144.355 33.8389   4
   0  -2  -9 210.783 34.0520   3
   0  -2  -9 175.532 33.1061   2
   0   2  -9 169.689 35.0747   2
   0  -2   9 228.881 38.5945   8
   0   2   9 223.845 27.2291   8
   0  -2  -9 154.021 33.4441   7
   0  -2   9 178.564 30.6876   5
   0  -2 -10 1006.86 68.5091   4
   0  -2 -10 950.138 62.3382   3
   0   2 -10 888.754 64.6363   2
   0  -2 -10 902.985 64.5768   2
   0  -2 -10 988.882 67.0328   7
   0  -2  10 861.712 65.6037   8
   0   2  10 1095.64 55.2558   8
   0  -2  10 904.712 61.1587   5
   0  -2  11 376.948 44.4918   5
   0  -2 -11 369.360 40.8483   3
   0  -2 -11 413.966 48.7245   4
   0  -2 -11 436.695 48.6100   2
   0   2 -11 443.513 49.9664   2
   0   2  11 410.847 38.7063   8
   0  -2  11 400.715 48.9797   8
   0  -2 -11 411.515 49.5611   7
   0  -2 -12 1241.41 79.4133   4
   0  -2 -12 1158.25 69.4261   3
   0   2 -12 1219.81 79.3780   2
   0  -2 -12 1264.05 79.1847   2
   0  -2 -12 1204.62 76.8253   7
   0   2  12 1276.66 65.0719   8
   0  -2  12 1302.11 84.2440   8
   0  -2  12 1285.55 77.0429   5
   0  -2 -13 6215.32 158.904   3
   0   2 -13 6293.28 176.695   2
   0  -2 -13 6478.09 178.499   4
   0  -2 -13 6220.89 177.262   2
   0  -2 -13 6144.61 174.478   7
   0   2  13 6489.37 149.910   8
   0  -2  13 6505.58 185.985   8
   0  -2  13 6261.84 170.119   5
   0  -2 -14 1908.63 107.491   4
   0   2 -14 1932.40 102.862   2
   0  -2 -14 1968.78 92.7840   3
   0  -2 -14 1975.91 104.971   2
   0  -2 -14 1928.41 102.660   7
   0   2  14 2043.27 88.7449   8
   0  -2  14 1946.02 108.896   8
   0  -2  14 2089.01 103.824   5
   0  -2 -15 9899.02 242.823   4
   0   2 -15 10566.1 247.318   2
   0  -2 -15 10420.2 212.974   3
   0  -2 -15 10088.6 242.055   2
   0  -2 -15 10048.2 241.165   7
   0  -2  15 10405.5 252.770   8
   0   2  15 10410.6 209.023   8
   0  -2  15 10185.5 230.962   5
   0  -2 -16 789.294 80.9789   4
   0  -2 -16 831.055 65.1732   3
   0  -2 -16 761.981 71.5508   2
   0   2 -16 686.786 71.1629   2
   0   2  16 811.396 64.2828   8
   0  -2 -16 809.931 73.7442   7
   0  -2  16 802.740 75.1228   8
   0  -2  16 983.797 79.5921   5
   0   2  16 903.208 78.1716   5
   0  -2 -17 1334.50 81.3664   3
   0   2 -17 1126.99 89.0631   2
   0  -2 -17 1351.31 96.6584   4
   0  -2 -17 1129.15 90.0421   2
   0   2  17 1349.53 84.9684   8
   0  -2 -17 1216.68 92.7225   7
   0  -2  17 1293.97 99.0042   8
   0  -2  17 1386.56 96.1010   5
   0   2  17 1358.50 94.8275   5
   0  -2 -18 58.1540 40.7639   4
   0  -2 -18 43.3229 27.0450   3
   0  -2  18 81.4316 41.6651   5
   0   2  18 40.5296 29.1722   5
   0  -2  18 63.6426 49.4252   8
   0   2  18-17.6229 36.1530   8
   0  -2 -18 66.4579 45.0774   7
   0   2 -18 101.558 50.3104   2
   0  -2 -18 27.7757 39.2444   2
   0  -2 -19 367.254 48.8539   3
   0  -2  19 400.102 59.6556   5
   0   2  19 362.477 60.6768   5
   0  -2  19 443.866 66.6718   8
   0   2  19 435.720 57.3991   8
   0  -2 -19 341.016 57.8583   7
   0  -2 -19 396.848 60.3037   2
   0   2 -19 342.851 60.0370   2
   0  -2 -20 30.2666 28.2205   3
   0  -2  20 32.2334 40.5956   5
   0   2  20-1.44722 34.7992   5
   0  -2 -20-36.0480 39.1069   2
   0   2 -20 49.1883 49.9010   2
   0  -2 -20 59.1790 41.9702   7
   0  -2  20 33.2825 36.6902   8
   0   2  20 25.9981 32.8412   8
   0   2 -21 1538.62 115.026   2
   0  -2 -21 1592.06 119.453   2
   0  -2  21 1488.41 115.234   8
   0  -2 -21 1419.23 113.155   7
   0   2  21 1402.69 98.2027   8
   0  -2  21 1432.40 108.965   5
   0   2  21 1467.01 112.030   5
   0   2 -22 1804.30 127.810   2
   0  -2 -22 1667.93 123.416   2
   0  -2  22 1582.26 123.737   8
   0  -2 -22 1585.63 121.646   7
   0   2  22 1731.84 110.937   8
   0  -2  22 1540.80 117.379   5
   0   2  22 1777.23 126.063   5
   0   2  23 425.399 72.8674   5
   0  -2  23 474.341 75.3217   5
   0  -2 -23 418.203 76.4550   7
   0   2  23 319.776 58.2556   8
   0  -2  23 425.956 75.8112   8
   0  -2 -23 439.234 72.0338   2
   0   2 -23 437.593 77.0147   2
   0   2  24 181.291 55.8330   5
   0  -2  24 147.430 52.6978   5
   0   2  24 62.2354 40.9651   8
   0  -2 -24 128.398 55.4248   7
   0  -2  24 96.5516 52.3419   8
   0   2 -24 151.212 49.2193   2
   0  -2 -24 214.500 61.1744   2
   0  -2  25 861.103 96.1026   5
   0   2  25 909.579 98.6168   5
   0   2 -25 1050.60 106.626   2
   0  -2 -25 830.957 97.7170   7
   0   2  25 934.771 92.1386   8
   0  -2  25 764.608 96.9630   8
   0  -2 -25 796.781 95.3516   2
   0   2  26 29.4536 45.4258   5
   0  -2  26 68.1895 50.1100   5
   0  -2  26 61.0605 52.7239   8
   0   2  26 82.0778 50.6125   8
   0  -2 -26 54.4147 52.7792   7
   0   2 -26 31.7198 46.6974   2
   0  -2 -26 72.2620 48.7429   2
   0   2  27 42.0609 50.4820   5
   0  -2  27-11.7338 40.7015   5
   0  -2 -27-20.6508 51.1734   7
   0   2  27 96.8393 50.8144   8
   0  -2  27-2.15212 49.7725   8
   0  -2 -27 51.6567 48.3349   2
   0   2 -27-9.96664 45.9881   2
   0  -2  28 74.9996 58.2939   5
   0   2  28 123.527 62.8577   5
   0   2  28 106.583 47.8376   8
   0  -2  28-16.5195 51.2972   8
   0  -2 -28 150.206 63.4331   7
   0   2 -28 179.633 61.3599   2
   0  -2 -28 156.694 63.1430   2
   0   2  29 154.359 64.0586   5
   0  -2  29 191.019 68.1451   5
   0  -2 -29 55.6373 45.2991   7
   0  -2  29 82.7067 54.0352   8
   0  -2 -29 56.0197 39.9960   2
   0   2 -29 106.129 54.6693   2
   0   2  30 95.6416 62.1092   5
   0  -2  30 42.6085 57.3865   5
   0  -2 -30 136.369 60.1140   7
   0  -2  30-51.1102 61.6672   8
   0  -2 -30 16.4103 47.8542   2
   0   2 -30-11.7724 52.9928   2
   0  -2  31 156.470 56.8711   5
   0   2  31 210.718 71.5853   5
   0  -2 -31 196.510 64.9455   7
   0  -2  31 201.108 71.4320   8
   0  -2 -31 217.704 65.7277   2
   0   2 -31 135.325 59.3894   2
   0  -2  32 158.665 61.2646   5
   0   2  32 66.9883 66.7017   5
   0  -2 -32 238.082 81.2175   7
   0  -2  32 64.5174 54.6094   8
   0  -2 -32 0.42664 50.3566   2
   0   2 -32 79.7312 57.9709   2
   0  -2  33 594.436 109.141   5
   0   2 -33 629.884 104.592   2
   0  -2 -33 726.406 109.795   2
   0  -2 -33 794.893 114.260   7
   0  -2  33 855.454 121.558   8
   0  -2 -34 130.200 75.0084   2
   0   2 -34-62.5159 76.7132   2
   0   3   0 60.6389 22.5726   1
   0  -3   0 131.626 38.1031   3
   0  -3   0 19.2975 20.7621   4
   0  -3   0 40.8997 21.8219   5
   0   3   1 78953.2 389.179   1
   0   3  -1 80570.1 431.004   1
   0  -3  -1 76938.0 528.247   3
   0  -3  -1 77810.5 439.348   4
   0  -3   1 79203.3 512.500   3
   0  -3   1 77699.6 439.938   4
   0   3   1 78802.1 534.506   6
   0  -3  -1 77893.8 438.757   5
   0  -3   1 79287.7 436.383   5
   0   3  -2 10830.4 168.528   1
   0   3   2 11086.0 141.449   1
   0  -3  -2 11157.9 171.416   4
   0  -3   2 11002.6 188.308   3
   0  -3  -2 10821.1 202.681   3
   0  -3  -2 10683.5 167.527   5
   0   3   2 10606.3 198.588   6
   0  -3   2 10793.3 163.732   5
   0  -3  -3 13856.7 230.855   3
   0  -3   3 13577.9 204.924   3
   0  -3  -3 13753.6 194.385   4
   0   3  -3 14153.9 200.628   1
   0   3   3 13663.7 154.920   1
   0   3   3 13824.5 145.404   8
   0  -3  -3 13246.6 191.199   5
   0  -3   3 13171.4 184.342   5
   0   3   3 13066.5 222.086   6
   0  -3  -4-15.9773 18.9628   4
   0  -3   4 19.6268 20.5176   3
   0  -3  -4-6.41057 23.3016   3
   0   3   4-3.36599 14.4692   1
   0   3  -4 16.0437 26.7507   1
   0   3   4 2.81426 12.9527   8
   0   3   4-13.9731 26.6356   6
   0  -3  -4 5.86664 22.3169   5
   0  -3   4 9.06440 21.0178   5
   0  -3  -5 2867.97 111.018   3
   0  -3   5 2807.84 89.6180   3
   0  -3  -5 2726.26 96.1236   4
   0   3   5 2803.90 72.6424   1
   0   3   5 2810.91 65.5847   8
   0  -3  -5 2808.06 94.8780   5
   0  -3   5 2712.16 89.2085   5
   0   3   5 2742.77 106.477   6
   0  -3  -6 556.141 47.8017   4
   0  -3  -6 495.118 51.8381   3
   0  -3   6 551.009 40.8027   3
   0   3   6 511.743 34.2771   1
   0   3  -6 492.158 51.9774   2
   0  -3   6 473.577 47.0231   8
   0   3   6 552.575 31.6893   8
   0   3   6 507.861 52.6173   6
   0  -3  -6 471.812 48.5196   7
   0  -3  -6 549.143 47.4117   5
   0  -3   6 473.393 41.8629   5
   0  -3   7 1162.36 56.1389   3
   0   3  -7 1069.39 72.9556   2
   0  -3  -7 1096.70 68.5047   4
   0  -3  -7 1086.79 73.8973   3
   0   3   7 1100.85 50.6237   1
   0  -3   7 1042.23 67.5307   8
   0   3   7 1136.90 45.5584   8
   0  -3  -7 999.131 66.7046   7
   0   3   7 1008.71 69.8428   6
   0  -3   7 1106.50 63.7812   5
   0  -3  -8 32.2901 24.4506   4
   0  -3  -8 27.8263 23.2689   3
   0  -3   8 15.4340 16.4708   3
   0   3  -8-15.5739 29.0654   2
   0  -3   8 13.2127 25.8961   8
   0   3   8 41.6043 17.5297   8
   0  -3  -8 50.6557 28.8518   7
   0  -3   8 40.4131 25.8532   5
   0   3   8 56.2271 28.0581   6
   0  -3  -9 1250.58 82.1098   3
   0  -3  -9 1071.35 76.7093   4
   0   3  -9 1360.31 84.7388   2
   0  -3   9 1178.79 52.3109   3
   0  -3  -9 1231.13 80.3651   2
   0  -3   9 1177.50 77.7686   8
   0   3   9 1256.27 52.9885   8
   0  -3  -9 1276.53 79.8990   7
   0   3   9 1268.13 81.3236   6
   0  -3   9 1215.50 70.2139   5
   0   3 -10 2167.77 107.342   2
   0  -3 -10 2175.68 104.899   3
   0  -3 -10 2447.66 105.375   4
   0  -3 -10 2238.94 108.831   2
   0   3  10 2208.59 74.3389   8
   0  -3 -10 2311.48 106.213   7
   0  -3  10 2228.70 106.864   8
   0   3  10 2198.40 107.696   6
   0  -3  10 2257.09 96.6282   5
   0  -3 -11 973.011 71.0242   4
   0   3 -11 907.812 74.8610   2
   0  -3 -11 856.480 67.5716   3
   0  -3 -11 808.629 68.9335   2
   0   3  11 824.313 49.0226   8
   0  -3  11 852.371 72.2211   8
   0  -3 -11 915.413 72.4606   7
   0  -3  11 881.889 64.2540   5
   0   3  11 836.554 71.2618   6
   0   3 -12 2313.31 115.994   2
   0  -3 -12 2360.75 111.768   4
   0  -3 -12 2291.67 112.415   3
   0  -3 -12 2172.94 111.927   2
   0   3  12 2485.37 87.1718   8
   0  -3  12 2263.35 115.399   8
   0  -3 -12 2333.80 113.658   7
   0   3  12 2189.82 114.032   6
   0  -3  12 2404.19 106.905   5
   0  -3 -13-39.7076 33.0485   4
   0  -3 -13 149.411 54.5281   3
   0  -3 -13 322.529 71.1075   2
   0   3 -13 461.469 78.5456   2
   0  -3  13 310.627 68.9868   8
   0  -3 -13 88.3705 52.1131   7
   0   3  13 55.7846 27.7700   8
   0   3  13 112.085 49.6936   6
   0  -3  13 18.6177 31.1616   5
   0   3 -14 6338.86 196.406   2
   0  -3 -14 6394.08 194.275   4
   0  -3 -14 6378.82 189.297   3
   0  -3 -14 6169.88 195.633   2
   0  -3  14 6189.52 198.828   8
   0   3  14 6421.56 150.292   8
   0  -3 -14 5918.93 188.260   7
   0  -3  14 6251.36 181.345   5
   0   3  14 6053.92 197.898   6
   0  -3 -15 1461.93 96.9535   4
   0   3 -15 1424.60 97.4819   2
   0  -3 -15 1421.44 94.0670   3
   0  -3 -15 1565.86 102.614   2
   0  -3 -15 1286.13 94.2482   7
   0  -3  15 1609.04 106.966   8
   0   3  15 1432.39 76.8993   8
   0  -3  15 1477.25 95.7188   5
   0  -3 -16 1533.76 101.007   4
   0   3 -16 1588.74 113.159   2
   0  -3 -16 1519.47 98.8329   3
   0  -3 -16 1619.98 110.710   2
   0  -3 -16 1534.71 105.940   7
   0  -3  16 1587.77 113.369   8
   0   3  16 1611.03 83.8231   8
   0  -3  16 1530.60 98.2620   5
   0  -3 -17 4043.06 168.570   4
   0  -3 -17 3675.26 149.133   3
   0   3 -17 4053.50 172.448   2
   0  -3 -17 3869.80 167.573   2
   0  -3 -17 3877.53 164.805   7
   0   3  17 3808.59 132.777   8
   0  -3  17 3682.96 169.837   8
   0  -3  17 3761.33 155.864   5
   0  -3 -18 80.0919 39.5698   4
   0  -3 -18 63.8313 32.6009   3
   0  -3 -18 128.239 43.8986   2
   0   3 -18 93.0265 45.4268   2
   0  -3 -18 112.026 46.9994   7
   0   3  18 84.3252 30.9362   8
   0  -3  18 146.381 53.6686   8
   0  -3  18 111.093 45.8734   5
   0   3  19 498.266 66.3449   5
   0  -3 -19 567.067 71.5217   4
   0  -3 -19 604.884 67.3500   3
   0  -3 -19 503.816 72.1757   2
   0   3 -19 631.477 80.2340   2
   0  -3 -19 578.909 75.9622   7
   0   3  19 539.767 57.7299   8
   0  -3  19 524.743 75.6542   8
   0  -3  19 511.400 67.5939   5
   0  -3 -20 635.121 82.0978   4
   0  -3 -20 603.514 68.1052   3
   0   3  20 698.529 83.5799   5
   0  -3 -20 570.380 81.5081   2
   0   3 -20 578.825 79.8125   2
   0  -3 -20 802.573 91.1042   7
   0  -3  20 626.458 84.9312   8
   0   3  20 615.391 63.6807   8
   0  -3  20 642.551 82.5034   5
   0   3 -21 10035.4 296.336   2
   0  -3 -21 9938.12 256.326   3
   0  -3 -21 10290.8 296.576   4
   0  -3 -21 10439.8 301.430   2
   0  -3  21 9942.45 302.029   8
   0  -3 -21 10098.0 292.954   7
   0   3  21 9936.17 241.655   8
   0   3  21 10037.3 288.084   5
   0  -3  21 9800.69 280.692   5
   0  -3 -22 5821.20 199.401   3
   0   3 -22 6193.88 239.374   2
   0  -3 -22 5901.26 233.209   2
   0  -3 -22 6273.67 239.615   7
   0  -3  22 6208.26 247.353   8
   0   3  22 6146.85 232.970   5
   0  -3  22 5772.49 221.752   5
   0   3 -23 1487.64 124.081   2
   0  -3 -23 1385.68 120.612   2
   0  -3  23 1339.89 122.840   8
   0  -3 -23 1464.51 124.698   7
   0  -3  23 1419.27 116.891   5
   0   3  23 1521.65 122.695   5
   0   3  24 93.5879 49.5631   5
   0  -3  24-22.7131 42.7967   5
   0   3 -24 6.99628 38.7231   2
   0  -3 -24-2.52276 47.7774   2
   0  -3  24-52.9956 54.3155   8
   0  -3 -24 0.94397 45.2710   7
   0   3 -25 3716.50 200.471   2
   0  -3 -25 4013.63 207.363   2
   0  -3 -25 3962.76 203.486   7
   0  -3  25 3804.32 208.349   8
   0  -3  25 3945.18 200.461   5
   0   3  25 4042.01 205.112   5
   0   3  26 46.2071 56.3812   5
   0  -3  26-42.3681 53.8857   5
   0   3 -26 8.34550 46.9174   2
   0  -3 -26 37.2901 52.4436   2
   0  -3 -26-14.5223 55.9521   7
   0  -3  26-6.64257 50.6230   8
   0   3  27 145.693 57.9787   5
   0   3 -27 111.185 45.6491   2
   0  -3 -27 146.197 57.7578   2
   0  -3 -27 161.135 47.1834   7
   0  -3  27 190.959 68.6992   8
   0  -3  27 64.9987 48.1078   5
   0   3  28 387.857 77.5581   5
   0  -3 -28 711.346 103.426   2
   0   3 -28 481.928 89.9359   2
   0  -3  28 540.660 97.1815   8
   0  -3 -28 566.541 92.1818   7
   0  -3  28 492.963 83.1437   5
   0   3  29 171.662 67.5365   5
   0   3 -29 237.602 71.0365   2
   0  -3 -29 206.773 66.6213   2
   0  -3  29 88.8825 55.4262   8
   0  -3 -29 179.543 69.9249   7
   0  -3  29 29.7005 55.4706   5
   0   3  30 58.4783 59.2048   5
   0  -3 -30 94.1023 61.2666   2
   0   3 -30 170.709 68.9967   2
   0  -3  30 96.6806 58.9312   8
   0  -3 -30 21.1269 57.9152   7
   0  -3  30 144.068 63.7180   5
   0   3  31 208.304 69.7362   5
   0  -3 -31 148.710 62.2728   2
   0   3 -31 222.587 76.5569   2
   0  -3  31 167.111 78.1386   8
   0  -3 -31 189.515 69.4981   7
   0  -3  31 309.440 86.2951   5
   0   3 -32 623.043 100.752   2
   0  -3 -32 719.994 111.820   2
   0  -3 -32 789.888 115.733   7
   0  -3  32 567.340 102.023   8
   0  -3  32 730.343 115.680   5
   0  -3 -33 1202.91 138.663   2
   0   4   0 877.366 54.6364   1
   0  -4   0 732.152 62.9889   3
   0  -4   0 796.968 55.1578   4
   0  -4   0 886.503 58.2059   5
   0   4  -1 14733.0 214.964   1
   0   4   1 15394.1 202.639   1
   0  -4  -1 15425.7 272.348   3
   0  -4   1 14921.1 262.930   3
   0  -4   1 15315.2 226.431   4
   0  -4  -1 15368.7 229.220   4
   0  -4  -1 15004.3 222.828   5
   0  -4   1 15295.9 222.360   5
   0   4   1 15107.6 273.725   6
   0   4   2 5369.40 117.312   1
   0   4  -2 5342.74 134.480   1
   0  -4  -2 5583.42 140.881   4
   0  -4   2 5389.42 155.188   3
   0  -4  -2 5374.10 165.365   3
   0  -4   2 5625.01 139.029   4
   0  -4  -2 5218.28 133.929   5
   0   4   2 5447.71 166.472   6
   0  -4   2 5437.45 133.858   5
   0   4  -3 15319.6 233.337   1
   0   4   3 15730.3 192.807   1
   0  -4  -3 15659.3 238.138   4
   0  -4   3 15530.2 234.293   4
   0  -4  -3 15794.8 282.381   3
   0  -4   3 15071.0 255.353   3
   0  -4   3 15174.4 224.584   5
   0   4   3 15243.1 277.903   6
   0  -4  -3 15364.8 232.712   5
   0   4  -4 2529.79 100.657   1
   0   4   4 2555.96 78.1864   1
   0  -4  -4 2393.10 98.1274   4
   0  -4  -4 2406.60 115.478   3
   0  -4   4 2460.89 102.845   3
   0  -4   4 2596.30 95.8473   5
   0  -4  -4 2440.16 96.5740   5
   0   4   4 2525.47 116.955   6
   0  -4  -5 127.798 29.4606   4
   0  -4   5 115.294 30.7512   3
   0  -4  -5 62.7061 34.1374   3
   0   4   5 108.584 21.6621   1
   0   4   5 61.3698 18.5061   8
   0  -4  -5 71.7814 30.1750   5
   0   4   5 75.9364 34.8236   6
   0  -4   5 75.7574 28.0192   5
   0  -4   6 1367.15 74.3196   3
   0  -4  -6 1153.20 83.8949   3
   0  -4  -6 1325.62 77.8796   4
   0   4   6 1293.98 56.8785   1
   0  -4   6 1226.97 76.5422   8
   0   4   6 1186.31 49.7555   8
   0  -4   6 1353.23 73.6041   5
   0   4   6 1188.60 84.6073   6
   0  -4  -6 1296.56 75.5299   5
   0  -4  -7 757.155 70.3298   4
   0  -4  -7 1025.73 79.9797   3
   0   4  -7 932.876 77.0428   2
   0  -4   7 1011.26 64.0297   3
   0   4   7 1014.11 53.4416   1
   0  -4   7 854.922 65.3584   8
   0   4   7 982.426 45.3914   8
   0  -4  -7 1036.77 71.2544   5
   0   4   7 932.381 75.9748   6
   0  -4   7 1020.67 66.0345   5
   0  -4  -8 201.151 54.1095   3
   0  -4   8 255.258 42.5054   3
   0  -4  -8 123.661 31.9945   4
   0   4  -8 128.225 46.0901   2
   0   4   8 166.476 26.9184   1
   0  -4   8 189.845 52.5149   8
   0   4   8 278.599 33.0858   8
   0  -4   8 173.198 33.6239   5
   0  -4  -8 128.370 45.1056   7
   0   4   8 194.909 51.9142   6
   0  -4  -9 275.353 65.7952   3
   0  -4   9 53.5753 31.6747   3
   0  -4  -9 80.2542 36.4050   4
   0   4   9 69.4472 26.3291   1
   0   4  -9 282.162 69.2123   2
   0   4   9 8.82834 18.7742   8
   0  -4   9 168.921 53.1780   8
   0  -4   9 45.8661 32.1400   5
   0  -4  -9 260.822 63.8288   7
   0   4   9 143.927 63.4487   6
   0  -4 -10 792.404 66.5265   4
   0  -4  10 829.191 54.9242   3
   0  -4 -10 672.148 69.0242   3
   0   4  10 707.973 50.9198   1
   0   4 -10 722.717 72.0163   2
   0  -4  10 634.728 63.6306   8
   0   4  10 748.267 43.2684   8
   0   4  10 739.751 73.2924   6
   0  -4  10 745.025 62.1624   5
   0  -4 -10 613.961 64.5475   7
   0  -4  11 10.4297 20.0723   3
   0  -4 -11-11.8117 34.6360   3
   0  -4 -11 36.2015 28.3635   4
   0   4 -11 18.8600 34.5973   2
   0   4  11 3.17882 19.1779   1
   0   4  11 8.79770 18.8971   8
   0  -4  11-19.2416 37.2855   8
   0  -4 -11-61.1656 40.8170   7
   0   4  11-2.90434 31.8133   6
   0  -4  11 10.6534 27.3531   5
   0  -4 -12 70.8527 40.9268   3
   0  -4 -12 139.531 42.0614   4
   0   4 -12 144.833 51.6163   2
   0  -4  12 146.515 46.2371   8
   0   4  12 154.138 27.7728   8
   0  -4 -12 116.140 47.6935   7
   0   4  12 111.752 39.8614   6
   0  -4  12 119.287 37.4042   5
   0  -4 -13 604.822 70.8107   3
   0  -4 -13 425.596 65.7462   4
   0   4 -13 694.790 79.7230   2
   0  -4  13 646.097 74.6933   8
   0   4  13 523.950 67.5787   6
   0  -4 -13 646.251 75.1998   7
   0  -4  13 691.418 68.1047   5
   0  -4 -14 239.940 48.5458   4
   0  -4 -14 184.748 45.7847   3
   0   4 -14 213.357 47.4318   2
   0  -4 -14 241.436 53.7050   2
   0  -4  14 279.157 54.7301   8
   0  -4 -14 257.586 54.1373   7
   0   4  14 258.342 56.5795   6
   0  -4  14 230.178 42.0318   5
   0  -4 -15 458.970 62.9284   4
   0  -4 -15 417.965 63.0484   3
   0  -4 -15 378.670 62.3855   2
   0   4 -15 384.045 65.2380   2
   0  -4  15 343.898 59.0423   8
   0   4  15 349.087 61.7792   6
   0  -4 -15 371.799 65.5055   7
   0  -4  15 398.085 56.6401   5
   0  -4 -16 29.3457 33.3931   3
   0  -4 -16 3.61371 35.1438   4
   0  -4 -16 8.17413 39.1723   2
   0   4 -16 19.6674 36.3549   2
   0  -4  16 27.6163 41.9636   8
   0  -4  16 42.8589 39.0992   5
   0   4  16 9.50187 32.4078   6
   0  -4 -16-46.1935 44.4440   7
   0  -4 -17 818.004 85.6095   4
   0  -4 -17 743.654 80.8101   3
   0   4 -17 779.319 88.7702   2
   0  -4 -17 728.982 86.3284   2
   0  -4  17 715.258 85.5386   8
   0  -4 -17 657.564 77.6941   7
   0   4  17 747.491 83.6428   6
   0  -4  17 742.526 76.7685   5
   0  -4 -18 297.279 58.8727   4
   0  -4 -18 272.479 54.6325   3
   0   4 -18 252.873 63.7941   2
   0  -4 -18 204.635 59.0984   2
   0  -4  18 271.630 61.7067   8
   0  -4 -18 236.309 60.1433   7
   0   4  18 280.187 61.1836   6
   0  -4  18 298.579 58.5767   5
   0  -4 -19 172.707 48.3566   3
   0  -4 -19 266.890 58.0157   4
   0  -4 -19 174.088 62.2064   2
   0   4 -19 126.239 50.9607   2
   0  -4  19 172.250 62.0414   8
   0  -4  19 73.5533 37.6542   5
   0  -4 -19 204.722 62.4381   7
   0   4  19 145.814 53.2459   6
   0  -4 -20 708.334 84.0195   4
   0  -4 -20 800.077 83.4563   3
   0   4 -20 775.830 91.2988   2
   0  -4 -20 673.206 84.5390   2
   0  -4  20 947.884 105.337   8
   0   4  20 852.485 98.5657   6
   0  -4  20 877.420 90.8278   5
   0  -4 -20 723.856 88.7847   7
   0  -4 -21 1278.32 115.716   4
   0  -4 -21 1154.55 101.299   3
   0   4 -21 1364.00 117.499   2
   0  -4 -21 1275.48 115.078   2
   0  -4  21 1363.38 126.452   8
   0  -4 -21 1438.31 120.695   7
   0  -4  21 1079.14 102.136   5
   0   4  21 1344.51 124.250   6
   0   4  21 1465.00 116.870   5
   0  -4 -22 104.487 57.5328   4
   0   4  22 215.750 54.8735   5
   0  -4 -22 120.517 45.2180   3
   0  -4 -22 273.770 67.8321   2
   0   4 -22 155.080 50.0155   2
   0  -4  22 301.375 66.9613   8
   0  -4  22 150.786 53.1696   5
   0   4  22 265.172 64.7837   6
   0  -4 -22 125.798 49.6715   7
   0  -4 -23 15.7685 40.7664   3
   0  -4 -23 28.5568 39.2128   4
   0   4  23 1.57691 48.2166   5
   0  -4 -23 20.5778 43.7000   2
   0   4 -23 7.99252 48.2178   2
   0  -4  23 62.9961 46.7272   8
   0   4  23 45.2057 55.6391   6
   0  -4 -23 11.6900 47.0556   7
   0  -4  23 47.8762 47.8659   5
   0   4  24 52.9003 44.2522   5
   0  -4 -24 63.6661 50.6321   4
   0   4 -24 46.8458 53.8818   2
   0  -4 -24 68.1571 48.6515   2
   0  -4  24 93.4815 50.9874   8
   0  -4 -24 69.5687 55.1891   7
   0  -4  24 31.3755 43.1328   5
   0   4  24 69.6766 47.6240   6
   0   4  25 987.510 107.389   5
   0   4 -25 1054.25 119.261   2
   0  -4 -25 1038.95 114.069   2
   0  -4  25 971.058 114.531   8
   0  -4 -25 1080.59 118.531   7
   0  -4  25 1286.80 119.519   5
   0   4  25 1251.73 130.225   6
   0   4  26 16.6852 45.9891   5
   0   4 -26 7.54471 50.1105   2
   0  -4 -26 12.3559 46.1300   2
   0  -4 -26-20.7323 48.1636   7
   0  -4  26 11.5284 44.4117   8
   0  -4  26 66.3191 54.0072   5
   0   4  26 52.5235 54.4093   6
   0   4  27-1.13847 59.8082   5
   0   4 -27 23.5674 49.4251   2
   0  -4 -27 11.3094 43.8575   2
   0  -4  27-3.31885 48.9156   8
   0  -4 -27-54.1029 61.2562   7
   0   4  27 56.4124 57.9094   6
   0  -4  27 120.332 56.8000   5
   0   4  28 84.8797 58.8417   5
   0   4 -28 50.7012 56.1779   2
   0  -4 -28 115.721 60.5766   2
   0  -4  28 28.0602 61.2817   8
   0  -4 -28-7.25179 58.5606   7
   0  -4  28 66.4594 51.9752   5
   0   4  28 6.86926 55.7123   6
   0   4  29-26.5207 53.1072   5
   0  -4 -29 38.0330 49.4455   2
   0   4 -29-9.35355 45.8891   2
   0  -4  29-18.8981 53.1474   8
   0  -4 -29 31.5115 54.9130   7
   0   4  29 20.5765 48.8355   6
   0  -4  29 8.06423 50.3307   5
   0   4  30-56.2494 58.6176   5
   0   4 -30 26.9698 62.8870   2
   0  -4 -30-56.7111 52.4317   2
   0  -4  30 72.0436 60.2553   8
   0  -4 -30-18.8318 57.2663   7
   0   4  30-3.72683 52.9414   6
   0  -4  30 18.8616 49.6514   5
   0  -4 -31 109.707 67.9251   2
   0   4 -31 146.131 76.5620   2
   0  -4 -31 111.325 71.4793   7
   0  -4  31-44.4212 61.2213   5
   0  -4  32 234.373 71.1341   5
   0   5   0 20.1748 28.9838   1
   0  -5   0 24.1855 23.9627   4
   0  -5   0-44.7799 36.4701   3
   0  -5   0 12.1779 26.5951   5
   0   5   1 1069.14 64.9596   1
   0   5  -1 1102.63 67.9939   1
   0  -5   1 1015.12 68.6346   4
   0  -5  -1 975.037 81.5616   3
   0  -5   1 1064.00 82.7067   3
   0  -5  -1 1039.44 70.4544   4
   0  -5  -1 1098.16 73.0496   5
   0  -5   1 1050.24 68.8172   5
   0   5  -2 4579.76 138.199   1
   0   5   2 4322.02 122.324   1
   0  -5  -2 4782.30 176.254   3
   0  -5   2 4490.32 161.796   3
   0  -5  -2 4742.95 145.752   4
   0  -5   2 4692.20 143.183   4
   0  -5   2 4625.79 140.342   5
   0   5   2 4717.83 176.175   6
   0  -5  -2 4575.73 141.140   5
   0   5   3 3512.25 104.581   1
   0   5  -3 3388.70 123.620   1
   0  -5  -3 3582.48 128.297   4
   0  -5  -3 3254.63 147.401   3
   0  -5   3 3249.39 137.193   3
   0  -5   3 3482.66 123.828   4
   0   5   3 3481.69 152.810   6
   0  -5  -3 3401.27 125.272   5
   0  -5   3 3484.48 123.003   5
   0   5   4 511.861 44.2240   1
   0  -5   4 439.205 50.3083   4
   0  -5  -4 448.657 61.4078   3
   0  -5   4 348.767 50.1897   3
   0  -5  -4 424.124 50.7033   4
   0  -5  -4 481.284 51.8294   5
   0  -5   4 527.120 53.4777   5
   0   5   4 391.635 59.9662   6
   0  -5  -5 1019.80 86.4966   3
   0  -5  -5 1132.63 80.1885   4
   0  -5   5 1212.84 77.8833   4
   0  -5   5 1260.80 84.4227   3
   0   5   5 1348.53 63.8259   1
   0  -5   5 1087.90 78.2503   8
   0   5   5 1326.61 98.8235   6
   0  -5   5 1119.13 73.7236   5
   0  -5  -5 1168.26 77.7347   5
   0  -5   6 464.858 57.6754   3
   0  -5  -6 418.434 53.3465   4
   0  -5  -6 472.202 65.3410   3
   0   5   6 477.561 41.8816   1
   0  -5   6 478.521 58.0346   8
   0   5   6 505.259 71.9795   6
   0  -5  -6 430.191 53.0745   5
   0  -5   6 447.637 53.3168   5
   0   5  -7 2753.69 141.887   2
   0  -5   7 2678.50 117.869   3
   0  -5  -7 2659.23 141.425   3
   0  -5   7 2698.30 124.057   8
   0  -5   7 2553.76 112.003   5
   0   5   7 2904.77 146.260   6
   0  -5  -7 2646.23 117.263   5
   0  -5   8 1241.51 81.3176   3
   0  -5  -8 1352.51 88.5292   4
   0  -5  -8 1356.22 106.469   3
   0   5  -8 1294.42 99.7328   2
   0  -5   8 1206.77 87.4682   8
   0   5   8 1228.73 98.0006   6
   0  -5   8 1230.97 82.0345   5
   0  -5   9 1982.78 98.6643   3
   0  -5  -9 1735.26 109.284   4
   0   5  -9 1812.20 118.976   2
   0  -5  -9 1856.84 123.303   3
   0  -5   9 1700.63 106.770   8
   0  -5   9 1851.94 99.4313   5
   0   5   9 1702.74 116.981   6
   0  -5 -10 601.630 74.6642   4
   0  -5 -10 724.887 79.3844   3
   0  -5  10 716.244 59.9952   3
   0   5 -10 537.891 72.5961   2
   0  -5  10 704.122 73.7916   8
   0  -5  10 692.258 65.8698   5
   0   5  10 873.931 87.5924   6
   0  -5 -11 426.214 65.5702   3
   0  -5 -11 335.490 58.3725   4
   0  -5  11 436.681 49.0985   3
   0   5 -11 398.248 65.8193   2
   0  -5  11 414.242 60.6715   8
   0  -5  11 435.776 58.8404   5
   0   5  11 410.390 64.9962   6
   0   5 -12 1699.28 119.897   2
   0  -5 -12 1754.58 108.309   4
   0  -5 -12 1698.67 121.865   3
   0  -5  12 1612.97 112.569   8
   0  -5 -12 1743.75 118.552   7
   0   5  12 1618.44 117.669   6
   0  -5  12 1571.75 98.1667   5
   0  -5 -13 2119.12 129.158   4
   0  -5 -13 2120.17 135.377   3
   0   5 -13 2262.46 140.666   2
   0  -5  13 2248.05 133.404   8
   0  -5 -13 2218.67 134.683   7
   0  -5  13 2073.11 112.605   5
   0   5  13 2243.68 141.137   6
   0  -5 -14 313.559 55.5533   4
   0  -5 -14 218.946 54.0542   3
   0   5 -14 173.237 47.2621   2
   0  -5  14 189.089 52.1316   8
   0  -5  14 274.779 51.7846   5
   0  -5 -14 255.099 60.4268   7
   0   5  14 239.947 57.3206   6
   0  -5 -15 1483.67 115.582   4
   0   5 -15 1603.65 123.397   2
   0  -5 -15 1531.65 120.212   3
   0  -5 -15 1691.70 123.305   7
   0  -5  15 1648.23 121.925   8
   0   5  15 1698.94 128.080   6
   0  -5  15 1731.88 112.131   5
   0  -5 -16 87.7594 45.5573   4
   0  -5 -16 104.024 45.5858   3
   0   5 -16 66.1397 48.1108   2
   0  -5  16 75.7318 49.5394   8
   0   5  16 166.727 57.2215   6
   0  -5 -16 214.152 60.5912   7
   0  -5  16 114.706 45.9508   5
   0  -5 -17 146.542 45.2733   4
   0  -5 -17 157.428 51.1614   3
   0   5 -17 129.126 55.7973   2
   0  -5  17 74.7815 45.0578   8
   0  -5  17 116.485 49.8705   5
   0   5  17 137.587 53.1250   6
   0  -5 -17 214.287 56.6505   7
   0  -5 -18 127.736 43.6784   4
   0  -5 -18 185.015 61.2232   3
   0   5 -18 173.980 56.2472   2
   0  -5  18 177.451 54.4173   8
   0  -5 -18 143.566 48.2415   7
   0  -5  18 162.695 46.8815   5
   0   5  18 235.391 58.4984   6
   0  -5 -19 65.3244 43.5013   3
   0  -5 -19 104.271 53.0390   4
   0   5 -19 0.96054 48.5645   2
   0  -5  19 39.3710 50.4879   8
   0  -5 -19 72.5674 51.5745   7
   0   5  19 43.5438 38.8524   6
   0  -5  19 53.0031 45.3798   5
   0   5 -20 4132.77 209.014   2
   0  -5 -20 4004.02 197.168   4
   0  -5 -20 4053.13 201.999   3
   0  -5  20 3899.57 207.017   8
   0  -5 -20 4131.86 202.848   7
   0  -5  20 4201.62 190.417   5
   0   5  20 4252.28 216.851   6
   0  -5 -21 76.3283 44.2782   3
   0  -5 -21 91.5359 51.8234   4
   0   5 -21 105.215 56.9905   2
   0  -5  21 216.630 64.6262   8
   0  -5 -21 96.5699 46.9332   7
   0   5  21 200.633 68.2639   6
   0  -5  21 198.806 48.6271   5
   0  -5 -22 1339.52 124.180   4
   0  -5 -22 1187.79 114.934   3
   0   5 -22 1253.74 126.202   2
   0  -5 -22 1373.70 132.554   2
   0  -5  22 1233.86 128.838   8
   0  -5 -22 1380.73 127.035   7
   0   5  22 1427.03 124.296   5
   0   5  22 1468.60 137.373   6
   0  -5  22 1420.52 120.561   5
   0  -5 -23 16.6245 38.2411   3
   0   5  23-13.1274 41.3262   5
   0  -5 -23-89.2854 56.3259   4
   0   5 -23-30.5985 52.8024   2
   0  -5 -23 47.1603 51.1449   2
   0  -5  23 29.6720 57.2845   8
   0  -5  23 70.1290 49.5014   5
   0   5  23-6.15395 45.6808   6
   0  -5 -23 41.2745 49.1454   7
   0   5  24 161.845 54.3462   5
   0  -5 -24 101.241 54.6343   4
   0  -5 -24 154.644 55.5119   3
   0  -5 -24 215.216 69.7030   2
   0   5 -24 177.369 62.9303   2
   0  -5  24 150.408 62.2086   8
   0   5  24 267.347 66.4360   6
   0  -5  24 99.5517 49.8632   5
   0  -5 -24 133.988 54.4535   7
   0   5  25 350.095 78.5304   5
   0  -5 -25 310.963 81.6194   4
   0  -5 -25 343.134 77.9541   2
   0   5 -25 182.697 54.1597   2
   0  -5  25 489.296 91.3657   8
   0  -5 -25 212.745 71.2065   7
   0   5  25 388.699 87.7918   6
   0  -5  25 180.871 62.6528   5
   0   5  26 37.6585 45.4453   5
   0  -5 -26 105.771 58.3137   2
   0   5 -26 110.800 57.1194   2
   0  -5  26 40.4460 53.6990   8
   0  -5  26 65.1979 46.6255   5
   0  -5 -26 216.548 69.1343   7
   0   5  26 48.3206 48.8198   6
   0   5  27 69.3790 49.0565   5
   0  -5 -27 216.035 70.1527   2
   0   5 -27 134.366 73.9927   2
   0  -5  27 271.848 78.4096   8
   0   5  27 182.851 74.8175   6
   0  -5 -27 257.105 73.3435   7
   0  -5  27 105.620 49.3237   5
   0   5  28 459.934 87.2459   5
   0  -5 -28 295.369 80.7530   2
   0   5 -28 429.036 93.5177   2
   0  -5  28 348.735 79.3846   8
   0  -5 -28 375.387 89.3079   7
   0   5  28 360.727 79.5114   6
   0   5 -29 211.554 79.0723   2
   0  -5 -29 123.983 56.8238   2
   0   5  29 191.282 65.2658   5
   0  -5 -29 201.363 85.1091   7
   0  -6   0 77.2006 41.5546   3
   0  -6   0 108.334 37.4224   4
   0  -6   0 53.3660 32.0040   5
   0  -6   1 3414.69 135.865   4
   0  -6   1 3185.03 155.981   3
   0  -6  -1 3448.83 136.667   4
   0  -6  -1 3258.94 160.245   3
   0  -6   1 3178.89 127.614   5
   0  -6  -1 3235.40 129.971   5
   0  -6   2 785.151 69.4524   4
   0  -6   2 900.435 87.0954   3
   0  -6  -2 761.176 83.2503   3
   0  -6  -2 780.161 71.1990   4
   0  -6   2 663.512 61.1154   5
   0  -6  -2 821.563 72.9507   5
   0  -6   3 5117.83 191.451   3
   0  -6  -3 4962.33 200.641   3
   0  -6  -3 4935.47 167.551   4
   0  -6   3 4642.91 158.377   4
   0  -6  -3 4841.21 162.398   5
   0  -6   4 173.249 47.3464   3
   0  -6  -4 123.253 48.0557   3
   0  -6   4 211.895 42.7470   4
   0  -6  -4 236.211 43.3832   4
   0  -6   4 234.729 46.7476   8
   0  -6  -4 183.333 46.9067   5
   0   6   4 243.910 60.3003   6
   0  -6  -5 63.6790 32.6082   4
   0  -6   5 56.9824 33.0787   4
   0  -6   5 81.1102 35.0771   3
   0  -6  -5 66.8968 39.1492   3
   0  -6   5 85.4062 35.0503   8
   0   6   5 48.8537 38.8208   6
   0  -6  -5 47.3545 31.5531   5
   0  -6  -6 178.995 51.7959   3
   0  -6   6 176.180 41.4459   4
   0  -6  -6 150.463 38.9371   4
   0  -6   6 183.957 45.2194   3
   0  -6   6 147.236 40.8986   8
   0   6   6 185.435 55.2981   6
   0  -6  -6 168.645 39.3635   5
   0  -6  -7 252.393 53.6587   3
   0  -6   7 384.845 53.5854   4
   0  -6  -7 342.074 57.3096   4
   0  -6   7 296.793 52.5562   3
   0   6  -7 332.194 65.6202   2
   0  -6   7 313.447 54.8637   8
   0  -6  -7 384.802 55.9630   5
   0   6   7 277.198 61.7011   6
   0  -6  -8 2.26737 37.4703   3
   0  -6   8-1.20214 30.2332   3
   0  -6  -8-53.5143 37.6016   4
   0   6  -8-21.1275 40.1932   2
   0  -6   8-6.48179 35.4425   8
   0   6   8 46.5055 49.2602   6
   0  -6   9 2127.59 116.983   3
   0   6  -9 1962.90 134.681   2
   0  -6  -9 1980.08 137.321   3
   0  -6  -9 1434.09 113.314   4
   0  -6   9 1896.63 118.539   8
   0   6   9 2056.10 140.147   6
   0  -6 -10 504.750 87.1738   3
   0  -6 -10 350.001 65.9714   4
   0  -6  10 331.769 53.9615   3
   0   6 -10 466.629 78.4311   2
   0  -6  10 374.111 66.8372   8
   0   6  10 435.061 80.0079   6
   0  -6 -11 13358.3 306.680   4
   0  -6 -11 13009.3 350.586   3
   0   6 -11 13480.3 349.129   2
   0  -6  11 12210.7 307.296   8
   0   6  11 13261.5 349.661   6
   0   6 -12 1616.66 129.894   2
   0  -6 -12 1694.18 132.483   3
   0  -6 -12 1717.99 117.526   4
   0  -6  12 1498.14 116.278   8
   0   6  12 1644.86 132.544   6
   0  -6 -13 6240.95 248.845   3
   0  -6 -13 6384.24 223.778   4
   0   6 -13 6658.96 252.376   2
   0  -6  13 6370.00 234.556   8
   0   6  13 6749.83 257.992   6
   0  -6 -14 70.5189 47.8579   4
   0  -6 -14 97.5402 48.7164   3
   0   6 -14 32.0561 51.2699   2
   0  -6  14 56.2857 53.2825   8
   0   6  14 45.7949 47.7187   6
   0  -6 -15 1915.20 128.413   4
   0   6 -15 1625.06 132.882   2
   0  -6 -15 1898.67 143.515   3
   0  -6  15 1714.87 131.558   8
   0   6  15 1670.65 136.858   6
   0  -6 -16 2628.17 153.634   4
   0  -6 -16 2578.79 167.809   3
   0   6 -16 2573.02 166.708   2
   0  -6  16 2311.29 154.681   8
   0   6  16 2357.21 162.370   6
   0  -6 -17 5.80245 46.5007   3
   0  -6 -17-38.2314 47.9778   4
   0   6 -17-3.77792 42.2781   2
   0  -6  17 21.2906 43.7052   8
   0   6  17 37.4847 46.0386   6
   0  -6 -17 33.9065 41.3746   7
   0  -6 -18 1646.93 139.056   3
   0  -6 -18 1598.35 123.367   4
   0   6 -18 1592.43 137.352   2
   0  -6  18 1493.57 131.142   8
   0  -6 -18 1454.34 130.578   7
   0   6  18 1696.49 142.669   6
   0  -6 -19 49.7745 45.8942   3
   0  -6 -19 86.7265 46.5981   4
   0   6 -19 43.8801 50.4910   2
   0  -6  19-91.4043 58.4673   8
   0   6  19 164.803 70.9331   6
   0  -6 -19 124.915 56.1426   7
   0  -6 -20 223.834 65.2467   4
   0  -6 -20 133.873 53.4660   3
   0   6 -20 173.494 60.4507   2
   0  -6  20 275.784 70.9815   8
   0   6  20 105.110 52.3479   6
   0  -6 -20 127.547 53.0112   7
   0  -6 -21-49.4387 52.5055   4
   0  -6 -21 37.3829 43.8405   3
   0   6 -21 13.2286 57.3995   2
   0  -6  21-46.9682 55.6776   8
   0  -6 -21 41.0011 49.1927   7
   0   6  21-58.3205 53.0142   6
   0  -6 -22 266.959 71.0138   4
   0  -6 -22 133.574 59.2997   3
   0   6 -22 187.496 69.0158   2
   0  -6  22 365.170 84.0820   8
   0   6  22 185.055 68.9008   6
   0  -6 -22 174.961 63.3735   7
   0  -6 -23 432.019 79.6986   3
   0  -6 -23 168.795 57.5931   4
   0   6  23 264.232 65.5884   5
   0   6 -23 342.708 86.2290   2
   0  -6  23 304.174 82.5094   8
   0  -6 -23 412.598 86.6062   7
   0   6  23 368.678 84.9946   6
   0  -6 -24 612.128 96.1112   3
   0   6  24 788.298 107.789   5
   0  -6 -24 903.740 117.815   4
   0   6 -24 740.608 110.950   2
   0  -6  24 775.940 111.680   8
   0   6  24 667.289 105.845   6
   0  -6 -24 672.048 105.398   7
   0   6  25 285.349 68.6802   5
   0  -6 -25 206.103 63.7215   3
   0  -6 -25 276.717 81.9327   4
   0   6 -25 242.970 83.8777   2
   0  -6  25 91.6882 57.7526   8
   0   6  25 269.688 80.2027   6
   0  -6 -25 202.232 71.7763   7
   0   6  26 49.8158 51.8155   5
   0  -6 -26 20.6271 65.7873   4
   0   6 -26 10.4975 54.6801   2
   0  -6  26 35.7318 55.5719   8
   0  -6 -26 34.4238 64.9144   7
   0   6  26-8.52870 57.2596   6
   0   6  27 337.677 79.8419   5
   0  -6 -27 177.445 63.9216   7
   0  -7   0-19.2564 43.7659   3
   0  -7  -1 122.480 50.1491   3
   0  -7   1 71.0173 49.6092   3
   0  -7   2 53.9518 43.8462   3
   0  -7  -2 18.4723 38.8656   3
   0  -7  -3 643.755 88.8784   3
   0  -7   3 575.300 76.5230   3
   0  -7  -4 804.980 94.9759   3
   0  -7   4 707.913 86.5855   3
   0  -7   5 975.084 94.1280   3
   0  -7  -5 1200.85 115.726   3
   0  -7   6 1070.49 97.5055   3
   0  -7  -6 908.999 103.022   3
   0   7   6 908.276 103.733   6
   0   7  -7 180.602 59.8140   2
   0  -7   7 171.648 46.3410   3
   0  -7  -7 232.842 59.3883   3
   0   7   7 217.032 64.9810   6
   0   7  -8 302.028 67.3264   2
   0  -7   8 273.136 54.1929   3
   0  -7  -8 289.007 60.4519   3
   0   7   8 166.115 53.7439   6
   0   7  -9 110.200 56.3401   2
   0  -7  -9 149.308 52.0628   3
   0   7   9 157.608 60.2731   6
   0   7 -10 55.4628 52.4346   2
   0  -7 -10-1.75689 42.5291   3
   0   7  10-0.68624 44.8685   6
   0   7 -11 165.721 56.7469   2
   0  -7 -11 152.904 56.7174   3
   0   7  11 185.095 60.9418   6
   0  -7 -12 335.758 66.7600   3
   0   7 -12 339.063 71.3934   2
   0  -7  12 238.192 57.1474   8
   0   7  12 283.128 74.4416   6
   0  -7 -13 287.164 71.9059   3
   0   7 -13 225.938 69.3187   2
   0  -7  13 180.743 66.3367   8
   0   7  13 111.702 53.7098   6
   0  -7 -14 77.7249 56.0074   3
   0   7 -14-11.3860 57.2635   2
   0  -7  14 63.7715 50.5615   8
   0   7  14 8.22746 48.0417   6
   0  -7 -15 489.566 87.3392   3
   0   7 -15 580.317 96.3984   2
   0  -7  15 558.204 82.3630   8
   0   7  15 576.346 90.1288   6
   0  -7 -16-14.9666 51.2666   3
   0   7 -16 35.8493 54.3435   2
   0  -7  16 73.6000 52.0483   8
   0   7  16 14.9464 53.8768   6
   0  -7 -17 93.9388 53.1560   3
   0   7 -17 88.2178 59.3989   2
   0  -7  17 183.955 65.0571   8
   0   7  17 51.6518 51.6027   6
   0  -7 -18 228.720 70.6495   3
   0   7 -18 175.632 62.2914   2
   0  -7  18 246.806 70.0467   8
   0   7  18 254.565 75.7449   6
   0  -7 -19 438.465 83.2762   3
   0   7 -19 545.232 95.5971   2
   0  -7  19 387.526 79.1740   8
   0   7  19 446.463 88.1722   6
   0   7 -20 2188.09 176.340   2
   0  -7 -20 2128.12 171.208   3
   0  -7  20 1845.70 158.326   8
   0   7  20 2208.49 179.294   6
   0  -7 -21 99.5102 64.9211   3
   0   7 -21 50.7825 49.5761   2
   0  -7  21 75.7309 62.1322   8
   0   7  21 31.5972 60.0728   6
   0  -7 -22 100.491 59.3057   3
   0   7 -22 15.4311 52.4895   2
   0  -7  22 22.0651 50.3154   8
   0   7  22-1.85935 54.6121   6
   0  -7 -23-33.6567 53.5361   3
   0   7 -23 62.5243 66.5232   2
   0  -7  23 79.4168 59.8417   8
   0  -7 -24 675.362 104.811   3
   0  -7  24 521.052 102.879   8
   0  -7 -24 879.068 123.476   7
   0  -7 -25 86.9834 64.0396   3
   0  -8   0 246.877 68.0666   3
   0  -8   1 1159.92 117.179   3
   0  -8  -1 1189.08 119.809   3
   0  -8  -2 2190.20 161.080   3
   0  -8   2 1911.58 147.487   3
   0  -8  -3 226.841 64.0215   3
   0  -8   3 236.994 57.9914   3
   0  -8   4 68.4972 46.8531   3
   0  -8  -4-54.0722 53.8910   3
   0  -8  -5 133.899 50.2343   3
   0  -8   5 156.974 59.1372   3
   0  -8  -6 8.10291 44.0962   3
   0  -8   6-1.56513 43.7736   3
   0   8  -7 42.9160 49.9312   2
   0  -8  -7-7.85057 47.7119   3
   0   8  -8 80.4062 64.6665   2
   0  -8  -8-1.19805 37.5386   3
   0   8  -9 76.4672 61.2933   2
   0  -8  -9 176.345 61.5399   3
   0   8   9 7.12952 52.8351   6
   0   8 -10 424.622 90.7194   2
   0  -8 -10 444.053 84.6152   3
   0   8  10 496.987 89.0374   6
   0   8 -11 370.837 86.9571   2
   0  -8 -11 337.860 78.1373   3
   0   8  11 260.343 70.6922   6
   0   8 -12 56.6648 53.6663   2
   0  -8 -12 113.850 63.8331   3
   0   8  12-14.6260 56.0909   6
   0   8 -13-16.7438 48.1511   2
   0  -8 -13-16.5532 48.1191   3
   0   8  13 23.4328 47.9286   6
   0   8 -14-14.5263 59.5892   2
   0  -8 -14-77.1461 57.8960   3
   0   8  14 52.1481 54.9341   6
   0   8 -15-50.1364 66.9760   2
   0  -8 -15 55.9578 58.0078   3
   0   8  15 82.9728 58.5661   6
   0   8 -16 393.167 95.8943   2
   0  -8 -16 251.704 74.6834   3
   0   8  16 436.663 88.1909   6
   0   8 -17 870.743 126.207   2
   0  -8 -17 666.163 108.413   3
   0   8  17 909.290 123.076   6
   0   8 -18-44.2247 76.4531   2
   0  -8 -18-55.6766 65.3834   3
   0  -9   0-10.6815 46.8719   3
   0  -9   1-16.9763 53.2692   3
   0  -9  -1-82.1538 59.9963   3
   0  -9   2 534.761 87.9110   3
   0  -9  -2 644.541 99.8755   3
   0  -9  -3 1.29175 52.2017   3
   0  -9   3-52.0472 55.0136   3
   0  -9  -4 563.505 97.7603   3
   0  -9   4 334.677 70.3444   3
   0  -9   5 570.742 93.7087   3
   0  -9  -5 689.035 110.081   3
   0   9  -6 696.187 113.465   2
   0  -9  -6 645.476 102.031   3
   0   9  -7-22.3308 60.4172   2
   0  -9  -7-37.6373 57.0283   3
   0   9  -8 812.791 123.846   2
   0  -9  -8 789.657 116.912   3
   0   9  -9 168.157 84.7948   2
   0  -9  -9 115.657 67.9878   3
   0  -9 -10 4853.93 273.253   3
  -1   0  -1 2.50591 6.37707   2
   1   0  -1 0.46467 7.65416   8
   1   0   1 15.2042 10.0244   8
  -1   0  -1-0.69940 6.10228   7
   1   0  -2 284.295 19.4641   4
  -1   0  -2 334.219 22.0849   1
  -1   0  -2 392.619 23.3698   5
  -1   0   2 389.586 22.6463   5
   1   0  -3 6547.47 94.8197   4
  -1   0  -3 6448.33 96.5257   1
  -1   0   3 6489.67 95.1987   5
  -1   0  -3 6579.75 94.6412   5
   1   0  -4 24936.5 204.512   4
   1   0  -4 24885.5 148.908   2
  -1   0  -4 23765.2 200.171   1
  -1   0  -4 24513.8 198.990   2
   1   0   4 24252.3 210.621   8
  -1   0   4 24510.8 201.264   5
   1   0  -5 10190.8 142.743   4
   1   0  -5 10181.0 112.097   2
  -1   0  -5 10509.3 143.245   2
  -1   0  -5 10439.8 143.322   1
   1   0   5 10170.7 148.454   8
  -1   0   5 10245.7 140.978   5
   1   0  -6 67741.0 323.770   2
   1   0  -6 71273.5 398.137   4
  -1   0  -6 69881.8 394.948   1
  -1   0  -6 68845.7 393.080   2
   1   0   6 69808.8 405.172   8
  -1   0   6 69751.9 390.840   5
  -1   0   7 19.7929 22.5776   5
   1   0  -7 27.7827 22.2697   4
   1   0   7-14.3211 22.0760   8
   1   0  -7-3.50509 16.8887   2
  -1   0  -7-11.0986 25.3085   2
  -1   0   8 69.2481 26.5114   5
   1   0  -8 66.4591 25.7901   4
   1   0  -8 92.4242 22.9850   2
  -1   0  -8 83.0055 29.9487   2
   1   0   8 48.8678 25.9834   8
   1   0  -9 3246.96 104.507   4
   1   0  -9 3200.15 91.8639   2
  -1   0  -9 3250.07 105.722   2
   1   0   9 3128.59 104.858   8
  -1   0   9 3250.21 97.9777   8
  -1   0   9 3302.77 103.491   5
   1   0 -10 85340.4 547.861   4
  -1   0 -10 83840.6 543.131   2
   1   0 -10 84070.3 486.792   2
  -1   0  10 84909.4 513.875   8
   1   0  10 82662.4 541.692   8
  -1   0  10 83445.3 533.613   5
   1   0 -11 7411.77 171.607   4
   1   0 -11 7124.42 153.822   2
  -1   0 -11 7074.90 168.064   2
   1   0  11 6964.65 166.891   8
  -1   0  11 7296.29 159.868   8
  -1   0  11 7271.72 167.843   5
   1   0 -12 26378.4 333.741   4
   1   0 -12 26780.5 306.157   2
  -1   0 -12 26088.8 333.108   2
  -1   0  12 26677.3 317.949   8
   1   0  12 26784.8 334.686   8
  -1   0  12 26471.2 330.235   5
   1   0  13 103.642 31.8926   5
  -1   0  13 220.130 42.8775   5
   1   0 -13 155.959 38.7696   4
   1   0 -13 118.466 30.7238   2
  -1   0 -13 222.138 41.9686   2
   1   0  13 93.4809 33.7011   8
  -1   0  13 162.495 35.6167   8
   1   0 -14 5596.35 170.222   4
   1   0 -14 5495.82 153.427   2
  -1   0 -14 5360.43 163.471   2
   1   0  14 5537.31 165.838   8
  -1   0  14 5625.99 158.970   8
  -1   0  14 5563.22 164.459   5
   1   0  14 5524.55 162.360   5
   1   0 -15 4283.07 141.359   2
  -1   0 -15 4306.48 152.678   2
   1   0  15 4126.79 148.865   8
  -1   0  15 4389.88 147.511   8
   1   0  15 4280.22 149.666   5
  -1   0  15 4340.35 151.742   5
   1   0  16 26.9320 34.6462   5
  -1   0  16 96.0225 38.5569   5
  -1   0 -16 66.2965 42.2239   2
   1   0 -16 43.9213 41.1553   2
   1   0  16 94.7057 43.2452   8
  -1   0  16 70.9459 40.4976   8
  -1   0 -17 2382.83 78.5164   3
   1   0 -17 2201.40 110.647   2
  -1   0 -17 2192.77 118.417   2
   1   0  17 2191.29 117.874   8
  -1   0  17 2231.39 113.872   8
  -1   0  17 2322.02 120.300   5
   1   0  17 2299.37 119.596   5
   1   0  18 605.316 69.3593   5
  -1   0  18 659.898 71.9150   5
  -1   0 -18 603.845 69.8562   2
   1   0 -18 620.894 65.1246   2
   1   0  18 666.826 71.9163   8
  -1   0  18 549.956 65.9231   8
   1   0 -19 1331.99 95.9795   2
  -1   0 -19 1459.00 108.740   2
   1   0  19 1428.61 106.657   8
  -1   0  19 1424.36 100.480   8
  -1   0  19 1357.08 102.248   5
   1   0  19 1436.19 101.935   5
   1   0  20 131.895 46.6185   5
  -1   0  20 116.099 45.8062   5
  -1   0 -20 108.811 43.0229   2
   1   0 -20 84.3749 37.4988   2
   1   0  20 136.269 45.3686   8
  -1   0  20 130.282 43.2190   8
  -1   0 -21 3394.26 164.820   2
   1   0 -21 3352.90 154.431   2
  -1   0  21 3515.47 161.193   8
   1   0  21 3250.51 160.288   8
  -1   0  21 3300.50 162.992   5
   1   0  21 3195.15 157.943   5
  -1   0 -22 8377.22 262.061   2
   1   0 -22 8616.71 251.193   2
   1   0  22 8844.40 266.356   8
  -1   0  22 8913.07 260.093   8
  -1   0  22 9198.28 272.366   5
   1   0  22 8543.08 261.927   5
   1   0 -23 3341.04 163.954   2
  -1   0 -23 3374.47 176.666   2
  -1   0  23 3346.56 168.244   8
   1   0  23 3610.78 178.317   8
   1   0  23 3510.20 174.760   5
  -1   0  23 3537.79 178.107   5
  -1   0  24 459.016 75.4652   5
   1   0  24 478.055 77.4025   5
   1   0  24 518.604 80.8148   8
  -1   0  24 537.477 73.5604   8
   1   0 -24 430.419 70.5658   2
  -1   0 -24 563.275 84.1261   2
   1   0  25 156.019 57.8591   5
  -1   0  25 119.800 54.1383   5
  -1   0 -25 141.260 56.5350   2
   1   0 -25 138.129 50.0084   2
  -1   0  25 87.7098 52.3492   8
   1   0  25 91.1188 48.1015   8
   1   0 -26 2560.03 156.151   2
  -1   0 -26 2444.11 160.520   2
   1   0  26 2336.77 155.133   8
  -1   0  26 2823.49 164.142   8
   1   0  26 2417.16 158.064   5
  -1   0  26 2662.92 166.307   5
  -1   0  27 120.628 58.8354   5
   1   0  27 75.0963 63.0151   5
  -1   0 -27 71.5218 49.1161   2
   1   0 -27 67.8213 47.8869   2
   1   0  27 123.829 57.2113   8
  -1   0  27 51.5209 41.9668   8
  -1   0 -28 4137.11 217.373   2
   1   0 -28 4015.45 204.550   2
   1   0  28 4046.73 211.704   8
  -1   0  28 4159.97 210.655   8
  -1   0  28 4131.47 216.497   5
   1   0  28 4092.61 214.038   5
  -1   0  29 371.508 80.4029   5
   1   0  29 420.530 85.0848   5
   1   0  29 408.290 81.8305   8
  -1   0  29 439.054 78.9570   8
  -1   0 -29 378.408 80.4819   2
   1   0 -29 424.782 80.4034   2
  -1   0  30 324.211 78.4431   5
   1   0  30 218.635 72.6626   5
  -1   0  30 240.453 69.7227   8
   1   0  30 179.225 63.8643   8
  -1   0 -30 459.021 89.0546   7
  -1   0 -30 306.707 72.5547   2
   1   0 -30 303.774 73.2636   2
  -1   0  31 188.915 78.0742   5
   1   0  31 25.3568 58.8718   5
   1   0 -31 130.275 57.8773   2
  -1   0 -31 79.6184 49.3912   2
  -1   0  31 19.4166 45.9495   8
  -1   0 -31 95.4835 58.7500   7
   1   0  31 103.814 59.0439   8
  -1   0 -32 1719.21 155.718   2
   1   0 -32 1638.89 147.361   2
   1   0  32 1765.69 155.873   8
  -1   0  32 1891.84 158.135   8
  -1   0 -32 1595.25 150.732   7
   1   0  32 1776.84 159.818   5
  -1   0  32 1850.43 163.339   5
   1   0  33-5.28968 63.5219   5
  -1   0  33 116.754 72.4449   5
  -1   0  33 20.7687 53.7029   8
   1   0  33 119.214 60.1203   8
  -1   0 -33-25.3591 60.9962   7
   1   0 -33 88.3954 54.3697   2
  -1   0 -33 161.165 70.6143   2
   1   0  34 102.651 51.2791   8
  -1   0  34 105.386 47.4063   8
   1   0 -34 111.301 64.1879   2
  -1   0 -34-5.59197 55.2079   2
  -1   0  35 214.609 74.1727   8
   1   0 -35 162.652 65.4569   2
   1   1 -35 111.034 57.8791   2
   1  -1  34 142.016 57.5303   8
   1   1 -34-31.5005 64.6895   2
  -1   1  33 405.217 83.5008   5
   1  -1  33 625.040 103.684   5
   1  -1  33 458.335 92.1396   8
  -1  -1 -33 414.946 87.8455   7
  -1  -1 -33 528.621 100.382   2
   1   1 -33 616.941 98.7496   2
  -1   1  32 79.1885 66.2928   5
   1  -1  32 284.476 84.5503   5
  -1  -1 -32 157.729 61.0270   7
   1  -1  32 50.2112 49.1150   8
   1   1 -32 147.171 58.7644   2
  -1  -1 -32 146.669 71.0302   2
  -1   1  31 71.9366 62.0083   5
   1  -1  31 206.377 72.4946   5
  -1  -1 -31 43.7437 47.5491   2
   1   1 -31 91.1233 48.6825   2
  -1   1  31 64.3595 45.6946   8
  -1  -1 -31 84.0243 56.0622   7
   1  -1  31 71.3076 58.3174   8
   1  -1  30 1250.48 129.608   5
  -1  -1 -30 1109.79 124.154   2
   1   1 -30 1201.22 123.977   2
  -1  -1 -30 1344.83 133.688   7
   1  -1  30 1523.55 143.986   8
  -1   1  30 1414.83 127.100   8
  -1   1  30 1475.40 139.747   5
   1  -1  29 15.5413 44.3105   5
  -1   1  29 22.8164 48.6556   5
  -1   1  29 24.1546 39.5714   8
   1  -1  29 27.3226 47.2641   8
  -1  -1 -29 143.821 62.9897   7
  -1  -1 -29 11.6826 50.5593   2
   1   1 -29-4.82288 47.6048   2
   1  -1  28 463.352 81.0561   5
  -1   1  28 373.068 78.2486   5
   1  -1  28 549.643 89.4324   8
  -1   1  28 440.275 73.8615   8
  -1  -1 -28 653.099 96.8387   7
   1   1 -28 475.247 81.8870   2
  -1  -1 -28 423.562 80.5582   2
   1  -1  27 752.190 95.4877   5
  -1   1  27 769.804 100.950   5
  -1  -1 -27 832.333 105.820   7
  -1   1  27 791.997 89.2271   8
   1  -1  27 677.718 94.7771   8
   1   1 -27 641.251 88.0929   2
  -1  -1 -27 727.994 95.9634   2
  -1   1  26 873.229 101.847   5
   1  -1  26 848.954 98.4728   5
   1   1 -26 822.258 96.3643   2
  -1  -1 -26 849.277 99.4081   2
   1  -1  26 981.758 106.561   8
  -1   1  26 884.763 94.1922   8
  -1  -1 -26 836.486 100.289   7
  -1  -1 -25 1041.06 108.046   2
   1   1 -25 986.103 97.9053   2
  -1  -1 -25 997.442 106.820   7
  -1   1  25 1246.65 107.716   8
   1  -1  25 1141.40 114.562   8
  -1   1  25 1072.87 107.924   5
   1  -1  25 1107.96 107.789   5
  -1   1  24 484.496 74.3044   5
   1  -1  24 512.278 75.7598   5
  -1  -1 -24 416.672 71.8563   7
   1  -1  24 476.312 78.7127   8
  -1   1  24 482.914 68.7309   8
  -1  -1 -24 397.189 71.6727   2
   1   1 -24 472.758 72.1711   2
   1  -1  23 311.812 62.6765   5
  -1   1  23 431.256 71.1444   5
  -1  -1 -23 421.819 74.4858   2
   1   1 -23 412.081 71.0075   2
  -1   1  23 367.561 64.6058   8
   1  -1  23 531.900 83.8478   8
  -1  -1 -23 471.053 75.6608   7
   1   1 -22 4816.11 192.844   2
  -1  -1 -22 4749.14 199.996   2
  -1   1  22 5150.09 189.909   8
  -1  -1 -22 5113.58 206.739   7
   1  -1  22 5289.52 213.877   8
  -1   1  22 5313.42 209.470   5
   1  -1  22 5106.19 201.560   5
  -1  -1 -21 1862.45 126.091   2
   1   1 -21 1750.45 117.753   2
   1  -1  21 1759.03 124.773   8
  -1  -1 -21 1782.02 124.890   7
  -1   1  21 1846.61 114.167   8
   1  -1  21 1645.12 114.627   5
  -1   1  21 1961.43 128.040   5
   1   1 -20 1140.59 91.2164   2
  -1  -1 -20 1142.12 100.452   2
  -1  -1 -20 1083.32 98.1969   7
  -1   1  20 1169.06 88.6883   8
   1  -1  20 1112.32 99.1929   8
  -1   1  20 1202.84 97.0142   5
   1  -1  20 1095.09 93.4724   5
   1   1 -19 1567.37 103.874   2
  -1  -1 -19 1640.15 82.4796   3
  -1  -1 -19 1621.89 111.308   2
   1  -1  19 1557.19 110.404   8
  -1  -1 -19 1650.92 113.610   7
  -1   1  19 1597.92 98.4380   8
   1  -1  19 1545.14 102.918   5
  -1   1  19 1591.27 107.190   5
   1   1 -18 2161.00 116.173   2
  -1  -1 -18 2088.11 91.6189   3
  -1  -1 -18 2019.91 118.473   2
   1  -1  18 2048.35 121.920   8
  -1   1  18 2200.58 111.979   8
  -1  -1 -18 2082.78 119.727   7
  -1   1  18 2089.24 118.292   5
   1  -1  18 2118.36 116.445   5
  -1  -1 -17 1283.39 71.0618   3
   1   1 -17 1254.62 86.7921   2
  -1  -1 -17 1100.58 87.8522   2
  -1  -1 -17 1257.74 94.0349   7
   1  -1  17 1115.41 88.7650   8
  -1   1  17 1132.76 80.4827   8
   1  -1  17 1336.28 90.6721   5
  -1   1  17 1350.82 92.7054   5
  -1  -1 -16 3357.55 112.082   3
   1   1 -16 3742.53 144.531   2
  -1  -1 -16 3250.15 144.485   2
   1  -1  16 3610.28 155.312   8
  -1  -1 -16 3589.39 153.311   7
  -1   1  16 3538.61 132.947   8
   1  -1  16 3162.29 131.752   5
  -1   1  16 3079.69 132.536   5
   1   1 -15 813.635 66.1838   2
  -1  -1 -15 819.996 70.1181   2
  -1  -1 -15 664.200 64.7603   7
   1  -1  15 736.466 69.3172   8
  -1   1  15 746.773 59.9508   8
  -1   1  15 891.130 73.0218   5
   1  -1  15 752.956 66.2683   5
   1  -1  14 235.321 39.6725   5
  -1   1  14 218.304 39.3552   5
  -1  -1 -14 217.679 38.8151   2
   1   1 -14 170.305 33.5455   2
   1  -1  14 215.173 43.5058   8
  -1  -1 -14 278.069 44.8740   7
  -1   1  14 235.524 36.1567   8
   1   1 -13 7886.77 181.254   2
  -1  -1 -13 8235.54 198.196   2
   1  -1  13 8141.60 200.447   8
  -1  -1 -13 8051.94 193.931   7
  -1   1  13 8265.70 173.378   8
   1  -1  13 8086.98 184.749   5
  -1   1  13 8185.01 191.964   5
   1   1 -12 1401.17 74.8016   2
  -1  -1 -12 1518.20 84.3287   2
  -1   1  12 1513.06 72.4638   8
   1  -1  12 1564.53 87.6620   8
  -1  -1 -12 1451.01 82.4236   7
  -1   1  12 1516.17 80.9816   5
   1  -1  12 1391.11 76.9597   5
   1   1 -11 1550.70 76.0800   2
  -1  -1 -11 1568.79 83.9934   2
  -1  -1 -11 1384.59 77.0573   7
  -1   1  11 1685.05 72.2156   8
   1  -1  11 1548.77 84.5806   8
  -1   1  11 1610.87 80.2000   5
   1  -1  11 1460.88 73.9540   5
   1   1 -10 6470.13 142.932   2
  -1  -1 -10 6624.83 158.953   2
  -1  -1 -10 6517.02 154.849   7
  -1   1  10 6412.24 129.680   8
   1  -1  10 6575.52 160.952   8
  -1   1  10 6661.95 150.565   5
   1  -1  10 6528.71 144.943   5
   1   1  -9 6441.54 136.821   2
  -1  -1  -9 6515.54 151.469   2
  -1   1   9 6847.92 125.315   8
   1  -1   9 6406.03 152.094   8
  -1  -1  -9 6628.89 150.469   7
   1  -1   9 6607.69 138.787   5
  -1   1   9 6489.74 141.062   5
   1   1  -8 4894.38 113.386   2
  -1  -1  -8 4715.24 123.623   2
  -1   1   8 4934.83 99.8018   8
  -1  -1  -8 4998.79 125.494   7
   1  -1   8 5042.32 128.801   8
  -1   1   8 4831.34 115.878   5
   1  -1   8 4854.40 111.662   5
   1   1  -7 8276.15 139.454   2
  -1  -1  -7 8727.79 158.434   2
  -1  -1  -7 8837.08 158.988   7
  -1   1   7 8685.62 120.543   8
   1  -1   7 8761.11 160.392   8
  -1   1   7 8445.08 142.900   5
   1  -1   7 8378.06 136.396   5
   1   1  -6 6782.27 118.399   2
  -1  -1  -6 6848.42 134.983   2
  -1   1   6 7045.35 99.2122   8
  -1  -1  -6 6743.67 133.842   7
   1  -1   6 6714.79 134.170   8
  -1   1   6 6977.63 120.847   5
  -1  -1  -6 6778.35 137.069   5
   1  -1   6 6688.57 112.572   5
   1   1  -5 9254.48 128.466   2
  -1  -1  -5 9350.56 148.541   2
  -1  -1  -5 9485.21 148.096   7
   1  -1   5 9541.94 147.839   8
  -1  -1  -5 9428.46 152.023   5
   1  -1   5 9040.38 117.263   5
  -1   1   5 9255.73 126.286   5
   1   1  -4 13254.7 143.461   2
  -1  -1  -4 12994.1 163.963   2
  -1  -1  -4 12974.7 165.054   7
   1  -1   4 13304.2 162.943   8
  -1   1   4 13334.3 136.794   5
   1  -1   4 12993.2 124.534   5
  -1   1   4 13093.1 155.457   6
  -1  -1  -4 13062.0 171.986   5
  -1  -1  -3 4398.83 90.5767   2
  -1  -1  -3 4388.02 56.7886   1
   1   1  -3 4064.88 91.4138   8
  -1  -1  -3 4449.03 91.6563   7
   1  -1   3 4259.94 86.2007   8
  -1   1   3 4288.79 68.7907   5
   1  -1   3 4218.89 59.7354   5
  -1  -1  -3 4236.58 94.5779   5
  -1   1   3 4235.48 83.9516   6
  -1   1   2 1842.04 58.7818   1
  -1  -1  -2 1807.81 55.8286   2
   1   1  -2 1687.50 57.9000   8
  -1  -1  -2 1761.53 56.8335   7
   1  -1   2 1748.81 51.1674   8
  -1   1   2 1581.22 49.6582   6
  -1  -1  -2 1759.67 59.8099   5
  -1   1   2 1874.16 38.4209   5
  -1   1   1 51911.3 298.022   1
   1  -1   1 49546.0 235.648   8
  -1  -1  -1 51309.3 302.943   5
   1  -1   0 16388.7 166.674   4
  -1   1   0 16532.4 168.203   1
   1  -1   0 16581.2 119.767   8
  -1  -1   0 16597.1 170.765   5
   1   1   0 16276.8 127.605   6
   1  -1  -1 49882.9 294.869   4
  -1   1  -1 51494.5 302.046   1
   1  -1  -1 48628.8 182.613   8
   1   1   1 47512.2 277.944   8
  -1  -1   1 51101.9 297.897   5
   1   1   1 49051.1 232.683   6
   1  -1  -2 1735.18 58.3566   4
  -1   1  -2 1718.89 52.6024   2
  -1   1  -2 1684.33 59.1295   1
   1   1   2 1762.43 56.2825   8
   1  -1  -2 1720.48 36.6077   7
  -1  -1   2 1812.19 59.3909   5
   1   1   2 1797.56 49.2631   6
   1  -1  -3 4339.48 94.1620   4
  -1   1  -3 4189.87 85.6878   2
  -1   1  -3 4097.13 95.6486   1
   1  -1  -3 4288.76 66.1523   7
   1   1   3 4317.49 89.4773   8
  -1  -1   3 4189.16 92.2556   5
   1  -1  -4 13539.5 174.042   4
  -1   1  -4 12980.6 161.049   2
  -1   1  -4 13022.8 177.426   1
   1  -1  -4 13327.6 138.711   2
   1   1   4 13076.1 159.646   8
   1  -1  -4 13479.5 132.378   7
  -1  -1   4 12987.8 168.011   5
   1  -1  -5 8582.17 154.282   4
  -1   1  -5 9083.55 144.003   2
  -1   1  -5 9529.74 158.175   1
   1  -1  -5 9194.02 124.063   2
   1  -1  -5 9419.01 122.556   7
   1   1   5 9447.26 142.359   8
  -1  -1   5 9353.56 148.369   5
  -1   1  -6 6623.84 131.593   2
   1  -1  -6 6885.47 138.263   4
  -1   1  -6 6854.90 142.976   1
   1  -1  -6 6852.02 115.154   2
   1   1   6 6900.02 128.154   8
  -1  -1   6 7001.56 135.509   5
  -1   1  -7 8553.24 156.112   2
   1  -1  -7 8730.94 162.555   4
  -1   1  -7 8920.27 168.798   1
   1  -1  -7 8560.26 137.102   2
   1   1   7 8783.08 151.316   8
  -1  -1   7 8677.03 156.567   5
   1  -1  -8 5088.81 131.836   4
  -1   1  -8 4781.98 123.940   2
   1  -1  -8 5008.05 112.008   2
   1   1   8 4949.80 120.545   8
  -1  -1   8 4835.33 124.032   5
   1  -1  -9 7034.25 159.055   4
  -1   1  -9 6364.68 149.664   2
   1  -1  -9 6442.43 133.804   2
   1   1   9 6773.65 145.015   8
  -1  -1   9 6655.38 152.484   5
  -1   1 -10 6369.49 156.437   2
   1  -1 -10 6277.56 158.865   4
   1  -1 -10 6142.72 138.150   2
   1   1  10 6575.85 150.216   8
  -1  -1  10 6664.48 158.308   5
   1  -1 -11 1613.03 84.6523   4
  -1   1 -11 1403.76 79.8637   2
   1  -1 -11 1471.99 73.1381   2
  -1  -1  11 1482.68 81.6967   8
   1   1  11 1628.16 81.2654   8
  -1  -1  11 1619.63 83.8026   5
  -1   1 -12 1580.80 86.7904   2
   1  -1 -12 1390.88 84.8269   4
   1  -1 -12 1427.21 74.8392   2
   1   1  12 1493.87 80.9759   8
  -1  -1  12 1479.25 83.4612   8
  -1  -1  12 1447.74 82.8367   5
   1  -1 -13 8382.18 202.829   4
  -1   1 -13 7785.29 193.845   2
   1  -1 -13 8081.49 180.120   2
   1   1  13 7886.48 184.553   8
  -1  -1  13 8216.99 198.412   8
  -1  -1  13 8121.86 195.653   5
  -1  -1  14 217.585 44.5363   5
   1  -1 -14 268.643 45.8376   4
   1  -1 -14 273.403 41.1691   2
  -1   1 -14 161.014 38.6816   2
   1   1  14 230.113 41.6909   8
  -1  -1  14 283.445 47.7014   8
   1  -1 -15 741.985 70.4512   4
  -1   1 -15 687.733 65.6814   2
   1  -1 -15 651.397 57.9667   2
   1   1  15 790.880 68.0604   8
  -1  -1  15 875.691 74.6803   8
  -1  -1  15 847.875 72.5907   5
  -1   1 -16 3499.00 152.317   2
   1  -1 -16 3040.87 138.157   4
   1  -1 -16 3545.57 139.621   2
   1   1  16 3455.23 143.016   8
  -1  -1  16 3788.08 156.537   8
  -1  -1  16 3207.95 138.697   5
   1  -1 -17 1293.86 97.9472   4
  -1   1 -17 1319.35 96.0329   2
   1  -1 -17 1130.56 80.8436   2
   1   1  17 1163.33 83.7396   8
  -1  -1  17 1310.09 94.5619   8
  -1  -1  17 1194.84 92.1325   5
  -1   1 -18 2092.28 120.835   2
   1  -1 -18 2173.76 124.278   4
   1  -1 -18 2106.46 112.958   2
   1   1  18 2153.91 118.624   8
  -1  -1  18 2057.97 121.418   8
   1   1  18 2091.43 120.043   5
  -1  -1  18 2102.10 120.442   5
   1  -1 -19 1585.49 113.119   4
  -1   1 -19 1633.53 110.598   2
   1  -1 -19 1590.57 103.419   2
  -1  -1  19 1488.33 106.408   8
   1   1  19 1589.32 104.910   8
   1   1  19 1681.62 111.156   5
  -1  -1  19 1799.87 114.864   5
  -1   1 -20 1056.15 96.3055   2
   1  -1 -20 1179.63 92.5585   2
   1   1  20 1263.31 100.486   8
  -1  -1  20 1093.68 97.2296   8
  -1  -1  20 1207.44 100.174   5
   1   1  20 1206.84 100.177   5
  -1   1 -21 1913.83 128.279   2
   1  -1 -21 1986.62 122.966   2
  -1  -1  21 1850.38 125.281   8
   1   1  21 1892.78 122.308   8
   1   1  21 1976.34 127.850   5
  -1  -1  21 1795.84 124.015   5
  -1   1 -22 5153.14 210.658   2
   1  -1 -22 4998.95 194.460   2
  -1  -1  22 5141.35 208.825   8
   1   1  22 4896.94 195.926   8
   1   1  22 5205.58 208.323   5
  -1  -1  22 4947.90 205.493   5
   1   1  23 447.142 76.7352   5
  -1  -1  23 514.985 82.4502   5
  -1  -1  23 490.163 75.0387   8
   1   1  23 481.968 76.5283   8
   1  -1 -23 424.473 71.4244   2
  -1   1 -23 446.189 72.9856   2
   1   1  24 551.885 82.2669   5
  -1  -1  24 460.734 75.8803   5
   1  -1 -24 410.268 66.3065   2
  -1   1 -24 458.825 75.4353   2
  -1  -1  24 431.610 73.3951   8
   1   1  24 513.952 80.1207   8
  -1  -1  25 1028.49 102.524   5
   1  -1 -25 917.689 96.2928   2
  -1   1 -25 1073.99 110.373   2
   1   1  25 959.246 96.4209   8
  -1  -1  25 894.003 102.623   8
   1   1  25 1146.40 112.146   5
  -1  -1  26 974.002 105.488   5
   1  -1 -26 905.443 96.9830   2
  -1   1 -26 916.655 101.964   2
   1   1  26 953.372 98.2504   8
  -1  -1  26 1047.63 108.805   8
   1   1  26 1100.96 114.696   5
  -1  -1  27 620.497 91.4596   5
   1   1  27 851.687 106.504   5
   1   1  27 653.435 89.5619   8
  -1  -1  27 721.526 95.7142   8
  -1   1 -27 803.994 99.3158   2
   1  -1 -27 625.455 83.8137   2
  -1  -1  28 493.764 86.9063   5
   1   1  28 427.340 77.0302   5
   1   1  28 439.186 81.9908   8
  -1  -1  28 477.968 83.5437   8
  -1   1 -28 525.909 91.0566   2
   1  -1 -28 397.568 78.6667   2
   1   1  29 91.3399 60.6104   5
  -1  -1  29 1.50343 53.2504   5
   1  -1 -29-15.4215 46.0769   2
  -1   1 -29 32.7202 49.7176   2
   1  -1 -29 60.8533 53.2960   7
  -1  -1  29 55.6841 51.3652   8
   1   1  29 96.6561 51.1372   8
   1  -1 -30 1382.67 130.330   2
  -1   1 -30 1273.88 133.415   2
   1   1  30 1493.86 136.450   8
   1  -1 -30 1350.30 135.740   7
  -1  -1  30 1151.35 123.120   8
   1   1  30 1561.80 145.813   5
  -1  -1  30 1307.05 138.689   5
   1   1  31 113.799 57.6616   5
  -1  -1  31-32.1776 52.6513   5
   1  -1 -31 197.158 74.5547   7
   1   1  31 66.7580 49.1131   8
  -1  -1  31-0.39909 52.0087   8
  -1   1 -31 89.8424 54.3359   2
   1  -1 -31 79.7045 61.8218   2
   1   1  32 112.160 56.1292   5
  -1  -1  32 126.794 53.6070   5
   1  -1 -32 55.8009 49.1149   7
  -1  -1  32 181.709 65.3221   8
   1   1  32 124.126 60.8659   8
   1  -1 -32 80.2614 46.8428   2
  -1   1 -32 105.478 60.2317   2
   1   1  33 543.873 102.514   5
  -1  -1  33 426.567 90.0426   5
  -1  -1  33 434.473 91.9099   8
   1  -1 -33 498.678 96.7663   7
   1   1  33 579.665 95.8806   8
  -1   1 -33 585.319 106.056   2
   1  -1 -33 468.187 83.6281   2
   1   1  34 186.216 63.8051   8
   1  -1 -34 288.058 78.7228   2
   1   1  35 197.996 67.7424   8
   1  -1 -35 89.0442 55.8738   2
   1   2 -34 244.039 80.1075   2
   1  -2  33 439.811 91.5921   5
   1  -2  33 397.745 90.7313   8
   1   2 -33 225.941 74.1305   2
  -1  -2 -33 467.658 97.6322   2
   1  -2  32 715.905 110.279   5
  -1   2  32 806.144 114.466   5
   1  -2  32 706.249 104.376   8
  -1  -2 -32 630.053 99.9112   7
   1   2 -32 704.970 106.205   2
  -1  -2 -32 723.218 111.638   2
  -1   2  31 190.942 62.2100   5
   1  -2  31 250.660 74.4299   5
   1  -2  31 227.206 69.4965   8
  -1  -2 -31 217.037 74.9684   7
  -1  -2 -31 164.994 63.5428   2
   1   2 -31 187.569 64.8998   2
  -1   2  30 65.6806 63.6933   5
   1  -2  30 67.4576 53.6244   5
  -1  -2 -30 33.3750 48.0978   7
   1  -2  30 30.9118 47.8946   8
  -1  -2 -30 16.7780 48.8548   2
   1   2 -30 103.667 59.8893   2
   1  -2  29 325.798 69.8599   5
  -1   2  29 292.483 76.8087   5
   1  -2  29 275.603 77.1290   8
  -1  -2 -29 362.154 78.6628   7
   1   2 -29 275.008 65.7657   2
  -1  -2 -29 431.127 84.7774   2
   1  -2  28 186.251 60.9518   5
  -1   2  28 107.527 49.7861   5
   1  -2  28 105.437 50.0000   8
  -1  -2 -28 165.694 64.3778   7
   1   2 -28 203.264 61.0335   2
  -1  -2 -28 177.862 64.7531   2
  -1   2  27-5.51608 47.2548   5
   1  -2  27 36.9329 53.9365   5
  -1  -2 -27-3.18514 52.8708   7
   1  -2  27-89.8102 62.1044   8
   1   2 -27-25.0534 45.8619   2
  -1  -2 -27 63.8938 56.6391   2
  -1   2  26 187.694 57.8878   5
   1  -2  26 188.174 60.0305   5
  -1  -2 -26 240.982 66.1662   7
   1  -2  26 161.430 57.5457   8
   1   2 -26 85.8866 45.4962   2
  -1  -2 -26 197.625 55.0183   2
   1  -2  25 167.955 57.8211   5
  -1   2  25 151.863 50.2219   5
  -1  -2 -25 166.726 53.4287   2
   1   2 -25 128.580 50.5448   2
  -1   2  25 129.275 42.1823   8
   1  -2  25 159.008 56.9525   8
  -1  -2 -25 206.165 57.3317   7
   1   2 -24 1168.53 104.569   2
  -1  -2 -24 954.341 102.048   2
  -1  -2 -24 1099.77 109.091   7
  -1   2  24 1027.80 90.2082   8
   1  -2  24 1115.42 115.530   8
  -1   2  24 975.270 100.890   5
   1  -2  24 1070.18 101.953   5
   1   2 -23 1534.53 119.735   2
  -1  -2 -23 1673.64 129.745   2
  -1   2  23 1738.79 111.006   8
  -1  -2 -23 1651.22 128.223   7
   1  -2  23 1547.23 127.451   8
  -1   2  23 1864.16 132.725   5
   1  -2  23 1454.89 114.897   5
   1   2 -22 1798.56 124.043   2
  -1  -2 -22 1715.53 128.343   2
  -1   2  22 1772.18 108.687   8
  -1  -2 -22 1966.24 135.863   7
   1  -2  22 1686.78 129.564   8
   1  -2  22 2013.69 130.201   5
  -1   2  22 1817.96 125.912   5
   1   2 -21 3003.32 153.350   2
  -1  -2 -21 3190.08 166.514   2
   1  -2  21 2992.30 163.947   8
  -1   2  21 3042.71 137.132   8
  -1  -2 -21 3168.86 166.475   7
   1  -2  21 3127.50 154.338   5
  -1   2  21 2961.62 154.806   5
   1   2 -20 3483.45 161.778   2
  -1  -2 -20 3380.49 136.441   3
  -1  -2 -20 3770.58 176.147   2
  -1   2  20 3530.52 140.519   8
   1  -2  20 3478.92 171.396   8
  -1  -2 -20 3949.65 178.225   7
  -1   2  20 3790.47 168.481   5
   1  -2  20 3698.14 163.179   5
  -1   2  19 617.729 72.6669   5
  -1  -2 -19 599.608 62.3178   3
   1  -2  19 594.685 67.7673   5
  -1  -2 -19 690.990 79.2619   7
  -1   2  19 583.408 60.4804   8
   1  -2  19 556.419 74.9660   8
  -1  -2 -19 544.912 69.4539   2
   1   2 -19 563.623 68.8375   2
  -1   2  18 510.385 64.6615   5
   1  -2  18 292.516 49.1486   5
  -1  -2 -18 328.626 47.1140   3
  -1  -2 -18 414.063 63.4277   2
   1   2 -18 449.998 63.3378   2
   1  -2  18 424.501 64.8866   8
  -1   2  18 376.091 49.0607   8
  -1  -2 -18 328.879 60.5769   7
   1   2 -17 1596.59 104.305   2
  -1  -2 -17 1617.06 93.7618   3
  -1  -2 -17 1727.73 112.350   2
  -1  -2 -17 1617.94 108.198   7
   1  -2  17 1730.69 112.991   8
  -1   2  17 1737.30 91.2734   8
  -1   2  17 1675.25 105.158   5
   1  -2  17 1536.69 97.7371   5
  -1  -2 -16 2844.22 118.512   3
   1   2 -16 2920.54 132.553   2
  -1  -2 -16 2969.89 140.124   2
  -1   2  16 2825.78 108.823   8
   1  -2  16 2790.50 136.157   8
  -1  -2 -16 2607.09 131.539   7
  -1   2  16 2969.43 131.890   5
   1  -2  16 2712.28 122.464   5
  -1  -2 -15 264.212 49.4095   3
  -1   2  15 176.856 41.5311   5
   1  -2  15 163.346 38.2867   5
   1   2 -15 239.852 56.8351   2
  -1  -2 -15 305.913 69.7553   2
  -1   2  15 160.502 38.0139   8
   1  -2  15 279.951 62.4765   8
  -1  -2 -15 319.181 69.8572   7
   1   2 -14 5109.34 161.674   2
  -1  -2 -14 5301.73 156.176   3
  -1  -2 -14 5416.59 177.070   2
  -1  -2 -14 5149.95 171.229   7
   1  -2  14 5175.07 174.750   8
  -1   2  14 5424.23 135.031   8
  -1   2  14 5420.67 165.276   5
   1  -2  14 5328.03 157.801   5
   1   2 -13 2833.22 116.480   2
  -1  -2 -13 2871.40 113.969   3
  -1  -2 -13 2829.13 126.271   2
  -1   2  13 2954.82 94.8516   8
   1  -2  13 2620.47 121.487   8
  -1  -2 -13 2818.95 124.711   7
  -1   2  13 2735.65 113.826   5
   1  -2  13 2807.50 110.597   5
   1   2 -12 765.346 61.8981   2
  -1  -2 -12 643.617 61.0854   2
   1  -2  12 665.015 63.6960   8
  -1  -2 -12 713.035 62.9315   7
  -1   2  12 702.695 46.5608   8
  -1   2  12 682.272 56.8374   5
   1  -2  12 656.784 55.2939   5
  -1  -2 -11 3618.95 121.298   4
   1   2 -11 3723.40 125.764   2
  -1  -2 -11 3818.47 136.356   2
  -1  -2 -11 3794.04 134.382   7
  -1   2  11 4003.66 97.4880   8
   1  -2  11 3917.13 136.988   8
   1  -2  11 3744.20 116.120   5
  -1   2  11 3924.28 124.142   5
   1   2 -10 4904.87 138.950   2
  -1  -2 -10 4798.59 132.098   4
  -1  -2 -10 4907.93 148.521   2
  -1   2  10 5159.51 101.552   8
   1  -2  10 4849.48 146.095   8
  -1  -2 -10 4937.07 147.875   7
  -1   2  10 5453.39 139.601   5
   1  -2  10 4748.75 124.483   5
   1   2  -9 8452.53 175.377   2
  -1  -2  -9 8509.22 165.016   4
  -1  -2  -9 8410.64 187.746   2
   1  -2   9 8239.11 181.604   8
  -1  -2  -9 8411.85 185.500   7
  -1   2   9 8279.76 119.767   8
  -1   2   9 8420.25 182.752   6
   1  -2   9 7957.95 152.331   5
  -1   2   9 8484.38 165.585   5
   1   2  -8 4366.35 123.813   2
  -1  -2  -8 4727.39 116.452   4
  -1  -2  -8 4655.59 135.196   2
   1  -2   8 4473.03 129.490   8
  -1   2   8 4665.43 79.8120   8
  -1  -2  -8 4494.70 132.088   7
  -1   2   8 4429.89 129.345   6
   1  -2   8 4247.01 105.903   5
  -1   2   8 4635.49 116.091   5
  -1  -2  -7 4605.18 108.039   4
   1   2  -7 4413.68 120.026   2
  -1  -2  -7 4697.39 131.972   2
   1  -2   7 4490.40 122.387   8
  -1   2   7 4699.07 69.3527   8
  -1  -2  -7 4739.22 130.439   7
  -1   2   7 4407.91 124.707   6
   1  -2   7 4413.50 99.4327   5
  -1   2   7 4714.67 110.678   5
  -1  -2  -7 4485.09 128.120   5
  -1  -2  -6 8993.21 140.743   4
   1   2  -6 9386.29 167.956   2
  -1  -2  -6 9151.09 178.790   2
  -1   2   6 9570.74 80.2815   8
  -1  -2  -6 9297.12 178.537   7
   1  -2   6 9350.23 167.195   8
   1  -2   6 9101.09 130.877   5
  -1  -2  -6 9315.47 176.814   5
  -1   2   6 9410.94 174.933   6
   1   2  -5 2757.02 89.8859   2
  -1  -2  -5 2774.00 71.8813   4
  -1   2   5 2815.23 86.3469   1
  -1  -2  -5 2778.03 97.3531   2
   1  -2   5 2837.44 88.9829   8
  -1  -2  -5 2723.34 95.9227   7
   1  -2   5 2798.14 65.9388   5
  -1  -2  -5 2714.46 94.8561   5
  -1   2   5 2860.25 95.3511   6
  -1  -2  -4 8209.22 113.735   4
  -1   2   4 8367.37 144.996   1
  -1  -2  -4 8419.04 161.020   7
   1  -2   4 8082.17 139.494   8
   1  -2   4 8486.30 102.813   5
  -1  -2  -4 8234.60 156.558   5
  -1   2   4 8535.01 156.858   6
  -1  -2  -3 12377.3 127.132   4
  -1   2   3 12811.4 174.307   1
   1  -2   3 12998.1 162.391   8
  -1  -2  -3 12826.5 190.063   5
   1  -2   3 12741.7 109.905   5
  -1   2   3 13012.6 188.908   6
  -1  -2  -2 3008.92 56.3992   4
  -1   2   2 3031.14 85.6382   1
   1   2  -2 2972.17 89.1687   8
   1  -2   2 3134.67 74.4009   8
   1  -2   2 3110.38 47.2269   5
  -1  -2  -2 3108.10 92.7893   5
  -1   2   2 3188.67 93.4967   6
  -1  -2  -1 1951.82 40.7121   4
   1  -2   1 1960.21 73.1546   4
  -1   2   1 1976.83 70.8234   1
   1  -2   1 1809.56 51.7746   8
   1   2  -1 1851.79 68.5099   8
  -1  -2  -1 1933.53 73.6421   5
  -1   2   1 1865.50 72.5480   6
   1  -2   0 4789.84 111.303   4
  -1  -2   0 5344.12 62.4222   4
  -1   2   0 5214.69 111.978   1
   1  -2   0 5162.83 72.9720   8
   1   2   0 5147.58 108.794   8
   1   2   0 5326.29 108.162   6
  -1  -2   0 5206.74 117.472   5
   1  -2  -1 1910.12 72.1434   4
  -1   2  -1 1918.84 72.2624   1
   1   2   1 1885.86 67.6336   8
   1  -2  -1 1900.69 36.9252   8
   1   2   1 1973.67 69.1730   6
  -1  -2   1 1836.21 72.4255   5
   1  -2  -2 3042.07 91.5528   4
  -1   2  -2 3118.49 93.0847   1
   1   2   2 3104.97 84.2576   8
   1   2   2 3046.01 86.5645   6
  -1  -2   2 3217.43 92.5684   5
   1  -2  -3 12885.9 191.776   4
   1  -2  -3 12503.0 194.254   3
  -1   2  -3 12830.7 185.473   2
  -1   2  -3 12776.0 192.771   1
   1   2   3 13001.4 169.607   8
   1  -2  -3 12648.9 152.671   7
   1   2   3 12882.6 179.785   6
  -1  -2   3 12883.7 185.041   5
  -1   2  -4 8444.08 154.802   2
   1  -2  -4 8225.20 155.943   4
   1  -2  -4 8464.93 161.950   3
  -1   2  -4 8237.66 161.206   1
   1   2   4 8329.07 137.882   8
   1  -2  -4 8130.07 128.315   7
   1   2   4 8366.15 152.074   6
  -1  -2   4 8595.43 154.961   5
   1  -2  -5 2917.18 98.2973   3
   1  -2  -5 2708.82 94.5492   4
  -1   2  -5 2967.91 96.8587   2
  -1   2  -5 2842.75 100.699   1
   1  -2  -5 2791.45 80.6295   7
   1   2   5 2710.67 81.5327   8
   1   2   5 2813.40 92.3468   6
  -1  -2   5 2550.31 88.7597   5
   1  -2  -6 9801.22 181.067   4
   1  -2  -6 9471.34 177.236   3
  -1   2  -6 9467.80 176.297   2
  -1   2  -6 9283.61 184.359   1
   1   2   6 9551.67 154.824   8
   1  -2  -6 9268.74 152.068   7
  -1  -2   6 9348.87 171.855   5
   1   2   6 9408.24 171.152   6
  -1   2  -7 4438.99 126.243   2
   1  -2  -7 4582.05 126.497   3
   1  -2  -7 3184.18 128.624   4
   1  -2  -7 4549.29 120.011   2
  -1   2  -7 4355.97 132.427   1
   1   2   7 4724.79 113.447   8
   1  -2  -7 4474.74 111.140   7
  -1  -2   7 4542.27 124.673   5
  -1   2  -8 4529.63 133.001   2
   1  -2  -8 4897.32 139.421   4
   1  -2  -8 4429.39 127.194   3
   1  -2  -8 4497.86 123.147   2
  -1   2  -8 4583.18 139.887   1
   1   2   8 4403.72 113.615   8
   1  -2  -8 4414.18 116.548   7
  -1  -2   8 4662.72 129.688   5
  -1   2  -9 8460.99 186.433   2
   1  -2  -9 8696.07 191.386   4
   1  -2  -9 8385.98 175.529   3
   1  -2  -9 8434.03 173.026   2
   1  -2  -9 8038.31 164.007   7
   1   2   9 8375.70 162.413   8
  -1  -2   9 8281.62 178.385   5
   1  -2 -10 4823.88 150.031   4
  -1   2 -10 4893.53 147.532   2
   1  -2 -10 5043.33 138.409   3
   1  -2 -10 5078.94 138.307   2
   1   2  10 4902.74 129.173   8
   1  -2 -10 4920.50 134.165   7
  -1  -2  10 4789.11 141.990   5
   1  -2 -11 3705.20 122.314   3
   1  -2 -11 3304.11 137.387   4
  -1   2 -11 3900.91 136.687   2
   1  -2 -11 3873.69 126.165   2
   1  -2 -11 3899.11 125.158   7
   1   2  11 3906.96 119.596   8
  -1  -2  11 3620.99 128.342   5
   1  -2 -12 564.474 63.0406   4
   1  -2 -12 606.676 52.6695   3
   1  -2 -12 702.273 59.4260   2
  -1   2 -12 697.016 62.8127   2
  -1  -2  12 683.690 63.6203   8
   1   2  12 727.259 56.4191   8
   1  -2 -12 659.572 57.8601   7
  -1  -2  12 613.664 59.7239   5
   1  -2 -13 2888.81 127.853   4
   1  -2 -13 2838.15 110.352   3
  -1   2 -13 2977.95 127.509   2
   1  -2 -13 2752.33 114.232   2
  -1  -2  13 2801.08 125.283   8
   1   2  13 2870.84 110.988   8
   1  -2 -13 2803.82 116.106   7
  -1  -2  13 2739.67 119.527   5
  -1   2 -14 5161.97 170.185   2
   1  -2 -14 5201.60 150.961   3
   1  -2 -14 5401.98 176.026   4
   1  -2 -14 5053.78 158.705   2
  -1  -2  14 5051.64 172.194   8
   1   2  14 5416.56 156.232   8
   1  -2 -14 5032.04 159.613   7
  -1  -2  14 5400.99 171.453   5
   1  -2 -15 158.651 45.8065   4
   1  -2 -15 136.822 39.4760   3
   1  -2 -15 236.519 54.3752   2
  -1   2 -15 315.514 66.4700   2
   1   2  15 230.512 51.1286   8
  -1  -2  15 390.892 69.6124   8
   1  -2 -15 284.610 56.5740   7
  -1  -2  15 188.701 43.2462   5
   1  -2 -16 2761.66 137.522   4
   1  -2 -16 2747.10 113.876   3
  -1   2 -16 2750.63 134.377   2
   1  -2 -16 2922.30 129.271   2
   1   2  16 2893.77 123.641   8
  -1  -2  16 2794.59 136.684   8
   1  -2 -16 2644.83 125.970   7
  -1  -2  16 2679.99 129.833   5
   1  -2 -17 1647.77 110.465   4
  -1   2 -17 1572.36 108.003   2
   1  -2 -17 1818.64 108.839   2
  -1  -2  17 1705.98 112.817   8
   1  -2 -17 1548.39 102.572   7
   1   2  17 1588.90 99.2628   8
  -1  -2  17 1663.07 108.722   5
  -1  -2  18 446.813 62.4785   5
   1  -2 -18 424.986 66.2470   4
   1   2  18 379.149 54.0378   8
  -1  -2  18 405.593 64.3951   8
   1  -2 -18 304.629 50.5155   7
   1  -2 -18 376.351 58.6551   2
  -1   2 -18 329.542 59.9238   2
  -1  -2  19 611.555 77.4838   5
   1  -2 -19 590.012 74.4792   4
   1  -2 -19 604.021 69.5294   2
  -1   2 -19 590.937 72.0201   2
   1   2  19 671.095 72.0770   8
  -1  -2  19 655.103 79.0789   8
   1  -2 -19 697.026 77.9337   7
  -1   2 -20 3942.58 178.496   2
   1  -2 -20 3776.98 179.626   4
   1  -2 -20 3647.44 163.139   2
  -1  -2  20 3545.53 172.790   8
   1   2  20 3757.49 160.055   8
   1  -2 -20 3548.22 161.174   7
  -1  -2  20 3670.86 169.161   5
  -1   2 -21 3069.88 162.645   2
   1  -2 -21 3282.25 169.610   4
   1  -2 -21 3440.33 164.614   2
  -1  -2  21 3067.06 164.781   8
   1  -2 -21 3003.49 154.938   7
   1   2  21 3216.48 150.485   8
  -1  -2  21 3184.22 164.594   5
   1   2  21 3387.93 169.876   5
  -1   2 -22 1927.79 135.210   2
   1  -2 -22 1971.89 139.467   4
   1  -2 -22 1933.02 128.878   2
  -1  -2  22 1786.18 130.669   8
   1   2  22 1965.51 124.131   8
   1  -2 -22 1657.52 120.131   7
  -1  -2  22 1798.20 127.331   5
   1   2  22 1874.87 130.434   5
   1  -2 -23 1717.72 133.144   4
  -1   2 -23 1622.21 128.087   2
   1  -2 -23 1747.61 125.807   2
   1   2  23 1657.34 116.366   8
   1  -2 -23 1699.86 125.448   7
  -1  -2  23 1684.58 131.228   8
   1   2  23 1713.15 128.339   5
  -1  -2  23 1556.15 121.239   5
   1  -2 -24 1063.78 102.580   2
  -1   2 -24 908.662 103.566   2
  -1  -2  24 1083.09 111.883   8
   1   2  24 1233.68 104.504   8
   1  -2 -24 1185.46 109.388   7
   1   2  24 1134.64 110.975   5
  -1  -2  24 1054.85 104.435   5
   1   2  25 174.757 58.0519   5
  -1  -2  25 233.594 62.5389   5
   1   2  25 166.999 47.5370   8
  -1  -2  25 207.119 65.9899   8
   1  -2 -25 262.319 68.0696   7
   1  -2 -25 234.986 55.0261   2
  -1   2 -25 144.050 52.9608   2
   1   2  26 142.664 57.9557   5
  -1  -2  26 176.346 56.1665   5
   1  -2 -26 149.990 51.0463   7
  -1  -2  26 27.6416 45.5905   8
   1   2  26 110.216 49.2008   8
   1  -2 -26 160.829 52.5883   2
  -1   2 -26 174.578 53.9509   2
   1   2  27-56.5034 58.4834   5
  -1  -2  27-14.9553 52.3816   5
  -1  -2  27-10.1043 48.2329   8
   1   2  27 6.91152 46.6457   8
   1  -2 -27-3.36865 41.3676   7
  -1   2 -27 43.0524 49.5816   2
   1  -2 -27 18.4735 41.4745   2
   1   2  28 282.177 78.6005   5
  -1  -2  28 261.837 73.1206   5
   1   2  28 229.395 61.7784   8
  -1  -2  28 208.710 64.4429   8
   1  -2 -28 249.381 72.6687   7
  -1   2 -28 274.568 68.4200   2
   1  -2 -28 251.219 68.8575   2
   1   2  29 320.401 74.9137   5
  -1  -2  29 363.704 75.1741   5
  -1  -2  29 373.078 83.5761   8
   1   2  29 365.188 70.6613   8
   1  -2 -29 463.131 84.9533   7
  -1   2 -29 323.271 75.9912   2
   1  -2 -29 402.907 80.2391   2
  -1  -2  30 71.5886 52.8332   5
   1   2  30 30.9984 54.4805   5
   1   2  30 13.4637 49.6775   8
  -1  -2  30 5.75386 53.3058   8
   1  -2 -30 178.537 68.4461   7
   1  -2 -30 9.33806 46.1586   2
  -1   2 -30 164.344 69.0659   2
   1   2  31 265.225 82.6715   5
  -1  -2  31 94.5491 70.6028   5
  -1   2 -31 187.014 64.4092   2
   1  -2 -31 177.779 61.6008   2
   1  -2 -31 261.941 77.8108   7
   1   2  31 294.140 68.1453   8
  -1  -2  31 83.4473 48.4478   8
   1   2  32 790.426 116.288   5
  -1   2 -32 587.467 97.6713   2
   1  -2 -32 656.624 98.6835   2
   1  -2 -32 759.472 116.729   7
  -1  -2  32 551.873 104.234   8
  -1  -2  32 542.255 87.6235   5
   1  -2 -33 407.469 86.1524   7
  -1  -2  33 358.305 84.0137   8
  -1   2 -33 560.461 100.568   2
   1  -2 -33 479.675 89.7246   2
   1  -2 -34 16.0359 48.8709   2
   1  -3  33 299.826 80.6527   5
   1   3 -33 456.960 90.5715   2
  -1   3  32 21.8841 73.5937   5
   1  -3  32-89.4749 76.3663   5
  -1  -3 -32 127.707 63.3924   7
   1   3 -32 60.4755 57.1843   2
  -1  -3 -32-14.9359 61.8084   2
  -1   3  31-9.82622 54.4281   5
   1  -3  31 95.1655 61.9430   5
  -1  -3 -31 11.5799 46.1899   7
   1  -3  31 40.0739 52.6187   8
  -1  -3 -31 34.0563 55.4940   2
   1   3 -31 87.2770 57.0599   2
  -1   3  30 299.871 78.3565   5
   1  -3  30 351.228 74.5247   5
  -1  -3 -30 283.029 70.6734   7
   1  -3  30 418.338 95.0479   8
   1   3 -30 334.792 79.0380   2
  -1  -3 -30 297.524 74.3759   2
  -1   3  29 747.525 106.174   5
   1  -3  29 560.419 91.7428   5
  -1  -3 -29 689.459 103.005   7
   1  -3  29 666.867 104.224   8
   1   3 -29 475.310 79.0945   2
  -1  -3 -29 554.925 96.4903   2
   1  -3  28 424.017 81.6807   5
  -1   3  28 517.133 95.8858   5
  -1  -3 -28 415.260 84.9813   2
   1   3 -28 724.585 101.609   2
   1  -3  28 559.164 93.1023   8
  -1  -3 -28 478.427 87.5197   7
   1   3 -27 2343.19 163.167   2
  -1  -3 -27 2287.72 171.552   2
   1  -3  27 2336.00 173.656   8
  -1  -3 -27 2236.18 168.724   7
   1  -3  27 2309.74 158.378   5
  -1   3  27 2083.48 155.784   5
  -1   3  26 415.203 75.8128   5
   1  -3  26 340.754 74.9026   5
  -1  -3 -26 470.439 84.9859   7
   1  -3  26 442.912 86.6696   8
  -1  -3 -26 480.045 87.8689   2
   1   3 -26 533.668 89.1698   2
  -1   3  25 818.147 94.3450   5
   1  -3  25 724.292 87.6518   5
  -1  -3 -25 974.727 111.922   7
   1  -3  25 704.080 97.6790   8
   1   3 -25 721.731 92.1032   2
  -1  -3 -25 846.529 104.567   2
   1  -3  24 103.369 51.6843   5
  -1   3  24 196.092 57.4725   5
  -1  -3 -24 80.8893 55.0552   2
   1   3 -24 66.4438 43.2148   2
  -1  -3 -24 142.012 53.7792   7
   1  -3  24 87.6268 49.3417   8
   1   3 -23 1233.03 113.635   2
  -1   3  23 977.161 92.7359   5
  -1  -3 -23 1260.82 120.602   2
   1  -3  23 1050.44 112.170   8
  -1  -3 -23 1306.74 122.843   7
   1  -3  23 1191.17 104.665   5
  -1  -3 -22 2410.61 132.876   3
   1   3 -22 2786.55 158.645   2
  -1  -3 -22 2927.57 170.275   2
  -1  -3 -22 2909.26 169.407   7
   1  -3  22 2823.00 167.670   8
   1  -3  22 2476.63 144.229   5
  -1   3  22 2891.51 160.083   5
   1  -3  21 27.5632 39.3381   5
  -1   3  21 65.8546 43.6291   5
  -1  -3 -21 11.9520 36.0288   3
  -1  -3 -21 93.4221 51.8086   7
   1  -3  21 89.2565 51.8724   8
   1   3 -21 75.4586 47.6876   2
  -1  -3 -21 58.0980 41.4930   2
  -1  -3 -20 509.087 68.4484   3
   1  -3  20 472.500 67.4258   5
  -1   3  20 474.301 68.1697   5
   1  -3  20 425.605 74.9576   8
  -1  -3 -20 609.688 85.0611   7
   1   3 -20 594.992 77.6870   2
  -1  -3 -20 454.321 76.1546   2
  -1   3  19 64.6425 37.5381   5
  -1  -3 -19 53.7134 35.8103   3
   1  -3  19 29.7683 35.7054   5
   1  -3  19-21.6014 42.2779   8
  -1  -3 -19 114.916 43.9423   7
   1   3 -19 65.9434 41.0224   2
  -1  -3 -19 45.2464 37.8086   2
  -1  -3 -18 80.2025 38.1472   3
   1  -3  18 179.286 46.6775   5
  -1   3  18 190.325 49.9495   5
  -1  -3 -18 251.442 55.4325   7
   1  -3  18 134.864 46.4808   8
   1   3 -18 117.615 41.4052   2
  -1  -3 -18 156.245 52.1434   2
   1  -3  17 118.193 35.4126   5
  -1  -3 -17 143.724 41.6951   3
  -1   3  17 258.414 50.0605   5
  -1  -3 -17 111.845 42.0695   2
   1   3 -17 141.821 45.3009   2
  -1  -3 -17 106.669 46.2825   7
   1  -3  17 116.528 43.4051   8
  -1   3  16 113.306 36.6898   5
  -1  -3 -16 125.584 40.8766   4
   1  -3  16 95.8277 33.4668   5
  -1  -3 -16 58.0380 33.0039   3
  -1  -3 -16 145.093 48.4339   2
   1   3 -16 60.7378 34.8217   2
  -1   3  16 92.6018 25.4259   8
  -1  -3 -16 85.4991 47.5060   7
   1  -3  16 123.631 45.6986   8
  -1   3  16 90.1068 36.6895   6
  -1  -3 -15 803.317 72.1825   4
  -1  -3 -15 870.411 78.2029   3
   1   3 -15 764.259 77.8729   2
  -1  -3 -15 691.151 74.2110   2
  -1   3  15 789.916 52.6592   8
   1  -3  15 853.791 83.0663   8
  -1   3  15 795.368 69.8120   5
   1  -3  15 801.981 69.7922   5
  -1  -3 -15 834.211 80.0016   7
  -1   3  15 694.962 72.7072   6
  -1  -3 -14 935.878 78.8707   3
  -1  -3 -14 915.766 75.6307   4
   1   3 -14 1044.35 83.4591   2
  -1  -3 -14 1114.84 91.1080   2
  -1   3  14 923.500 53.0984   8
  -1  -3 -14 1018.23 86.4357   7
   1  -3  14 1026.16 85.8573   8
   1  -3  14 968.989 72.1915   5
  -1   3  14 975.303 75.9869   5
  -1   3  14 1028.55 86.1291   6
  -1  -3 -13 10047.1 238.137   3
  -1  -3 -13 10271.4 224.401   4
   1   3 -13 10310.8 240.855   2
  -1  -3 -13 10316.7 254.363   2
   1  -3  13 9869.54 243.433   8
  -1   3  13 10225.1 158.676   8
  -1  -3 -13 9822.52 246.221   7
  -1   3  13 9859.98 245.872   6
   1  -3  13 10152.5 212.606   5
  -1   3  13 10398.0 226.016   5
  -1  -3 -12 1760.05 92.1313   4
  -1  -3 -12 1910.35 109.746   3
   1   3 -12 2014.12 111.697   2
  -1  -3 -12 1986.31 114.331   2
   1  -3  12 1889.96 109.278   8
  -1   3  12 1880.53 63.5210   8
  -1  -3 -12 2037.59 117.951   7
   1  -3  12 1746.25 86.9051   5
  -1   3  12 1790.05 93.6780   5
  -1   3  12 2131.17 116.844   6
   1   3 -11 31689.2 397.972   2
  -1  -3 -11 31627.1 410.469   3
  -1  -3 -11 32054.2 366.385   4
  -1  -3 -11 31249.4 417.123   2
  -1  -3 -11 32122.9 414.006   7
   1  -3  11 31351.1 403.974   8
  -1   3  11 31877.0 236.549   8
   1  -3  11 31064.4 341.489   5
  -1   3  11 32712.8 418.237   6
  -1  -3 -10 975.007 64.3282   4
   1   3 -10 743.820 64.4222   2
  -1  -3 -10 827.448 69.4066   3
  -1  -3 -10 904.140 73.9973   2
  -1   3  10 859.565 37.0149   8
  -1  -3 -10 898.900 74.6798   7
   1  -3  10 858.829 70.9744   8
  -1   3  10 821.331 68.8730   6
   1  -3  10 947.693 60.5525   5
   1   3  -9 5075.62 154.847   2
  -1  -3  -9 5248.65 162.951   3
  -1  -3  -9 5310.90 137.392   4
  -1  -3  -9 5153.15 162.444   2
  -1  -3  -9 5190.45 159.803   7
  -1   3   9 5310.23 75.2410   8
   1  -3   9 5201.73 155.026   8
   1  -3   9 5128.93 126.619   5
  -1   3   9 5093.97 160.270   6
  -1  -3  -9 5574.59 164.785   5
  -1  -3  -8 481.162 42.5016   4
  -1  -3  -8 479.350 54.3867   3
   1   3  -8 535.000 56.6691   2
  -1  -3  -8 535.154 58.3802   2
  -1   3   8 516.770 45.7811   1
  -1   3   8 488.861 19.5294   8
   1  -3   8 448.220 48.5906   8
  -1   3   8 598.358 58.5583   6
  -1  -3  -8 599.031 59.6339   5
   1  -3   8 462.932 39.7457   5
  -1  -3  -8 436.183 52.0469   7
   1   3  -7 4903.90 144.489   2
  -1  -3  -7 4658.11 148.953   3
  -1  -3  -7 5055.34 120.626   4
  -1   3   7 4961.43 128.828   1
  -1  -3  -7 4752.57 147.726   7
   1  -3   7 4583.09 133.821   8
  -1  -3  -7 4869.59 146.377   5
   1  -3   7 4863.72 109.476   5
  -1   3   7 4851.43 149.273   6
  -1  -3  -6 209.415 29.2890   4
  -1   3   6 133.007 25.7071   1
   1  -3   6 224.983 35.0721   8
  -1   3   6 211.941 37.4367   6
  -1  -3  -6 187.434 37.7589   7
  -1  -3  -6 250.806 40.4398   5
   1  -3   6 226.066 29.0984   5
  -1  -3  -5 9181.21 151.957   4
  -1   3   5 9820.72 173.314   1
   1  -3   5 9609.87 174.733   8
   1  -3   5 9825.52 136.763   5
  -1   3   5 9949.86 203.216   6
  -1  -3  -5 9742.35 196.254   5
  -1  -3  -4 2161.73 71.3004   4
  -1   3   4 2317.87 86.0902   1
   1  -3   4 2312.41 82.7394   8
  -1  -3  -4 2394.44 97.1694   5
  -1   3   4 2300.54 99.3687   6
   1  -3   4 2339.88 63.7713   5
  -1  -3  -3 6551.75 114.506   4
  -1   3   3 6361.61 137.046   1
   1  -3   3 6310.36 126.968   8
  -1   3   3 6586.73 162.745   6
   1  -3   3 6633.58 100.452   5
  -1  -3  -3 6480.32 154.190   5
   1  -3   2 422.974 42.7657   4
  -1  -3  -2 473.202 31.2812   4
  -1   3   2 392.302 39.0821   1
   1  -3   2 479.491 36.0524   8
   1  -3   2 407.251 27.9257   5
  -1  -3  -2 488.992 46.9489   5
  -1   3   2 448.478 47.8527   6
   1  -3   1 7787.85 162.861   4
  -1  -3  -1 7922.09 113.466   4
   1  -3   1 7799.08 168.372   3
  -1   3   1 7588.14 151.432   1
   1  -3   1 7648.27 119.777   8
   1   3  -1 7364.27 149.805   8
  -1  -3  -1 7657.61 163.247   5
   1  -3   1 8133.38 104.398   5
  -1   3   1 7687.92 174.112   6
   1  -3   0 57451.9 460.545   3
  -1  -3   0 59013.6 301.481   4
   1  -3   0 58470.5 441.410   4
  -1   3   0 54786.2 413.436   1
   1   3   0 57420.2 406.640   8
   1  -3   0 56381.9 293.574   8
   1   3   0 58378.1 447.680   6
  -1  -3   0 57513.2 442.866   5
   1  -3   0 58277.2 283.761   5
  -1  -3   1 7875.56 111.740   4
   1  -3  -1 8094.48 166.686   4
   1  -3  -1 7596.58 170.650   3
  -1   3  -1 7674.65 158.368   1
   1  -3  -1 7731.94 94.8928   8
   1   3   1 7843.83 148.541   8
  -1  -3   1 7611.98 162.168   5
   1  -3  -1 7757.85 107.987   5
   1   3   1 7361.56 162.514   6
   1  -3  -2 429.316 42.5150   4
   1  -3  -2 517.540 49.9823   3
  -1   3  -2 409.416 44.3973   1
   1   3   2 461.063 39.6776   8
   1  -3  -2 464.358 20.5122   8
  -1  -3   2 492.473 48.2748   5
   1   3   2 418.847 45.6539   6
   1  -3  -2 431.144 30.6739   5
   1  -3  -3 6539.10 155.016   4
   1  -3  -3 6571.19 164.499   3
  -1   3  -3 6383.35 153.723   1
   1   3   3 6256.98 130.491   8
   1   3   3 6408.13 153.770   6
  -1  -3   3 6215.51 148.518   5
  -1   3  -4 2311.77 98.0333   2
   1  -3  -4 2347.51 101.436   3
   1  -3  -4 2187.26 93.7364   4
  -1   3  -4 2251.63 95.7747   1
   1   3   4 2401.54 82.1388   8
  -1  -3   4 2263.27 93.3158   5
   1   3   4 2363.45 96.2470   6
  -1   3  -5 9705.49 199.319   2
   1  -3  -5 9705.10 197.012   4
   1  -3  -5 9718.26 205.273   3
  -1   3  -5 9758.25 201.676   1
   1  -3  -5 9740.09 175.238   7
   1   3   5 9984.26 164.728   8
   1   3   5 9970.31 198.440   6
  -1  -3   5 9907.18 191.586   5
   1  -3  -6 183.356 35.9237   4
   1  -3  -6 202.386 39.6831   3
  -1   3  -6 242.308 45.5197   1
   1   3   6 211.627 14.3656   1
  -1   3  -6 199.888 42.0158   2
   1   3   6 184.576 27.5702   8
   1  -3  -6 193.317 34.0772   7
   1   3   6 161.711 35.2109   6
  -1  -3   6 137.221 32.8630   5
  -1   3  -7 4829.03 148.768   2
   1  -3  -7 4648.96 144.807   4
   1  -3  -7 4734.71 148.743   3
  -1  -3   7 5052.49 118.629   3
  -1   3  -7 4731.12 150.511   1
   1  -3  -7 4646.97 128.246   7
   1   3   7 4820.91 119.609   8
  -1  -3   7 4754.79 139.639   5
   1   3   7 4942.65 147.141   6
   1  -3  -8 410.820 51.4180   4
  -1  -3   8 460.229 37.8736   3
   1  -3  -8 507.010 53.5131   3
  -1   3  -8 401.869 49.6084   2
  -1   3  -8 453.441 54.8517   1
   1   3   8 555.862 45.7172   8
   1   3   8 549.476 54.8700   6
   1  -3  -8 507.677 48.5637   7
  -1  -3   8 471.646 50.3105   5
  -1   3  -9 5139.81 160.213   2
   1  -3  -9 5649.33 166.013   4
   1  -3  -9 5323.45 162.020   3
  -1  -3   9 5284.85 115.007   3
  -1   3  -9 5276.39 167.984   1
   1   3   9 5237.56 131.266   8
   1  -3  -9 5189.83 145.011   7
   1   3   9 5045.44 156.651   6
  -1  -3   9 5345.21 155.833   5
   1  -3 -10 697.373 76.7661   4
  -1  -3  10 891.554 47.8292   3
   1  -3 -10 933.910 73.5519   3
  -1   3 -10 1014.93 79.4291   2
   1   3  10 884.346 58.5394   8
   1  -3 -10 854.702 64.9892   7
  -1  -3  10 894.657 69.0666   5
   1   3  10 777.316 67.3567   6
  -1  -3  11 32412.9 261.604   3
  -1   3 -11 32465.3 417.919   2
   1  -3 -11 32654.7 419.122   4
   1  -3 -11 32598.8 406.131   3
   1  -3 -11 31535.7 394.697   2
   1   3  11 31895.8 341.933   8
   1  -3 -11 32029.5 381.867   7
  -1  -3  11 32022.7 395.451   5
   1   3  11 31487.8 411.957   6
  -1   3 -12 1830.93 109.926   2
   1  -3 -12 1815.04 104.442   4
  -1  -3  12 1983.88 64.1346   3
   1  -3 -12 2184.14 115.929   3
   1  -3 -12 2040.80 112.118   2
   1   3  12 2015.10 93.7483   8
   1  -3 -12 2039.32 106.234   7
   1   3  12 1930.79 112.268   6
  -1  -3  12 1853.77 100.908   5
   1  -3 -13 9644.07 249.100   4
  -1  -3  13 10103.5 129.135   3
  -1   3 -13 10417.8 252.355   2
   1  -3 -13 10471.8 239.255   3
   1  -3 -13 10216.1 236.901   2
  -1  -3  13 9838.41 247.409   8
   1  -3 -13 9995.70 228.520   7
   1   3  13 10179.4 205.021   8
   1   3  13 9845.77 245.416   6
  -1  -3  13 10086.1 236.016   5
   1  -3 -14 920.433 74.8652   3
   1  -3 -14 999.140 84.5477   4
  -1   3 -14 986.221 84.9433   2
   1  -3 -14 903.620 78.7821   2
   1  -3 -14 912.689 75.9935   7
  -1  -3  14 972.922 86.2491   8
   1   3  14 986.441 69.4773   8
  -1  -3  14 1000.79 81.7280   5
   1  -3 -15 804.608 81.4054   4
   1  -3 -15 850.584 75.5294   3
  -1   3 -15 866.263 85.4963   2
   1  -3 -15 712.057 73.2447   2
  -1  -3  15 780.737 78.7080   8
   1   3  15 813.988 68.0748   8
   1  -3 -15 828.548 78.4001   7
  -1  -3  15 729.504 73.4303   5
   1  -3 -16 61.9675 38.9788   4
   1  -3 -16 39.5027 31.3007   3
  -1   3 -16 50.5979 43.3018   2
   1  -3 -16 117.523 38.7750   2
   1   3  16 109.746 35.7094   8
   1  -3 -16 98.8377 39.4987   7
  -1  -3  16 48.0883 40.3202   8
  -1  -3  16 105.253 41.6172   5
   1  -3 -17 191.882 49.9242   4
   1  -3 -17 120.958 38.5174   3
  -1   3 -17 106.307 43.6478   2
   1  -3 -17 226.487 53.3096   2
   1   3  17 159.919 38.8942   8
  -1  -3  17 124.161 44.6268   8
   1  -3 -17 162.138 46.4819   7
  -1  -3  17 93.2514 39.9411   5
   1  -3 -18 227.030 48.5100   3
   1  -3 -18 195.401 52.4011   4
  -1   3 -18 125.003 46.2735   2
   1  -3 -18 134.822 50.9910   2
   1   3  18 140.332 39.1122   8
  -1  -3  18 237.028 58.9644   8
   1  -3 -18 112.232 41.7050   7
  -1  -3  18 158.307 50.3612   5
   1  -3 -19 51.2405 36.9464   3
   1  -3 -19 71.5148 42.4798   4
  -1   3 -19 20.6799 42.9431   2
   1  -3 -19 44.5869 44.0007   2
  -1  -3  19 34.1262 43.7918   8
   1   3  19 45.2061 36.5701   8
   1  -3 -19 59.1403 38.8453   7
  -1  -3  19 62.6334 42.5272   5
   1  -3 -20 503.753 76.6506   4
   1  -3 -20 578.331 69.5572   3
  -1   3 -20 531.028 78.4488   2
   1  -3 -20 567.538 75.1562   2
  -1  -3  20 464.733 72.3185   8
   1   3  20 518.189 65.1749   8
   1  -3 -20 517.539 71.2922   7
  -1  -3  20 539.431 77.2591   5
   1  -3 -21 65.4738 52.3396   4
  -1   3 -21 176.773 61.5878   2
   1  -3 -21 105.595 50.2881   2
   1   3  21 78.0746 34.6227   8
   1  -3 -21 153.873 56.6694   7
  -1  -3  21 118.440 53.4109   8
  -1  -3  21 102.308 49.9585   5
  -1   3 -22 2639.26 160.631   2
   1  -3 -22 2586.60 159.530   4
   1  -3 -22 2833.82 159.423   2
  -1  -3  22 2738.60 168.931   8
   1   3  22 2606.52 139.047   8
   1  -3 -22 2807.79 160.967   7
  -1  -3  22 2645.05 156.756   5
   1  -3 -23 1232.13 115.536   4
   1  -3 -23 1396.14 116.789   2
  -1   3 -23 1055.69 109.494   2
   1   3  23 1172.29 99.1544   8
   1  -3 -23 1178.67 107.302   7
  -1  -3  23 1233.38 120.821   8
  -1  -3  23 1195.06 109.885   5
   1   3  24 48.0470 45.9770   5
   1  -3 -24 29.4952 45.7578   4
  -1   3 -24 143.713 55.9645   2
   1  -3 -24 145.610 60.1544   2
  -1  -3  24 58.9376 44.5394   8
   1   3  24 125.541 51.9401   8
   1  -3 -24 96.5193 48.6811   7
  -1  -3  24 229.006 68.6462   5
   1   3  25 946.169 106.367   5
   1  -3 -25 882.032 109.079   4
  -1   3 -25 851.311 102.133   2
   1  -3 -25 835.481 97.7890   2
   1   3  25 930.210 94.4433   8
  -1  -3  25 872.492 104.314   8
   1  -3 -25 886.580 101.515   7
  -1  -3  25 822.227 102.255   5
   1   3  26 542.218 89.5142   5
   1  -3 -26 653.645 100.381   4
   1  -3 -26 442.620 75.6615   2
  -1   3 -26 423.857 83.2943   2
   1  -3 -26 340.715 71.8183   7
  -1  -3  26 470.814 86.7258   8
  -1  -3  26 478.456 90.4087   5
  -1   3 -27 2183.63 166.392   2
   1  -3 -27 2284.83 160.475   2
  -1  -3  27 2167.34 166.080   8
   1  -3 -27 2292.37 164.372   7
   1   3  27 2284.87 166.710   5
  -1  -3  27 2228.10 163.288   5
   1   3  28 583.209 99.7023   5
  -1   3 -28 584.265 92.2713   2
   1  -3 -28 650.154 100.840   2
  -1  -3  28 553.640 96.0863   8
   1  -3 -28 583.548 92.4079   7
  -1  -3  28 673.748 105.676   5
   1   3  29 628.018 92.4873   5
   1  -3 -29 657.876 97.2031   2
  -1   3 -29 610.408 101.834   2
   1  -3 -29 649.615 97.3152   7
  -1  -3  29 733.514 110.724   8
  -1  -3  29 690.690 106.415   5
   1   3  30 490.635 92.8716   5
   1  -3 -30 382.138 83.6787   2
  -1   3 -30 322.227 78.3373   2
   1  -3 -30 358.812 83.5304   7
  -1  -3  30 282.967 74.8342   8
  -1  -3  30 237.062 69.8455   5
   1   3  31-23.0980 59.1045   5
  -1   3 -31 72.8146 58.2103   2
   1  -3 -31-37.3136 45.8317   2
  -1  -3  31 77.6034 61.6163   8
   1  -3 -31 42.6640 45.6315   7
  -1  -3  31 157.085 67.2217   5
  -1   3 -32-102.399 84.6693   2
   1  -3 -32 153.901 63.5853   2
  -1  -3  32 20.0342 58.2139   8
   1  -3 -32 98.3984 62.7745   7
  -1  -3  32-35.6394 70.7562   5
   1  -3 -33 444.468 102.332   2
   1   4 -32 453.029 101.061   2
   1   4 -31 916.076 123.249   2
  -1   4  31 882.875 119.750   5
  -1   4  30 302.645 72.0180   5
  -1  -4 -30 294.214 79.7829   2
   1   4 -30 234.501 78.0753   2
   1  -4  30 338.546 86.4337   8
  -1  -4 -30 266.996 75.8731   7
  -1   4  30 366.199 88.5059   6
  -1   4  29 742.237 103.663   5
   1   4 -29 795.535 112.758   2
  -1  -4 -29 928.748 124.071   2
   1  -4  29 607.043 105.935   8
  -1   4  29 685.665 106.532   6
   1  -4  29 673.351 100.225   5
  -1  -4 -29 919.679 124.938   7
  -1   4  28 50.2391 47.6788   5
   1   4 -28 109.647 49.6370   2
  -1  -4 -28 149.369 62.4713   2
   1  -4  28 31.1627 56.4575   8
  -1  -4 -28 99.1493 67.7717   7
   1  -4  28 63.7261 51.8261   5
  -1   4  28 106.726 58.1701   6
  -1   4  27 628.419 93.1924   5
   1   4 -27 608.098 98.6105   2
  -1  -4 -27 658.971 100.836   2
   1  -4  27 488.692 91.1070   8
  -1   4  27 585.411 98.4836   6
  -1  -4 -27 520.833 90.7995   7
   1  -4  27 527.377 86.2826   5
  -1   4  26 142.036 61.8657   5
  -1  -4 -26 100.283 55.3514   2
   1   4 -26 112.504 62.9044   2
   1  -4  26 46.9758 50.1891   8
   1  -4  26 157.909 55.2280   5
  -1  -4 -26 175.326 64.1250   7
  -1   4  26 116.445 56.2442   6
  -1   4  25 842.431 103.577   5
  -1  -4 -25 822.762 108.648   2
   1   4 -25 660.278 93.8111   2
   1  -4  25 633.317 95.5648   8
   1  -4  25 642.018 88.4413   5
  -1   4  25 742.212 102.476   6
  -1  -4 -25 649.834 103.378   7
  -1   4  24 886.122 100.979   5
  -1  -4 -24 936.602 112.722   2
   1   4 -24 804.875 100.802   2
   1  -4  24 860.981 106.438   8
  -1  -4 -24 1035.51 115.573   7
   1  -4  24 843.452 95.2189   5
  -1   4  24 970.081 115.259   6
  -1  -4 -23 69.0558 40.6586   3
  -1   4  23 103.224 41.5143   5
   1   4 -23 89.8693 48.1630   2
  -1  -4 -23 183.417 54.7292   2
   1  -4  23 136.804 59.8746   8
  -1   4  23 107.638 50.6635   6
   1  -4  23 111.343 45.6923   5
  -1  -4 -23 145.824 53.5757   7
  -1  -4 -22 387.419 63.6039   3
  -1   4  22 329.052 62.7312   5
  -1  -4 -22 395.659 78.0782   2
   1   4 -22 472.482 78.0742   2
   1  -4  22 366.294 75.3855   8
  -1   4  22 421.403 78.1076   6
   1  -4  22 418.539 68.5064   5
  -1  -4 -22 305.990 72.8549   7
   1   4 -21 2414.77 153.091   2
  -1  -4 -21 2347.65 143.314   3
  -1  -4 -21 2487.77 161.974   2
   1  -4  21 2240.96 153.115   8
  -1  -4 -21 2244.21 154.607   7
  -1   4  21 2466.77 147.069   5
   1  -4  21 2384.62 138.469   5
  -1   4  21 2383.78 158.743   6
  -1  -4 -20 4574.36 195.248   3
   1   4 -20 4427.81 200.318   2
  -1  -4 -20 4381.24 208.547   2
   1  -4  20 4493.95 210.577   8
  -1  -4 -20 4379.35 204.261   7
   1  -4  20 4288.60 179.190   5
  -1   4  20 4379.06 189.905   5
  -1   4  20 4499.61 209.169   6
  -1  -4 -19 513.755 75.3231   3
  -1   4  19 508.424 66.2168   5
  -1  -4 -19 480.778 78.8278   2
   1   4 -19 642.756 86.2859   2
   1  -4  19 426.238 74.9900   8
  -1   4  19 465.928 75.7052   6
   1  -4  19 397.151 62.3435   5
  -1  -4 -19 444.578 78.7419   7
  -1  -4 -18 229.085 54.1671   4
  -1   4  18 246.889 53.2883   5
  -1  -4 -18 186.961 52.6181   3
   1   4 -18 148.376 58.3305   2
  -1  -4 -18 226.189 57.3818   2
   1  -4  18 131.580 49.1090   8
  -1   4  18 110.310 41.0178   6
  -1  -4 -18 131.641 53.7513   7
   1  -4  18 218.214 48.3625   5
   1   4 -17 1429.76 112.199   2
  -1  -4 -17 1545.70 108.000   4
  -1  -4 -17 1387.53 106.717   3
  -1  -4 -17 1542.96 120.231   2
  -1  -4 -17 1589.60 121.793   7
   1  -4  17 1444.22 113.023   8
  -1   4  17 1627.92 121.519   6
  -1   4  17 1459.15 102.915   5
   1  -4  17 1465.44 99.0931   5
  -1   4  16 234.203 47.8939   5
  -1  -4 -16 243.846 52.1400   3
  -1  -4 -16 259.651 50.1604   4
   1   4 -16 314.224 62.9121   2
  -1  -4 -16 223.430 54.0380   2
   1  -4  16 276.451 58.1200   8
  -1   4  16 240.489 57.4013   6
   1  -4  16 246.396 46.5436   5
  -1  -4 -16 253.853 59.4336   7
  -1  -4 -15 1124.08 87.0608   4
  -1  -4 -15 847.004 82.6889   3
   1   4 -15 916.136 86.7996   2
  -1  -4 -15 981.637 93.4638   2
  -1  -4 -15 888.246 86.6425   7
   1  -4  15 931.292 90.1139   8
  -1   4  15 976.276 91.5927   6
  -1   4  15 1034.21 82.9202   5
   1  -4  15 1012.46 79.8404   5
  -1  -4 -14 264.795 47.2333   4
  -1  -4 -14 262.547 52.3259   3
  -1  -4 -14 372.566 64.0331   2
   1   4 -14 371.727 62.3861   2
   1  -4  14 247.388 49.8496   8
  -1  -4 -14 301.512 62.2914   7
   1  -4  14 338.863 49.4466   5
  -1   4  14 254.288 50.6435   6
  -1  -4 -13 966.001 87.5441   3
  -1  -4 -13 1059.61 80.0889   4
   1   4 -13 966.180 86.2016   2
  -1  -4 -13 989.116 91.2784   2
   1  -4  13 975.039 88.2888   8
  -1  -4 -13 1128.25 95.1843   7
   1  -4  13 977.474 70.9633   5
  -1   4  13 951.254 88.5478   6
  -1  -4 -12 812.784 83.3230   3
  -1  -4 -12 730.646 65.4218   4
   1   4 -12 758.259 80.2358   2
  -1   4  12 833.654 66.0852   1
  -1  -4 -12 803.765 84.0616   7
   1  -4  12 788.148 79.2597   8
  -1   4  12 711.654 77.3354   6
   1  -4  12 709.680 61.5220   5
  -1  -4 -11 778.345 76.4461   3
  -1  -4 -11 945.473 69.5901   4
  -1   4  11 831.238 64.4637   1
   1   4 -11 814.934 79.7727   2
   1  -4  11 776.964 73.6011   8
  -1   4  11 813.871 77.4078   6
  -1  -4 -11 772.505 76.5460   7
   1  -4  11 845.975 62.7024   5
  -1  -4 -10 227.085 38.0200   4
  -1  -4 -10 200.615 44.5919   3
  -1   4  10 212.913 36.9086   1
   1   4 -10 106.679 38.6899   2
   1  -4  10 113.459 38.8199   8
  -1  -4 -10 210.388 44.7640   7
   1  -4  10 215.387 37.1190   5
  -1   4  10 207.926 48.7604   6
  -1  -4  -9 2413.61 102.797   4
  -1  -4  -9 2307.83 123.749   3
   1   4  -9 2265.57 117.369   2
  -1   4   9 2557.62 102.864   1
   1  -4   9 2613.47 117.774   8
  -1  -4  -9 2421.95 124.519   7
   1  -4   9 2511.43 95.4804   5
  -1  -4  -9 2433.32 120.674   5
  -1   4   9 2543.75 127.421   6
  -1  -4  -8 1194.87 71.3134   4
  -1  -4  -8 1494.91 110.133   3
   1   4  -8 1615.06 108.466   2
  -1   4   8 1202.68 71.4843   1
   1  -4   8 1311.76 89.0062   8
  -1  -4  -8 1075.31 82.0708   5
   1  -4   8 1251.06 66.6745   5
  -1   4   8 1492.28 104.514   6
  -1  -4  -7 2205.21 94.1138   4
  -1  -4  -7 2381.58 124.389   3
  -1   4   7 2442.70 97.2349   1
   1  -4   7 2404.77 108.714   8
  -1   4   7 2311.42 119.590   6
  -1  -4  -7 2466.47 115.109   5
   1  -4   7 2399.01 85.1010   5
  -1  -4  -6 158.246 32.3441   4
  -1  -4  -6 61.5876 32.5092   3
  -1   4   6 269.080 37.9792   1
   1  -4   6 136.691 30.0988   8
  -1   4   6 203.311 43.6070   6
  -1  -4  -6 198.959 41.5144   5
   1  -4   6 187.981 30.6130   5
  -1  -4  -5 3885.46 109.628   4
  -1  -4  -5 3277.60 138.182   3
  -1   4   5 3520.92 113.461   1
   1  -4   5 3499.12 116.415   8
  -1  -4  -5 3711.36 135.451   5
  -1   4   5 3528.53 140.447   6
   1  -4   5 3555.37 95.3571   5
  -1  -4  -4 630.811 46.9103   4
  -1  -4  -4 721.167 69.5349   3
  -1   4   4 729.179 54.2039   1
   1  -4   4 618.146 48.8893   8
   1  -4   4 657.140 43.1223   5
  -1  -4  -4 654.057 61.4915   5
  -1   4   4 734.783 67.3177   6
   1  -4   3 4619.61 144.091   4
   1  -4   3 4454.28 142.504   3
  -1  -4  -3 4421.84 109.301   4
  -1  -4  -3 4354.62 154.169   3
  -1   4   3 4401.33 127.127   1
   1  -4   3 4367.40 116.671   8
  -1   4   3 4410.02 154.530   6
   1  -4   3 4421.14 100.399   5
  -1  -4  -3 4245.87 138.514   5
  -1  -4  -2 3171.55 90.8300   4
  -1  -4  -2 3143.87 129.178   3
   1  -4   2 3142.68 118.605   4
   1  -4   2 3087.74 120.765   3
  -1   4   2 3237.75 110.765   1
   1  -4   2 3033.92 93.2973   8
  -1  -4  -2 3273.43 121.730   5
  -1   4   2 3133.69 130.681   6
   1  -4   2 3149.86 83.1958   5
  -1  -4  -1 473.445 37.5358   4
  -1  -4  -1 485.886 54.7811   3
   1  -4   1 511.676 50.7843   4
   1  -4   1 441.221 51.8889   3
  -1   4   1 521.889 50.4733   1
   1  -4   1 424.401 37.0957   8
  -1  -4  -1 526.660 52.7954   5
   1  -4   1 527.515 37.9172   5
  -1  -4   0 1778.85 65.8429   4
   1  -4   0 1772.93 89.0889   4
  -1  -4   0 1647.58 92.0439   3
   1  -4   0 1582.30 91.1034   3
  -1   4   0 1677.05 83.8396   1
   1  -4   0 1570.42 59.4298   8
   1  -4   0 1609.59 61.1752   5
  -1  -4   0 1612.47 85.5946   5
  -1  -4   1 434.146 34.9693   4
   1  -4  -1 569.176 59.4902   3
   1  -4  -1 446.377 49.2899   4
  -1  -4   1 519.677 54.4838   3
  -1   4  -1 565.816 53.5227   1
   1   4   1 468.628 45.6093   8
   1  -4  -1 410.298 30.3981   8
   1  -4  -1 495.097 36.5173   5
  -1  -4   1 443.186 49.5904   5
   1   4   1 462.383 53.6547   6
   1  -4  -2 3167.44 129.228   3
   1  -4  -2 2819.98 114.552   4
  -1  -4   2 3141.49 122.317   3
  -1  -4   2 3237.14 89.8590   4
  -1   4  -2 2980.01 115.071   1
   1  -4  -2 2908.40 64.3892   8
   1   4   2 3074.33 102.930   8
   1   4   2 3177.21 125.549   6
  -1  -4   2 3083.10 116.074   5
   1  -4  -2 3018.04 86.7400   5
   1  -4  -3 4411.65 153.557   3
  -1  -4   3 4383.31 107.464   4
   1  -4  -3 4472.19 144.670   4
  -1  -4   3 4317.65 140.801   3
  -1   4  -3 4414.26 143.116   1
   1   4   3 4083.96 117.538   8
   1  -4  -3 4178.38 65.5293   8
   1  -4  -3 4316.81 107.296   5
   1   4   3 4477.38 149.205   6
  -1  -4   3 4282.83 138.450   5
   1  -4  -4 676.334 58.9421   4
   1  -4  -4 684.930 67.4864   3
  -1  -4   4 661.491 57.2523   3
  -1   4  -4 688.229 63.5637   1
   1   4   4 731.945 51.8499   8
   1   4   4 697.349 63.2632   6
  -1  -4   4 656.804 59.7351   5
  -1  -4   5 3334.03 119.564   3
   1  -4  -5 3518.39 133.274   4
  -1   4  -5 3627.26 139.629   2
   1  -4  -5 3311.14 137.983   3
  -1   4  -5 3345.29 131.575   1
   1   4   5 3617.17 108.709   8
   1   4   5 3555.89 137.846   6
  -1  -4   5 3320.88 124.888   5
   1  -4  -6 186.608 38.2811   4
   1  -4  -6 112.259 34.1532   3
  -1  -4   6 164.033 32.6854   3
  -1   4  -6 259.481 46.9042   1
  -1   4  -6 131.527 40.6823   2
   1   4   6 176.807 13.5060   1
   1   4   6 127.118 26.2292   8
   1   4   6 147.005 35.5126   6
  -1  -4   6 200.497 43.1006   5
  -1  -4   7 2443.41 100.986   3
  -1   4  -7 2232.41 116.038   2
   1  -4  -7 2406.17 113.173   4
   1  -4  -7 2395.55 123.256   3
  -1   4  -7 2407.41 118.051   1
   1   4   7 2377.15 47.4405   1
   1   4   7 2510.93 95.0507   8
   1   4   7 2441.12 120.355   6
  -1  -4   7 2428.54 110.194   5
   1  -4  -8 1329.39 90.1566   4
  -1  -4   8 1259.73 74.3905   3
   1  -4  -8 1391.85 101.912   3
  -1   4  -8 1708.23 114.289   2
   1   4   8 1188.51 38.5763   1
  -1   4  -8 1183.72 88.0620   1
   1   4   8 1339.35 73.9567   8
   1  -4  -8 1392.00 90.6372   7
   1   4   8 1512.82 103.554   6
  -1  -4   8 1158.16 79.1908   5
  -1  -4   9 2471.15 95.4234   3
  -1   4  -9 2391.81 126.688   2
   1  -4  -9 2471.66 126.633   3
   1  -4  -9 2645.73 124.419   4
  -1   4  -9 2499.41 128.783   1
   1   4   9 2426.54 59.8452   1
   1  -4  -9 2272.23 107.563   7
   1   4   9 2519.10 96.6089   8
   1   4   9 2536.43 123.616   6
  -1  -4   9 2505.27 115.357   5
   1  -4 -10 109.428 39.4042   3
   1  -4 -10 174.826 43.9048   4
  -1  -4  10 185.356 31.2973   3
  -1   4 -10 241.058 51.4985   2
   1   4  10 156.764 30.6283   8
   1   4  10 137.108 44.6239   6
  -1  -4  10 171.875 42.1021   5
   1  -4 -10 193.916 40.8646   7
   1  -4 -11 854.615 80.2305   4
  -1   4 -11 899.694 83.8780   2
  -1  -4  11 906.198 57.4683   3
   1  -4 -11 911.807 82.1483   3
   1  -4 -11 883.223 75.0237   7
   1   4  11 923.220 62.8444   8
   1   4  11 838.283 80.6324   6
  -1  -4  11 720.296 68.9546   5
   1  -4 -12 627.711 71.7948   4
  -1  -4  12 756.602 50.4827   3
   1  -4 -12 737.057 77.8633   3
  -1   4 -12 735.415 81.5222   2
  -1  -4  12 787.732 80.7870   8
   1   4  12 664.899 56.2259   8
   1  -4 -12 736.462 74.1179   7
  -1  -4  12 729.998 72.3947   5
   1   4  12 794.816 81.3684   6
   1  -4 -13 1183.07 92.6011   4
   1  -4 -13 1042.36 90.8695   3
  -1   4 -13 925.786 87.2972   2
   1  -4 -13 1055.53 84.1351   7
   1   4  13 1023.38 69.6933   8
  -1  -4  13 1020.89 93.3701   8
   1   4  13 1085.43 92.7472   6
  -1  -4  13 942.396 83.2672   5
   1  -4 -14 234.705 52.1304   4
   1  -4 -14 273.138 52.2811   3
  -1   4 -14 332.388 59.0592   2
   1   4  14 297.481 42.2965   8
  -1  -4  14 235.613 51.5677   8
   1   4  14 362.707 63.1659   6
   1  -4 -14 438.827 62.4350   7
  -1  -4  14 311.379 54.9384   5
   1  -4 -15 1030.90 93.0865   4
  -1   4 -15 963.512 92.8644   2
   1  -4 -15 1010.42 89.9929   3
   1   4  15 967.406 70.7116   8
  -1  -4  15 874.917 90.9471   8
   1  -4 -15 1022.73 88.1424   7
  -1  -4  15 1085.45 91.4952   5
   1   4  15 785.441 82.0341   6
   1  -4 -16 317.867 59.4688   4
   1  -4 -16 199.946 53.5024   3
  -1   4 -16 195.023 57.5892   2
   1  -4 -16 169.062 50.9193   2
   1   4  16 251.551 46.1425   8
  -1  -4  16 245.511 58.9550   8
   1   4  16 165.965 48.6535   6
   1  -4 -16 269.267 56.4635   7
  -1  -4  16 239.549 52.1230   5
  -1   4 -17 1387.22 115.989   2
   1  -4 -17 1632.58 116.403   3
   1  -4 -17 1460.06 115.383   4
   1  -4 -17 1552.65 115.712   2
   1   4  17 1522.13 91.6226   8
  -1  -4  17 1433.44 115.121   8
   1  -4 -17 1699.47 115.584   7
  -1  -4  17 1502.14 110.469   5
   1   4  17 1700.40 125.488   6
   1  -4 -18 172.929 53.5163   4
   1  -4 -18 127.756 44.5326   3
  -1   4 -18 176.787 59.4245   2
   1  -4 -18 149.282 53.2216   2
  -1  -4  18 167.643 63.8372   8
   1  -4 -18 142.460 48.3762   7
  -1  -4  18 221.156 53.7384   5
   1   4  18 258.835 62.5291   6
   1  -4 -19 460.538 77.7133   4
   1  -4 -19 446.383 64.9561   3
   1  -4 -19 550.224 76.6689   2
  -1   4 -19 497.170 82.7031   2
  -1  -4  19 436.824 76.9242   8
   1   4  19 528.157 80.5964   6
   1  -4 -19 494.389 76.2921   7
  -1  -4  19 424.594 69.1656   5
   1  -4 -20 4611.81 209.393   4
   1  -4 -20 4553.96 193.063   3
  -1   4 -20 4660.02 213.467   2
   1  -4 -20 4445.27 201.750   2
   1  -4 -20 4397.73 195.753   7
  -1  -4  20 4649.56 216.382   8
  -1  -4  20 4573.86 198.138   5
   1   4  20 4455.80 208.705   6
   1  -4 -21 2335.77 154.018   4
  -1   4 -21 2281.76 157.130   2
   1  -4 -21 2271.99 140.211   3
   1  -4 -21 2667.46 161.891   2
  -1  -4  21 2230.39 153.518   8
   1  -4 -21 2315.38 148.166   7
  -1  -4  21 2237.44 144.991   5
   1   4  21 2147.89 152.208   6
   1  -4 -22 363.979 64.6029   3
   1  -4 -22 467.237 80.9696   4
   1  -4 -22 491.790 81.4657   2
  -1   4 -22 459.051 78.3289   2
  -1  -4  22 384.329 70.8644   8
   1  -4 -22 441.381 75.0380   7
   1   4  22 488.424 79.5353   6
  -1  -4  22 378.341 70.0751   5
   1  -4 -23 72.2977 51.3143   4
  -1   4 -23 108.983 48.5966   2
   1  -4 -23 93.8490 47.4364   2
   1  -4 -23 255.998 67.2202   7
  -1  -4  23 206.026 70.3964   8
  -1  -4  23 125.322 61.0348   5
   1   4  23 124.553 56.4671   6
   1  -4 -24 886.727 107.983   4
  -1   4 -24 877.768 106.204   2
   1  -4 -24 881.876 104.440   2
  -1  -4  24 861.300 108.082   8
   1  -4 -24 815.998 101.946   7
  -1  -4  24 992.315 107.821   5
   1   4  24 993.252 111.124   6
   1  -4 -25 700.994 97.3539   4
   1   4  25 783.430 106.799   5
   1  -4 -25 636.085 94.6399   2
  -1   4 -25 606.417 97.8381   2
  -1  -4  25 602.576 99.0615   8
   1  -4 -25 647.193 92.5375   7
  -1  -4  25 688.198 92.9746   5
   1   4  25 584.492 89.7270   6
   1  -4 -26 112.815 53.2997   4
   1   4  26 111.779 64.1125   5
   1  -4 -26 159.866 59.9161   2
  -1   4 -26 89.8271 61.6324   2
  -1  -4  26-6.48993 53.6942   8
   1  -4 -26 144.967 52.9801   7
  -1  -4  26 29.4901 47.7926   5
   1   4  26 117.441 57.0642   6
   1   4  27 487.808 89.2689   5
   1  -4 -27 455.509 91.8883   4
   1  -4 -27 501.591 92.9047   2
  -1   4 -27 522.115 94.4031   2
   1  -4 -27 620.397 96.9174   7
  -1  -4  27 501.971 93.1783   8
  -1  -4  27 490.961 85.5934   5
   1   4  27 502.765 94.0743   6
   1   4  28 60.8904 50.5197   5
  -1   4 -28 62.2016 52.9726   2
   1  -4 -28 118.521 51.3559   2
  -1  -4  28 112.863 59.8141   8
   1  -4 -28 38.6112 59.8011   7
   1   4  28 168.245 74.5268   6
  -1  -4  28 82.9032 53.7277   5
   1   4  29 700.672 105.943   5
   1  -4 -29 653.477 102.384   2
  -1   4 -29 765.461 113.798   2
   1  -4 -29 786.795 108.813   7
  -1  -4  29 954.193 125.744   8
  -1  -4  29 591.349 95.7875   5
   1   4  29 901.349 125.105   6
   1   4  30 287.606 74.8115   5
   1  -4 -30 223.002 76.0759   2
  -1   4 -30 421.710 96.2889   2
   1  -4 -30 249.456 74.6557   7
  -1  -4  30 420.145 97.2534   8
  -1  -4  30 316.548 84.2693   5
   1   4  30 260.347 82.0770   6
   1  -4 -31 761.652 118.142   2
   1  -4 -31 855.764 121.562   7
  -1  -4  31 655.407 107.292   5
   1  -4 -32 383.036 88.1355   2
   1   5 -29-72.2529 75.6876   2
  -1   5  29 72.8811 67.6850   5
  -1   5  28 473.708 76.7755   5
   1   5 -28 506.672 95.1383   2
  -1  -5 -28 434.798 89.6954   2
   1  -5  28 553.051 111.113   8
  -1  -5 -28 637.076 111.470   7
  -1   5  28 487.305 92.6344   6
  -1   5  27 205.175 71.4068   5
  -1  -5 -27 123.303 67.4440   2
   1   5 -27 138.584 60.6452   2
   1  -5  27 265.777 81.0539   8
  -1  -5 -27 220.192 75.8957   7
  -1   5  27 190.289 72.8696   6
  -1   5  26 4.06445 46.3991   5
  -1  -5 -26-46.7848 63.2670   2
   1   5 -26 37.8028 57.2147   2
   1  -5  26 55.1055 57.1446   8
  -1  -5 -26-7.88422 47.0094   7
  -1   5  26 87.7515 59.5609   6
  -1   5  25 370.279 71.1307   5
   1   5 -25 393.520 83.9012   2
  -1  -5 -25 546.619 97.3403   2
   1  -5  25 532.642 94.3760   8
  -1   5  25 599.083 97.3229   6
  -1  -5 -25 643.688 100.549   7
  -1   5  24 498.381 78.8098   5
  -1  -5 -24 386.343 76.3116   3
  -1  -5 -24 392.547 78.0509   2
   1   5 -24 362.114 75.9265   2
   1  -5  24 507.677 97.2538   8
  -1  -5 -24 392.826 80.1585   7
  -1   5  24 441.434 82.6046   6
  -1  -5 -23 271.418 68.4938   3
  -1   5  23 398.343 73.0500   5
  -1  -5 -23 347.298 80.9014   2
   1   5 -23 278.970 69.9909   2
   1  -5  23 445.129 90.4193   8
  -1   5  23 420.583 79.6710   6
  -1  -5 -23 300.956 73.1528   7
  -1   5  22 501.237 73.4299   5
  -1  -5 -22 490.598 80.8859   3
  -1  -5 -22 619.641 98.3141   2
   1   5 -22 388.467 80.5314   2
   1  -5  22 454.215 87.6175   8
  -1  -5 -22 400.867 80.6823   7
  -1   5  22 526.511 90.8356   6
  -1   5  21 13.4243 38.7615   5
  -1  -5 -21 79.2429 52.2931   3
   1   5 -21 74.4136 55.9466   2
  -1  -5 -21 7.50783 44.9464   2
   1  -5  21 4.14323 51.4919   8
  -1  -5 -21-6.16161 46.3021   7
  -1   5  21-36.4843 50.8377   6
  -1  -5 -20 215.458 56.7517   3
  -1   5  20 335.654 62.6747   5
  -1  -5 -20 338.552 63.1375   4
  -1  -5 -20 438.953 80.5485   2
   1   5 -20 407.751 77.3103   2
   1  -5  20 348.171 71.3794   8
  -1  -5 -20 454.694 80.8461   7
  -1   5  20 369.857 70.8032   6
  -1  -5 -19 317.494 65.0825   3
  -1   5  19 471.073 70.1963   5
  -1  -5 -19 365.817 65.6025   4
   1   5 -19 371.271 73.6013   2
   1  -5  19 384.159 74.5996   8
  -1  -5 -19 460.660 84.2204   7
  -1   5  19 393.966 69.3537   6
  -1  -5 -18 503.472 71.3204   4
  -1  -5 -18 403.049 71.5953   3
  -1   5  18 416.218 65.5259   5
   1   5 -18 335.658 67.4168   2
   1  -5  18 326.361 65.3590   8
  -1  -5 -18 412.288 76.6005   7
  -1   5  18 358.461 69.4239   6
  -1  -5 -17 1053.30 106.727   3
  -1  -5 -17 925.654 87.6379   4
  -1   5  17 815.701 81.2928   5
   1   5 -17 926.212 98.3749   2
   1  -5  17 757.298 88.6050   8
  -1   5  17 866.414 96.9495   6
  -1  -5 -17 760.479 94.7468   7
  -1  -5 -16 90.4749 39.8401   4
  -1  -5 -16-7.50248 47.8116   3
   1   5 -16-13.4864 47.3324   2
   1  -5  16 26.8156 43.2168   8
  -1  -5 -16 100.386 54.1370   7
  -1   5  16 22.2933 45.1927   6
  -1  -5 -15 1741.20 110.355   4
  -1  -5 -15 1884.08 132.719   3
   1   5 -15 1733.69 127.644   2
  -1  -5 -15 1611.04 124.717   7
   1  -5  15 1552.12 121.723   8
  -1   5  15 1899.00 135.794   6
  -1  -5 -14 897.288 79.4573   4
  -1  -5 -14 639.184 81.0007   3
   1   5 -14 670.731 83.7263   2
   1  -5  14 724.144 82.5762   8
  -1   5  14 689.452 83.3649   6
  -1  -5 -14 727.457 92.7933   7
  -1  -5 -13 3947.26 156.069   4
  -1  -5 -13 3973.97 186.444   3
   1   5 -13 4037.68 181.234   2
  -1   5  13 3909.43 144.172   1
  -1  -5 -13 3921.97 180.542   7
   1  -5  13 4018.54 175.241   8
  -1   5  13 3945.43 185.651   6
   1   5 -12 3107.59 159.801   2
  -1  -5 -12 3241.70 137.389   4
  -1  -5 -12 2942.92 159.018   3
  -1   5  12 3186.06 127.578   1
  -1  -5 -12 3102.94 158.626   7
   1  -5  12 3011.38 147.747   8
  -1   5  12 3090.86 162.225   6
   1   5 -11 2730.36 145.482   2
  -1  -5 -11 2830.61 123.164   4
  -1  -5 -11 2853.28 155.742   3
  -1   5  11 2722.41 116.553   1
   1  -5  11 2438.52 129.590   8
  -1   5  11 2800.51 151.804   6
   1   5 -10 4331.96 179.903   2
  -1  -5 -10 4553.49 190.943   3
  -1  -5 -10 4370.17 148.953   4
  -1   5  10 4413.04 144.017   1
   1  -5  10 4443.32 168.940   8
  -1  -5 -10 4511.27 174.454   5
  -1   5  10 4550.01 188.438   6
   1   5  -9 1247.81 101.004   2
  -1  -5  -9 1079.64 96.3845   3
  -1  -5  -9 1120.19 78.1634   4
  -1   5   9 1243.47 78.6315   1
   1  -5   9 1281.74 93.1954   8
  -1   5   9 1091.51 94.7633   6
  -1  -5  -9 1157.62 93.2388   5
   1   5  -8 4294.29 175.794   2
  -1  -5  -8 4037.89 177.285   3
  -1  -5  -8 4366.97 140.120   4
  -1   5   8 4213.82 137.287   1
   1  -5   8 3870.12 147.499   8
  -1  -5  -8 3843.87 157.966   5
  -1   5   8 4128.49 174.445   6
  -1  -5  -7 1395.95 84.2492   4
  -1  -5  -7 1563.77 111.913   3
  -1   5   7 1606.75 86.8540   1
   1  -5   7 1544.58 91.8915   8
  -1  -5  -7 1538.97 100.214   5
  -1   5   7 1527.95 108.970   6
  -1  -5  -6 835.084 61.2582   4
  -1  -5  -6 805.511 84.2830   3
  -1   5   6 873.898 63.7428   1
   1  -5   6 873.387 68.9706   8
  -1   5   6 816.524 84.6341   6
  -1  -5  -6 737.305 70.3335   5
  -1  -5  -5 1023.28 67.1059   4
   1  -5   5 1056.29 80.5985   4
  -1  -5  -5 1085.89 95.1434   3
  -1   5   5 1091.60 73.4070   1
   1  -5   5 1036.57 71.8961   8
  -1  -5  -5 1141.30 84.6669   5
  -1   5   5 1101.72 93.4040   6
  -1  -5  -4 540.200 48.5401   4
   1  -5   4 581.800 62.5010   4
  -1  -5  -4 565.349 69.5582   3
   1  -5   4 685.797 68.3500   3
  -1   5   4 611.230 57.5197   1
   1  -5   4 615.006 55.8862   8
  -1   5   4 610.189 73.5797   6
  -1  -5  -4 648.985 65.5691   5
   1  -5   3 143.213 41.9810   4
  -1  -5  -3 59.5998 42.2443   3
   1  -5   3 78.4527 35.8151   3
  -1  -5  -3 97.5775 29.1507   4
  -1   5   3 98.4601 34.5243   1
   1  -5   3 75.0257 27.6123   8
  -1   5   3 12.3895 40.4205   6
  -1  -5  -3 115.700 35.6203   5
   1  -5   2 2985.85 128.862   4
  -1  -5  -2 2960.92 102.420   4
  -1  -5  -2 3121.36 145.587   3
   1  -5   2 3069.39 138.202   3
  -1   5   2 2921.06 116.277   1
   1  -5   2 3001.74 102.149   8
  -1  -5  -2 3050.31 130.264   5
  -1  -5  -1 78.0776 36.3557   3
   1  -5   1 143.854 38.1491   4
   1  -5   1 34.8180 30.5325   3
  -1  -5  -1 108.889 27.1208   4
  -1   5   1 116.959 37.1206   1
   1  -5   1 59.8703 24.0402   8
   1  -5   1 95.9826 26.5735   5
  -1  -5  -1 206.832 43.7045   5
  -1   5   0 7213.36 186.158   1
  -1  -5   0 7243.90 157.342   4
   1  -5   0 7388.57 215.042   3
  -1  -5   0 7319.89 215.290   3
   1  -5   0 7619.47 200.694   4
   1  -5   0 7054.86 145.681   5
  -1  -5   0 7445.43 198.783   5
  -1   5  -1 124.380 42.1450   1
   1  -5  -1 88.2850 38.7489   3
  -1  -5   1 19.6274 34.7577   3
  -1  -5   1 91.6669 26.3631   4
   1  -5  -1 103.624 36.7408   4
  -1  -5   1 95.4465 38.7018   5
   1  -5  -1 77.5121 22.9229   5
  -1   5  -2 3089.72 129.533   1
  -1  -5   2 3194.00 102.641   4
   1  -5  -2 2921.68 140.862   3
   1  -5  -2 3005.91 128.613   4
  -1  -5   2 3044.05 137.077   3
  -1  -5   2 2932.26 127.449   5
   1  -5  -2 2934.36 97.7134   5
   1   5   2 3106.50 141.151   6
  -1  -5   3 77.4811 36.6876   3
   1  -5  -3 96.2284 35.6519   4
   1  -5  -3 40.7207 36.4529   3
  -1  -5   3 60.7083 23.0991   4
  -1   5  -3 69.8853 36.0838   1
   1   5   3 106.068 31.8268   8
  -1  -5   3 64.1900 36.2623   5
   1  -5  -3 74.6320 28.2635   5
   1   5   3 70.1260 40.2647   6
   1  -5  -4 609.405 72.9251   3
  -1  -5   4 592.491 63.9705   3
  -1  -5   4 669.598 51.0809   4
   1  -5  -4 569.966 63.7456   4
  -1   5  -4 617.311 67.6138   1
   1   5   4 637.585 55.3623   8
   1   5   4 630.610 72.6598   6
  -1  -5   4 521.169 61.9611   5
  -1  -5   5 1161.23 68.2732   4
   1  -5  -5 973.607 80.0400   4
  -1  -5   5 1095.48 81.8771   3
   1  -5  -5 1163.21 94.0646   3
  -1   5  -5 982.373 82.3499   1
   1   5   5 1083.44 67.3652   8
   1   5   5 1083.07 93.0280   6
  -1  -5   5 1116.89 83.8700   5
   1  -5  -6 840.011 74.8216   4
  -1  -5   6 668.691 65.0761   3
  -1   5  -6 849.637 87.0297   2
   1  -5  -6 785.789 83.0039   3
  -1   5  -6 791.674 77.2137   1
   1   5   6 767.626 58.9749   8
   1   5   6 857.209 86.2545   6
  -1  -5   6 806.371 74.8266   5
   1  -5  -7 1387.57 100.016   4
  -1  -5   7 1561.52 93.4961   3
  -1   5  -7 1550.65 108.795   2
   1  -5  -7 1670.67 115.180   3
  -1   5  -7 1564.33 106.105   1
   1   5   7 1410.54 76.0886   8
   1   5   7 1619.93 110.131   6
  -1  -5   7 1431.03 94.7451   5
   1  -5  -8 4294.28 168.619   4
  -1   5  -8 4112.42 173.606   2
   1  -5  -8 3746.86 170.803   3
  -1  -5   8 4058.95 144.200   3
  -1   5  -8 3994.96 166.607   1
   1   5   8 4185.69 126.535   8
  -1  -5   8 4092.23 156.425   5
   1   5   8 4004.29 169.137   6
   1  -5  -9 1111.23 98.5073   3
  -1   5  -9 1346.17 105.760   2
   1  -5  -9 1344.60 104.166   4
  -1  -5   9 1065.67 74.7827   3
   1   5   9 1247.98 72.4825   8
   1   5   9 1209.41 98.5677   6
  -1  -5   9 1090.14 88.7565   5
   1  -5 -10 3828.10 174.430   4
  -1   5 -10 4493.57 185.661   2
  -1  -5  10 4466.62 145.994   3
   1  -5 -10 4389.60 187.144   3
   1   5  10 4116.23 176.863   6
  -1  -5  10 4208.61 163.408   5
  -1   5 -11 2858.35 151.668   2
   1  -5 -11 2593.62 142.003   4
  -1  -5  11 2820.26 113.895   3
   1  -5 -11 2714.11 151.519   3
   1   5  11 2743.40 147.834   6
  -1  -5  11 2806.72 139.697   5
  -1   5 -12 3068.91 159.731   2
   1  -5 -12 3181.87 153.061   4
   1  -5 -12 3136.86 163.425   3
  -1  -5  12 2853.18 151.231   8
   1  -5 -12 2949.33 142.979   7
   1   5  12 3110.81 159.762   6
  -1  -5  12 3038.72 145.358   5
   1  -5 -13 3933.16 183.669   3
  -1   5 -13 4052.95 185.629   2
   1  -5 -13 3971.30 182.486   4
  -1  -5  13 3961.54 181.179   8
   1  -5 -13 3933.77 168.551   7
   1   5  13 3966.64 181.658   6
  -1  -5  13 3946.48 166.606   5
   1  -5 -14 778.968 85.6131   4
   1  -5 -14 637.413 79.6753   3
  -1   5 -14 779.984 94.8279   2
  -1  -5  14 659.772 86.6383   8
   1  -5 -14 654.154 76.7296   7
   1   5  14 700.681 84.3221   6
  -1  -5  14 702.437 79.7681   5
   1  -5 -15 1870.64 133.297   3
  -1   5 -15 1707.27 131.480   2
   1  -5 -15 1804.03 133.898   4
   1  -5 -15 1745.57 118.834   7
  -1  -5  15 1721.00 128.379   8
   1   5  15 1959.41 137.952   6
  -1  -5  15 1757.57 118.499   5
   1  -5 -16-30.9240 42.3906   3
  -1   5 -16 14.7934 41.6381   2
  -1  -5  16 27.1828 41.1613   8
   1   5  16 45.7612 45.4670   6
  -1  -5  16 47.5816 49.0630   5
   1  -5 -16-0.99703 39.3510   7
  -1   5 -17 1019.87 106.744   2
   1  -5 -17 838.317 94.5590   4
   1  -5 -17 966.374 101.037   3
  -1  -5  17 860.883 98.5355   8
   1  -5 -17 809.759 90.1673   7
   1   5  17 830.985 94.4475   6
  -1  -5  17 941.933 93.3710   5
   1  -5 -18 399.876 69.0100   4
   1  -5 -18 288.268 63.7116   3
  -1   5 -18 421.972 71.5804   2
  -1  -5  18 416.442 74.5457   8
  -1  -5  18 363.940 64.0409   5
   1  -5 -18 369.164 67.4168   7
   1   5  18 420.685 72.6502   6
   1  -5 -19 446.400 78.3634   4
   1  -5 -19 342.019 67.6711   3
  -1   5 -19 360.900 72.5587   2
  -1  -5  19 361.121 75.3568   8
   1   5  19 352.791 66.9304   6
   1  -5 -19 320.953 67.4571   7
  -1  -5  19 279.484 57.0524   5
   1  -5 -20 448.473 79.7539   4
   1  -5 -20 348.085 70.5418   3
  -1   5 -20 330.055 69.8898   2
  -1  -5  20 378.343 75.7100   8
   1   5  20 181.548 56.2529   6
  -1  -5  20 341.854 71.6563   5
   1  -5 -20 380.750 69.7826   7
   1  -5 -21 39.8059 44.9680   3
   1  -5 -21 18.1787 42.8719   4
  -1   5 -21-42.7629 46.6387   2
  -1  -5  21-15.0752 46.1187   8
   1   5  21-21.7170 54.3956   6
  -1  -5  21-3.36012 55.0625   5
   1  -5 -21-6.81271 39.9612   7
   1  -5 -22 481.710 84.6981   4
   1  -5 -22 574.182 83.5200   3
  -1   5 -22 491.981 81.6831   2
  -1  -5  22 538.042 94.0070   8
   1  -5 -22 438.633 76.2758   7
   1   5  22 555.462 92.7151   6
  -1  -5  22 515.632 85.2500   5
   1  -5 -23 372.665 78.8423   4
  -1   5 -23 499.147 88.0918   2
  -1  -5  23 445.805 90.0345   8
   1   5  23 317.034 74.7415   6
   1  -5 -23 362.109 72.2553   7
  -1  -5  23 327.653 75.9030   5
   1  -5 -24 402.728 86.4150   4
  -1   5 -24 210.727 66.0713   2
  -1  -5  24 413.002 77.8188   8
   1   5  24 419.940 83.5203   6
   1  -5 -24 454.590 74.8230   7
  -1  -5  24 302.124 71.7794   5
   1  -5 -25 601.583 96.3359   4
  -1   5 -25 471.941 90.4976   2
  -1  -5  25 575.656 104.026   8
   1  -5 -25 589.369 96.9372   7
   1   5  25 335.476 79.6084   6
  -1  -5  25 533.677 94.0643   5
   1   5  26 130.123 63.9309   5
   1  -5 -26 94.2228 69.1935   4
  -1   5 -26-11.9444 48.6533   2
  -1  -5  26 0.44007 56.4734   8
   1  -5 -26 76.0505 51.0599   7
   1   5  26 14.6894 44.2897   6
  -1  -5  26 43.8639 56.1435   5
   1  -5 -27 231.812 80.8350   4
   1   5  27 378.803 81.2085   5
   1  -5 -27 221.611 68.3682   2
  -1   5 -27 174.772 67.6643   2
  -1  -5  27 266.467 79.0624   8
   1   5  27 275.201 85.1695   6
   1  -5 -27 173.961 62.9142   7
  -1  -5  27 215.916 76.1558   5
   1  -5 -28 664.879 113.122   4
   1   5  28 584.079 97.6037   5
   1  -5 -28 420.638 96.9012   2
  -1   5 -28 546.018 99.6118   2
  -1  -5  28 567.932 105.222   8
  -1  -5  28 423.951 89.3034   5
   1   5  28 604.800 106.920   6
   1  -5 -28 356.879 85.0333   7
   1  -5 -29-33.0445 59.0345   2
   1  -5 -29 39.7879 59.4518   7
  -1  -5  29 32.5691 69.7199   5
   1  -5 -30 1087.01 135.501   2
  -1  -5  30 865.353 119.473   5
   1  -5 -30 1141.35 140.656   7
   1   6 -27 212.035 84.4732   2
   1   6 -26 170.252 65.8228   2
   1  -6  26 91.8118 64.1301   8
  -1  -6 -26-2.71386 69.0044   7
  -1  -6 -25 670.259 101.134   3
   1   6 -25 810.482 116.710   2
   1  -6  25 697.195 112.282   8
  -1  -6 -25 702.538 110.178   7
  -1   6  25 652.612 105.892   6
  -1  -6 -24 260.595 66.4834   3
   1   6 -24 201.053 66.0851   2
   1  -6  24 224.407 68.6655   8
  -1  -6 -24 110.714 61.3267   7
  -1   6  24 231.993 71.8673   6
  -1  -6 -23 929.591 115.794   3
   1   6 -23 1040.46 123.344   2
   1  -6  23 1143.78 124.681   8
  -1  -6 -23 1064.60 126.554   7
  -1   6  23 1046.68 119.756   6
  -1  -6 -22 259.730 75.1596   3
   1   6 -22 188.366 56.5422   2
   1  -6  22 282.330 77.5695   8
  -1   6  22 210.005 64.3617   6
  -1  -6 -22 281.745 76.6222   7
  -1  -6 -21 2492.93 174.620   3
   1   6 -21 2699.15 183.157   2
   1  -6  21 2486.94 176.258   8
  -1  -6 -21 2512.44 179.362   7
  -1   6  21 2565.09 182.643   6
  -1  -6 -20 356.500 77.9483   3
   1   6 -20 165.322 61.2920   2
   1  -6  20 175.848 56.6637   8
  -1  -6 -20 385.752 83.2121   7
  -1   6  20 228.912 71.2598   6
  -1  -6 -19 174.518 52.6249   3
   1   6 -19 316.349 71.4404   2
   1  -6  19 260.809 68.0470   8
  -1   6  19 293.102 68.7641   6
  -1  -6 -19 257.340 71.4098   7
  -1  -6 -18 701.645 97.3341   3
   1   6 -18 667.370 96.1777   2
   1  -6  18 581.235 88.0027   8
  -1   6  18 819.358 103.738   6
  -1  -6 -18 544.993 86.6179   7
  -1  -6 -17 1216.02 122.556   3
   1   6 -17 1114.12 118.003   2
   1  -6  17 1151.25 112.079   8
  -1  -6 -17 1167.83 117.612   7
  -1   6  17 1045.52 111.839   6
  -1  -6 -16 307.553 66.9749   3
   1   6 -16 274.043 70.9984   2
   1  -6  16 205.223 54.5281   8
  -1   6  16 358.673 74.0524   6
   1   6 -15 1313.51 121.452   2
  -1  -6 -15 1485.98 130.365   3
   1  -6  15 1207.17 110.203   8
  -1   6  15 1333.25 122.643   6
  -1  -6 -14 451.439 81.6087   3
   1   6 -14 488.887 80.1629   2
   1  -6  14 414.489 67.5946   8
  -1   6  14 456.815 75.7593   6
  -1  -6 -13 869.329 99.8547   3
   1   6 -13 925.999 103.639   2
   1  -6  13 841.384 90.9741   8
  -1   6  13 777.511 95.1962   6
   1   6 -12 2833.64 164.039   2
  -1  -6 -12 2971.87 174.374   3
   1  -6  12 2927.56 152.913   8
  -1   6  12 2934.98 171.247   6
  -1  -6 -11 247.644 57.8164   3
   1   6 -11 387.355 76.2342   2
   1  -6  11 247.820 54.0393   8
  -1   6  11 379.876 73.9501   6
   1   6 -10 2516.77 153.649   2
  -1  -6 -10 2581.15 161.978   3
   1  -6  10 2113.79 127.080   8
  -1  -6 -10 2303.66 136.052   5
  -1   6  10 2627.27 160.545   6
  -1  -6  -9 165.060 62.5889   3
   1   6  -9 85.4387 53.9786   2
   1  -6   9 45.5381 34.9036   8
  -1   6   9 151.862 63.8565   6
  -1  -6  -9 110.647 43.4481   5
  -1  -6  -8 586.160 81.2931   3
   1  -6   8 524.510 67.6535   4
   1   6  -8 543.381 80.5762   2
   1  -6   8 557.028 66.1410   8
  -1   6   8 524.142 79.8141   6
  -1  -6  -8 567.765 72.1150   5
   1  -6   7 1176.32 95.4438   4
  -1  -6  -7 1113.58 104.701   3
  -1  -6  -7 1015.78 90.7795   5
  -1   6   7 1162.03 106.387   6
   1  -6   6 851.599 80.6962   4
  -1  -6  -6 1061.79 105.443   3
  -1  -6  -6 996.943 87.5918   5
  -1   6   6 993.074 99.5138   6
  -1  -6  -5 708.697 84.6802   3
   1  -6   5 646.641 69.5545   4
  -1   6   5 628.873 84.3224   6
  -1  -6  -5 589.430 70.1430   5
   1  -6   4 164.546 46.4415   4
  -1  -6  -4 98.3563 48.9069   3
  -1  -6  -4 155.255 48.8768   5
  -1   6   3 1158.70 81.2813   1
   1  -6   3 1289.10 100.379   3
   1  -6   3 1234.69 91.9437   4
  -1  -6  -3 997.963 96.3081   3
  -1  -6  -3 1042.66 88.1521   5
  -1   6   2 351.824 53.1473   1
   1  -6   2 421.810 58.5616   4
   1  -6   2 407.275 65.0597   3
  -1  -6  -2 348.222 67.4876   3
  -1  -6  -2 449.946 64.4134   5
  -1   6   1 7076.10 198.059   1
   1  -6   1 7231.38 215.740   4
  -1  -6  -1 6995.94 234.441   3
   1  -6   1 6871.15 228.730   3
  -1  -6  -1 6488.01 204.063   5
  -1   6   0 194.398 51.9553   1
   1  -6   0 223.731 55.8967   3
  -1  -6   0 159.661 46.9301   3
   1  -6   0 279.781 54.5373   4
  -1  -6   0 164.501 46.5691   5
  -1   6  -1 6990.96 202.819   1
   1  -6  -1 7091.84 213.960   4
  -1  -6   1 6656.89 224.612   3
   1  -6  -1 7114.15 237.844   3
  -1  -6   1 6874.11 208.623   5
  -1   6  -2 373.410 61.8646   1
   1  -6  -2 286.177 52.8421   4
   1  -6  -2 371.342 65.4618   3
  -1  -6   2 337.742 57.5275   3
  -1  -6   2 282.559 55.3186   5
  -1   6  -3 1114.96 89.6350   1
  -1  -6   3 1246.83 98.4436   3
   1  -6  -3 1187.04 95.2109   4
   1  -6  -3 1159.23 102.243   3
  -1  -6   3 1119.75 89.0990   5
  -1   6  -4 142.259 44.6166   1
   1  -6  -4 128.303 44.4000   4
  -1  -6   4 84.1358 35.0864   3
   1  -6  -4 140.118 48.6153   3
   1   6   4 139.249 51.3900   6
  -1  -6   4 97.0938 35.1998   5
  -1   6  -5 634.250 73.1953   1
  -1  -6   5 660.911 73.5560   3
   1  -6  -5 610.490 79.6070   3
   1  -6  -5 716.718 75.2786   4
   1   6   5 609.413 77.3339   6
  -1  -6   5 596.522 68.2617   5
  -1   6  -6 917.565 95.8272   2
  -1   6  -6 986.743 91.2381   1
   1  -6  -6 873.788 82.0024   4
  -1  -6   6 906.120 82.0391   3
   1  -6  -6 925.460 93.3203   3
   1   6   6 939.292 93.1795   6
  -1  -6   6 862.536 82.2197   5
  -1   6  -7 1102.48 96.6039   1
   1  -6  -7 1186.27 96.9327   4
  -1  -6   7 1239.02 95.1652   3
   1  -6  -7 920.924 95.8027   3
  -1   6  -7 1144.21 103.871   2
   1   6   7 1111.20 102.489   6
  -1  -6   7 999.140 86.7634   5
  -1   6  -8 349.476 65.3753   2
  -1  -6   8 472.549 63.9547   3
   1  -6  -8 559.740 80.7211   3
   1  -6  -8 511.915 66.7382   4
   1   6   8 390.229 65.5348   6
  -1  -6   8 522.905 67.9648   5
  -1   6  -9 142.914 61.6983   2
  -1  -6   9 66.7520 30.0955   3
   1  -6  -9 149.548 60.8225   3
   1  -6  -9 125.188 44.7886   4
   1   6   9 79.5326 44.5408   6
  -1  -6   9 124.357 46.2595   5
   1  -6 -10 2519.46 160.437   3
   1  -6 -10 2535.57 142.933   4
  -1   6 -10 2598.07 157.106   2
   1   6  10 2435.21 150.748   6
  -1  -6  10 2620.96 140.360   5
   1  -6 -11 242.882 61.9988   4
   1  -6 -11 411.340 70.4731   3
  -1   6 -11 344.928 71.5644   2
  -1  -6  11 230.530 54.7308   8
   1   6  11 210.187 57.6600   6
  -1  -6  11 338.406 59.5351   5
   1  -6 -12 2726.01 159.747   4
  -1   6 -12 2806.34 167.145   2
   1  -6 -12 2932.99 171.056   3
  -1  -6  12 2761.13 157.890   8
  -1  -6  12 3078.84 155.880   5
   1   6  12 2994.12 171.183   6
   1  -6 -13 781.450 90.4539   4
   1  -6 -13 900.845 101.837   3
  -1   6 -13 966.458 105.749   2
  -1  -6  13 847.988 94.7901   8
   1   6  13 849.840 97.2600   6
  -1  -6  13 934.932 94.8556   5
   1  -6 -14 562.931 81.4993   4
   1  -6 -14 517.551 82.2298   3
  -1   6 -14 468.681 78.9819   2
  -1  -6  14 464.897 76.9089   8
   1   6  14 356.213 71.0814   6
  -1  -6  14 544.115 76.6039   5
  -1   6 -15 1253.08 119.538   2
   1  -6 -15 1209.15 116.988   3
   1  -6 -15 844.088 111.156   4
  -1  -6  15 1244.44 116.063   8
  -1  -6  15 1290.43 111.184   5
   1   6  15 1440.07 124.107   6
   1  -6 -16 261.476 62.4964   4
   1  -6 -16 267.224 63.3849   3
  -1   6 -16 290.873 68.6104   2
  -1  -6  16 277.872 65.0223   8
   1   6  16 284.292 70.7965   6
  -1  -6  16 307.577 65.9733   5
   1  -6 -17 1297.69 118.532   4
  -1   6 -17 1233.44 122.388   2
   1  -6 -17 1007.54 108.592   3
   1  -6 -17 1222.14 112.881   7
  -1  -6  17 1021.45 113.430   8
   1   6  17 953.252 108.950   6
  -1  -6  17 1147.64 110.415   5
   1  -6 -18 878.597 102.199   4
   1  -6 -18 724.023 96.2615   3
  -1   6 -18 748.305 103.651   2
  -1  -6  18 914.276 109.882   8
  -1  -6  18 702.665 93.6089   5
   1   6  18 677.971 95.6244   6
   1  -6 -18 794.943 97.7945   7
   1  -6 -19 351.195 75.5266   4
   1  -6 -19 214.357 58.0243   3
  -1   6 -19 328.153 74.4311   2
  -1  -6  19 209.721 66.2153   8
  -1  -6  19 273.309 65.9512   5
   1  -6 -19 318.038 70.4841   7
   1   6  19 249.742 68.8759   6
   1  -6 -20 190.520 66.0084   4
   1  -6 -20 323.735 73.1596   3
  -1   6 -20 232.790 69.7490   2
  -1  -6  20 295.846 75.9551   8
   1  -6 -20 229.238 69.2841   7
  -1  -6  20 248.659 65.6361   5
   1   6  20 236.284 68.8371   6
   1  -6 -21 2666.20 179.614   4
  -1   6 -21 2722.91 187.079   2
   1  -6 -21 2450.44 173.047   3
  -1  -6  21 2634.68 188.715   8
   1  -6 -21 2383.31 163.489   7
   1   6  21 2572.97 182.783   6
  -1  -6  21 2494.77 166.820   5
   1  -6 -22 262.249 66.2771   3
   1  -6 -22 230.161 71.9099   4
  -1   6 -22 310.170 77.3536   2
  -1  -6  22 227.530 72.1451   8
   1  -6 -22 229.754 62.8823   7
  -1  -6  22 314.087 78.7295   5
   1   6  22 344.243 76.1482   6
   1  -6 -23 1215.57 131.164   4
  -1   6 -23 1095.51 130.040   2
  -1  -6  23 1028.19 127.049   8
   1  -6 -23 995.009 115.418   7
   1   6  23 981.757 122.768   6
  -1  -6  23 949.654 113.328   5
   1  -6 -24 179.679 66.1197   4
  -1   6 -24 396.300 96.4539   2
  -1  -6  24 338.501 79.7599   8
   1   6  24 194.763 68.0062   6
  -1  -6  24 151.834 67.3667   5
   1  -6 -24 198.542 61.3022   7
   1  -6 -25 934.789 124.703   4
  -1   6 -25 709.913 113.645   2
  -1  -6  25 638.937 107.433   8
   1   6  25 598.073 105.428   6
   1  -6 -25 567.483 93.1222   7
   1  -6 -26 56.6636 62.1436   4
  -1  -6  26-7.15402 69.3020   8
   1   6  26 103.742 52.8514   6
   1  -6 -26-53.0524 50.4474   7
   1  -6 -27 207.017 74.5063   4
   1  -6 -27 58.1889 55.1391   7
   1  -6 -28 197.943 71.1054   7
  -1  -7 -25 59.4290 50.6441   3
  -1  -7 -24 226.781 72.7715   3
   1  -7  24 248.717 69.7320   8
  -1  -7 -23 519.962 95.9621   3
   1   7 -23 539.887 103.869   2
   1  -7  23 498.456 92.5518   8
  -1  -7 -22 450.877 93.2033   3
   1   7 -22 181.125 68.7264   2
   1  -7  22 277.460 75.2650   8
  -1   7  22 274.008 77.1335   6
  -1  -7 -21 8.35331 52.5816   3
   1   7 -21-3.47441 51.4124   2
   1  -7  21-31.6860 59.7371   8
  -1   7  21-2.27575 56.3664   6
  -1  -7 -20 407.419 86.0658   3
   1   7 -20 404.988 86.1253   2
   1  -7  20 246.717 68.1055   8
  -1   7  20 430.989 91.3668   6
  -1  -7 -19 152.505 64.1563   3
   1   7 -19 254.523 75.0771   2
   1  -7  19 208.511 73.6475   8
  -1   7  19 178.738 64.7922   6
  -1  -7 -18 648.924 98.5006   3
   1   7 -18 733.607 112.255   2
   1  -7  18 958.662 115.594   8
  -1   7  18 970.918 117.196   6
  -1  -7 -17 36.3033 52.6832   3
   1   7 -17 109.616 65.8818   2
   1  -7  17 31.5939 40.8550   8
  -1   7  17 103.383 58.4270   6
   1   7 -16 465.208 91.4792   2
  -1  -7 -16 404.554 84.9554   3
  -1   7  16 465.283 84.3708   6
   1   7 -15 54.2923 52.2924   2
  -1  -7 -15 105.320 53.6278   3
  -1   7  15 43.5070 49.0649   6
   1   7 -14-51.5704 63.9431   2
  -1  -7 -14 94.8475 54.4336   3
  -1   7  14 41.3220 43.8393   6
   1   7 -13 437.886 85.7285   2
  -1  -7 -13 428.215 85.8848   3
  -1   7  13 425.181 85.0362   6
   1   7 -12 322.200 77.8184   2
  -1  -7 -12 261.731 67.0012   3
  -1   7  12 224.065 60.9104   6
   1   7 -11 153.934 64.0917   2
  -1  -7 -11 119.482 53.0686   3
   1  -7  11 179.783 55.8094   4
  -1   7  11 140.608 61.0619   6
  -1  -7 -10 1230.36 125.970   3
   1  -7  10 1276.38 108.959   4
   1   7 -10 1207.92 120.751   2
  -1   7  10 1270.39 120.786   6
   1   7  -9 619.857 89.3339   2
   1  -7   9 580.253 75.5554   4
  -1  -7  -9 604.407 90.7462   3
  -1  -7  -9 492.927 74.0716   5
  -1   7   9 650.181 94.8144   6
   1   7  -8 226.122 64.2145   2
  -1  -7  -8 159.052 55.5807   3
   1  -7   8 335.560 64.1819   4
  -1  -7  -8 268.304 58.2660   5
  -1   7   8 338.984 73.9282   6
   1  -7   7 705.873 83.1508   4
  -1  -7  -7 673.427 93.5150   3
  -1   7   7 703.793 93.6520   6
  -1  -7  -7 644.127 78.2648   5
   1  -7   6 2012.60 127.464   4
  -1  -7  -6 2030.77 149.487   3
  -1  -7  -6 1843.80 124.505   5
   1  -7   5 178.275 44.4148   4
  -1  -7  -5 54.3686 48.1258   3
  -1  -7  -5 150.509 51.8498   5
  -1  -7  -4 2341.26 154.454   3
   1  -7   4 2448.68 138.694   4
  -1  -7  -4 2227.40 135.613   5
  -1  -7  -3 166.897 55.5108   3
   1  -7   3 111.429 44.6028   4
  -1  -7  -3 159.889 48.9710   5
   1  -7   2 2705.36 146.609   4
  -1  -7  -2 2545.22 159.722   3
   1  -7   2 2848.62 162.215   3
  -1  -7  -2 2580.75 140.180   5
   1  -7   1 539.120 81.6210   3
  -1  -7  -1 479.408 78.5297   3
   1  -7   1 568.167 72.8251   4
  -1  -7  -1 567.955 73.2793   5
  -1  -7   0 207.076 56.0519   3
   1  -7   0 167.086 48.4762   4
   1  -7   0 95.9345 42.4383   3
  -1  -7   0 131.865 42.9049   5
  -1  -7   1 556.622 77.4528   3
   1  -7  -1 517.348 73.1681   4
   1  -7  -1 412.669 71.5174   3
   1  -7  -2 2852.43 150.583   4
  -1  -7   2 2796.36 160.249   3
   1  -7  -2 2663.01 162.989   3
   1  -7  -3 127.035 44.1259   4
   1  -7  -3 168.177 59.3712   3
  -1  -7   3 161.858 46.3894   3
   1  -7  -4 2177.00 134.818   4
  -1  -7   4 2354.82 145.387   3
   1  -7  -4 2387.40 156.530   3
  -1  -7   5 100.593 43.0625   3
   1  -7  -5 154.348 50.1057   4
   1  -7  -5 135.869 47.1936   3
  -1   7  -6 2001.51 144.552   2
   1  -7  -6 1817.80 127.293   4
  -1  -7   6 2011.25 131.869   3
   1  -7  -6 1966.76 146.076   3
   1   7   6 1874.78 143.081   6
  -1   7  -7 652.212 92.3276   2
   1  -7  -7 635.085 84.4338   4
   1  -7  -7 629.591 93.4361   3
  -1  -7   7 696.985 80.9017   3
   1   7   7 715.979 92.4013   6
  -1  -7   8 257.002 56.3482   3
   1  -7  -8 250.722 64.4665   3
   1  -7  -8 294.712 63.0938   4
  -1   7  -8 307.228 65.4585   2
  -1  -7   8 188.092 51.8749   8
   1   7   8 323.405 75.0608   6
   1  -7  -9 544.502 83.3010   3
   1  -7  -9 623.923 85.6953   4
  -1   7  -9 653.328 92.3997   2
  -1  -7   9 499.091 72.2617   8
   1   7   9 544.408 83.5149   6
   1  -7 -10 874.417 109.819   4
  -1   7 -10 1196.42 119.227   2
   1  -7 -10 1235.34 126.254   3
  -1  -7  10 1198.87 110.216   8
   1   7  10 1287.71 122.533   6
   1  -7 -11 248.893 70.3822   3
   1  -7 -11 109.064 46.0583   4
  -1   7 -11 172.740 54.5941   2
  -1  -7  11 69.1138 44.1367   8
   1   7  11 185.103 56.4360   6
   1  -7 -12 75.3393 62.6141   4
   1  -7 -12 107.021 48.1710   3
  -1   7 -12 298.988 74.8073   2
  -1  -7  12 237.230 61.9198   8
   1   7  12 314.266 68.6839   6
   1  -7 -13 408.130 72.6006   4
   1  -7 -13 397.000 76.9907   3
  -1   7 -13 425.298 80.5949   2
  -1  -7  13 478.375 84.3811   8
   1   7  13 590.273 93.2011   6
   1  -7 -14 9.34898 49.5843   4
   1  -7 -14 24.1295 57.0637   3
  -1   7 -14 90.6109 64.9184   2
  -1  -7  14-86.4740 57.2259   8
   1   7  14 131.753 62.4226   6
   1  -7 -15 64.0965 52.2630   4
   1  -7 -15 93.3458 50.5125   3
  -1   7 -15 78.3546 61.7475   2
  -1  -7  15 79.3707 46.0762   8
   1   7  15 84.6941 54.9142   6
   1  -7 -16 339.226 81.3307   4
   1  -7 -16 429.364 81.4874   3
  -1   7 -16 425.242 85.5891   2
  -1  -7  16 420.530 78.7067   8
   1   7  16 359.216 77.8954   6
   1  -7 -17 119.801 56.9834   4
   1  -7 -17-62.0290 63.7116   3
  -1   7 -17 60.0771 55.7240   2
  -1  -7  17 8.17472 56.0432   8
   1   7  17 72.0493 55.4980   6
   1  -7 -18 731.103 108.839   4
   1  -7 -18 792.190 108.086   3
  -1   7 -18 720.380 105.310   2
  -1  -7  18 643.634 99.4663   8
   1   7  18 659.708 99.4125   6
   1  -7 -19 167.877 65.5229   3
   1  -7 -19 301.594 70.1540   4
  -1   7 -19 175.628 67.1033   2
  -1  -7  19 195.520 66.5593   8
   1   7  19 209.458 68.7498   6
   1  -7 -20 426.611 83.3893   4
   1  -7 -20 303.356 76.0905   3
  -1   7 -20 301.874 79.6706   2
  -1  -7  20 238.937 75.6787   8
   1   7  20 375.256 89.6718   6
   1  -7 -21 26.6772 52.9870   4
   1  -7 -21 2.18163 58.6927   3
  -1   7 -21 65.7570 57.2434   2
  -1  -7  21-2.59161 52.6999   8
   1   7  21 61.0475 57.7441   6
   1  -7 -22 323.012 77.0532   4
  -1   7 -22 358.203 86.8787   2
  -1  -7  22 264.595 84.7962   8
   1   7  22 290.911 77.4404   6
   1  -7 -23 675.025 111.416   4
  -1  -7  23 756.658 120.741   8
   1  -7 -24 274.014 78.5926   4
   1   8 -18 190.540 87.7257   2
  -1  -8 -18 313.424 81.0241   3
   1   8 -17 396.191 88.5649   2
  -1  -8 -17 300.401 89.5111   3
  -1   8  17 461.617 95.0793   6
   1   8 -16 115.084 66.1478   2
  -1  -8 -16 245.347 78.9149   3
  -1   8  16 283.948 85.6941   6
   1   8 -15 5.61877 57.7348   2
  -1  -8 -15 22.4132 44.3648   3
  -1   8  15 81.8848 70.8940   6
   1   8 -14 334.601 83.6648   2
  -1  -8 -14 439.107 92.5468   3
  -1   8  14 511.987 99.1397   6
   1   8 -13 83.5242 66.6605   2
  -1  -8 -13-22.0792 57.8383   3
  -1   8  13 20.3227 48.5574   6
   1   8 -12 599.733 98.9017   2
  -1  -8 -12 463.379 85.8059   3
  -1   8  12 385.713 80.7511   6
   1   8 -11-2.80674 60.5131   2
  -1  -8 -11-5.11586 57.6130   3
  -1   8  11 165.287 70.3279   6
   1   8 -10 175.364 59.0591   2
  -1  -8 -10 186.422 69.7493   3
  -1   8  10 172.306 68.9943   6
   1   8  -9 534.010 96.6355   2
  -1  -8  -9 446.267 83.0461   3
  -1   8   9 537.903 93.9607   6
   1   8  -8 557.951 91.2857   2
  -1  -8  -8 555.111 94.0337   3
   1   8  -7 144.152 59.6800   2
  -1  -8  -7 81.9187 51.6248   3
  -1  -8  -6 147.749 52.4254   3
  -1  -8  -5 405.348 80.7481   3
  -1  -8  -4 121.993 47.9804   3
  -1  -8  -3 35.6423 49.2771   3
  -1  -8  -2 383.941 75.1389   3
  -1  -8  -1 498.291 83.0593   3
  -1  -8   0 75.1016 44.3639   3
   1  -8  -1 599.360 90.8730   3
  -1  -8   1 475.039 83.7981   3
   1  -8  -2 256.067 62.2600   3
  -1  -8   2 424.814 77.9200   3
  -1  -8   3 92.2763 43.9924   3
   1  -8  -3 183.977 62.9097   3
   1  -8  -4 68.8991 41.3792   3
  -1  -8   4 86.9868 52.4993   3
  -1   8  -5 340.049 77.0407   2
  -1  -8   5 359.057 69.2381   3
   1  -8  -5 242.063 65.5687   3
  -1   8  -6 170.952 68.2977   2
  -1  -8   6 254.222 56.3077   3
   1  -8  -6 187.016 59.5953   3
  -1   8  -7 186.137 67.8537   2
   1  -8  -7 212.426 77.1094   3
  -1   8  -8 579.815 95.4011   2
   1  -8  -8 761.282 107.868   3
   1   8   8 445.868 82.9574   6
  -1   8  -9 696.284 104.148   2
   1  -8  -9 623.638 100.690   3
   1   8   9 387.466 79.9236   6
  -1   8 -10 180.639 64.2168   2
   1  -8 -10 157.316 73.7227   3
   1   8  10 142.132 62.5010   6
  -1   8 -11 151.042 80.1879   2
   1  -8 -11 2.12790 61.2166   3
   1   8  11 57.3481 53.6325   6
  -1   8 -12 478.967 89.5217   2
   1  -8 -12 382.708 82.7717   3
   1   8  12 537.599 100.213   6
  -1   8 -13 78.3753 53.3146   2
   1  -8 -13-2.64261 63.0510   3
   1   8  13-32.8337 45.2443   6
  -1   8 -14 494.153 99.2181   2
   1  -8 -14 435.550 86.8334   3
   1   8  14 543.512 91.7911   6
  -1   8 -15 144.839 63.4857   2
   1  -8 -15 126.286 67.3798   3
   1   8  15 114.573 61.3344   6
   1  -8 -16 216.583 75.8198   3
   1   8  16 82.9873 59.7774   6
  -1   8 -17 450.698 94.9670   2
   1  -8 -17 420.886 91.3881   3
   1   8  17 458.168 99.6081   6
   1  -8 -18 324.977 84.1801   3
  -1  -8  18 196.656 72.7162   8
   1   8  18 280.464 78.5909   6
  -1  -8  19-6.58687 59.4921   8
  -1  -8  20 341.895 92.1244   8
  -1  -8  21 436.047 87.8471   8
   1   9  -9 203.330 78.0304   2
  -1  -9  -9 246.209 75.7810   3
   1   9  -8 343.105 86.5651   2
  -1  -9  -8 320.966 90.5971   3
   1   9  -7 75.2032 57.1992   2
  -1  -9  -7 168.347 65.2016   3
   1   9  -6 758.877 121.929   2
  -1  -9  -6 518.417 89.9285   3
  -1  -9  -5 271.687 68.2444   3
  -1  -9  -4-22.5372 42.3544   3
  -1  -9  -3 116.540 58.8593   3
  -1  -9  -2 468.538 93.9589   3
  -1  -9  -1 317.438 69.7490   3
  -1  -9   0 2348.00 176.347   3
  -1  -9   1 398.843 80.1742   3
  -1  -9   2 482.674 89.3860   3
  -1  -9   3 144.911 64.1204   3
  -1   9  -4 9.57990 58.3807   2
  -1  -9   4 45.6611 45.7752   3
  -1   9  -5 305.075 80.1265   2
  -1   9  -6 695.512 111.821   2
  -1   9  -7 86.4791 73.1048   2
  -1   9  -8 278.705 82.9590   2
  -1   9  -9 190.510 75.6117   2
   1  -9  -9 262.681 78.0426   3
   2   0   0 10239.2 134.194   4
  -2   0   0 10363.1 155.188   1
  -2   0   0 10942.1 86.4447   2
   2   0   0 10595.2 156.023   8
  -2   0   0 10655.6 143.055   5
   2   0  -1 27723.5 223.554   4
   2   0   1 28346.5 225.725   4
  -2   0  -1 28419.7 253.487   1
  -2   0  -1 29078.9 170.479   2
  -2   0   1 28155.7 258.317   1
   2   0  -1 28448.5 252.864   8
   2   0   1 28767.4 260.107   8
  -2   0   1 28556.1 234.149   5
  -2   0  -1 28666.8 235.863   5
   2   0  -2 29874.3 241.063   4
  -2   0  -2 30219.1 263.838   1
  -2   0   2 30125.0 272.966   1
  -2   0  -2 30252.2 201.201   2
  -2   0  -2 31476.9 199.446   7
   2   0  -2 29901.1 259.891   8
   2   0   2 29532.8 271.857   8
  -2   0  -2 30659.4 245.059   5
  -2   0   2 30488.3 246.958   5
   2   0  -3 17352.4 191.827   4
  -2   0  -3 16944.2 201.610   1
  -2   0  -3 17857.4 171.715   2
   2   0  -3 17497.6 201.651   8
   2   0   3 17640.0 217.012   8
  -2   0  -3 17223.9 163.339   7
  -2   0  -3 17963.3 194.645   5
  -2   0   3 17520.9 195.034   5
   2   0  -4 158.133 26.2323   4
  -2   0  -4 127.542 26.4957   1
  -2   0  -4 163.347 24.5404   2
   2   0   4 116.941 30.4877   8
  -2   0  -4 109.291 22.1873   7
   2   0  -4 99.5177 24.4697   8
  -2   0  -4 136.176 25.9942   5
  -2   0   4 169.431 27.2399   5
   2   0  -5 1514.80 65.0457   4
   2   0  -5 1383.63 33.7406   2
  -2   0  -5 1379.68 65.0788   1
  -2   0  -5 1389.12 58.8616   2
   2   0   5 1519.24 71.1977   8
   2   0  -5 1406.95 61.7238   8
  -2   0  -5 1364.20 56.0847   7
  -2   0   5 1389.89 62.3804   5
  -2   0  -5 1453.27 63.6819   5
   2   0  -6 71.0827 24.5576   4
  -2   0  -6 57.9746 26.3254   1
  -2   0  -6 60.3366 21.7683   2
   2   0  -6 59.9569 12.9189   2
   2   0   6 32.0819 28.7062   8
  -2   0  -6 63.6077 23.5156   7
  -2   0  -6 49.4611 22.4619   5
  -2   0   6 41.4777 23.3377   5
   2   0  -7 913.046 55.4003   4
  -2   0  -7 863.506 57.2016   1
  -2   0  -7 795.219 51.5759   2
   2   0  -7 836.289 37.2071   2
   2   0   7 815.608 58.4435   8
  -2   0  -7 855.476 50.8454   7
  -2   0   7 864.821 54.0601   5
   2   0  -8 732.120 53.1694   4
  -2   0  -8 725.307 55.9186   1
  -2   0  -8 747.396 54.0535   2
   2   0  -8 720.108 37.6976   2
   2   0   8 759.613 57.9596   8
  -2   0  -8 677.096 47.6528   7
  -2   0   8 766.539 53.5537   5
   2   0  -9 3036.08 110.632   4
  -2   0  -9 3267.60 110.033   2
  -2   0  -9 3360.51 113.737   1
   2   0  -9 3116.91 82.9528   2
  -2   0  -9 3360.78 106.069   7
   2   0   9 3197.95 115.287   8
  -2   0   9 3334.79 111.358   5
   2   0 -10 9532.60 198.860   4
  -2   0 -10 9295.80 193.400   1
  -2   0 -10 9779.69 196.843   2
   2   0 -10 9626.47 152.923   2
   2   0  10 9644.19 204.340   8
  -2   0 -10 9615.42 185.101   7
  -2   0  10 9495.54 192.403   5
   2   0 -11 1352.56 80.3002   4
  -2   0 -11 1273.99 77.3542   2
   2   0 -11 1422.34 64.8214   2
   2   0  11 1288.28 80.5576   8
  -2   0 -11 1400.30 76.4619   7
  -2   0  11 1281.57 76.0305   5
   2   0 -12 19791.3 302.604   4
   2   0 -12 20467.4 251.783   2
  -2   0 -12 19519.8 300.375   2
  -2   0 -12 19584.7 288.723   7
   2   0  12 19825.7 312.582   8
  -2   0  12 19751.5 300.021   5
   2   0 -13 1493.16 89.4393   4
  -2   0 -13 1448.43 88.1691   2
   2   0 -13 1593.35 76.7287   2
   2   0  13 1439.27 90.3884   8
  -2   0  13 1433.78 88.1392   5
   2   0 -14 1223.02 84.9990   4
   2   0 -14 1343.47 73.7126   2
  -2   0 -14 1307.49 85.0531   2
   2   0  14 1167.51 83.4630   8
  -2   0  14 1363.06 83.2372   8
  -2   0  14 1269.54 85.3781   5
   2   0 -15 1390.77 92.4807   4
   2   0 -15 1421.51 81.7714   2
  -2   0 -15 1835.20 113.341   2
  -2   0  15 1554.14 99.0436   8
   2   0  15 1886.50 119.283   8
  -2   0  15 1316.35 87.8533   5
   2   0 -16 4162.87 162.458   4
   2   0 -16 3947.12 135.645   2
  -2   0 -16 3728.72 152.662   2
   2   0  16 3946.17 159.608   8
  -2   0  16 4156.11 151.533   8
  -2   0  16 3986.80 156.342   5
  -2   0  17 119.132 40.7287   5
   2   0 -17 155.373 44.1478   4
   2   0 -17 70.2882 30.3213   2
  -2   0 -17 22.3503 40.1947   2
  -2   0  17 109.620 35.6196   8
   2   0  17 119.747 47.4128   8
   2   0 -18 1542.32 107.624   4
  -2   0 -18 1663.25 111.515   2
   2   0 -18 1320.69 87.7205   2
  -2   0  18 1434.01 98.5130   8
   2   0  18 1487.16 107.295   8
   2   0  18 1581.94 104.451   5
  -2   0  18 1538.33 106.781   5
   2   0 -19 1640.59 121.513   4
  -2   0 -19 2085.83 126.803   2
   2   0 -19 2063.20 112.260   2
  -2   0  19 2184.10 121.961   8
   2   0  19 2098.47 128.179   8
  -2   0  19 2191.80 128.070   5
   2   0  19 2221.94 127.218   5
   2   0  20 238.340 52.7785   5
  -2   0  20 274.807 57.5564   5
  -2   0 -20 273.147 59.1217   2
   2   0 -20 237.770 47.7138   2
  -2   0  20 220.091 51.7034   8
   2   0  20 251.891 58.6728   8
  -2   0 -21 6051.38 223.802   2
   2   0 -21 5860.74 194.656   2
  -2   0 -21 5825.91 214.307   7
   2   0  21 6058.80 223.783   8
  -2   0  21 6323.86 215.324   8
   2   0  21 5994.36 216.160   5
  -2   0  21 5827.06 217.648   5
  -2   0 -22 3225.80 170.046   2
   2   0 -22 3176.12 150.136   2
  -2   0 -22 3118.49 164.366   7
  -2   0  22 3427.09 166.587   8
   2   0  22 3138.56 167.759   8
   2   0  22 3083.06 162.457   5
  -2   0  22 3251.08 168.234   5
   2   0 -23 1436.43 105.105   2
  -2   0 -23 1627.22 127.904   2
  -2   0  23 1638.47 121.237   8
  -2   0 -23 1658.86 125.579   7
   2   0  23 1690.70 131.427   8
  -2   0  23 1648.97 125.730   5
   2   0  23 1510.59 120.131   5
   2   0 -24 2011.28 129.463   2
  -2   0 -24 2112.75 148.076   2
  -2   0 -24 2209.88 146.248   7
   2   0  24 2319.11 154.474   8
  -2   0  24 2141.04 140.855   8
   2   0  24 2192.63 147.112   5
  -2   0  24 2272.66 151.083   5
   2   0 -25 4070.38 184.505   2
  -2   0 -25 4354.12 210.949   2
  -2   0 -25 4448.13 209.527   7
   2   0  25 4216.29 206.755   8
  -2   0  25 4212.05 199.833   8
  -2   0  25 4395.04 210.884   5
   2   0  25 4066.60 199.853   5
   2   0  26 42.2214 47.6335   5
  -2   0  26 67.3148 53.5554   5
  -2   0 -26 79.2734 46.5635   7
  -2   0  26 48.6493 40.2243   8
   2   0  26 38.3737 44.2925   8
   2   0 -26-64.6827 42.9969   2
  -2   0 -26-51.0936 42.3585   2
  -2   0  27 846.092 106.037   5
   2   0  27 601.693 86.2668   5
  -2   0 -27 863.676 102.372   7
  -2   0  27 769.451 90.2664   8
   2   0  27 827.710 102.459   8
   2   0 -27 758.029 89.4441   2
  -2   0 -27 575.079 89.7679   2
  -2   0  28 491.558 84.9124   5
   2   0  28 383.747 73.4207   5
  -2   0 -28 345.169 73.9971   7
  -2   0  28 500.043 82.1295   8
   2   0  28 582.951 95.2341   8
  -2   0 -28 449.402 82.1531   2
   2   0 -28 372.014 67.7783   2
   2   0  29 34.2429 50.0020   5
  -2   0  29 16.1481 48.9952   5
  -2   0 -29 12.4078 56.0031   7
  -2   0  29 5.51089 45.7183   8
   2   0  29 34.7368 43.5213   8
  -2   0 -29 27.7270 48.9431   2
   2   0 -29 51.3574 43.3259   2
   2   0  30 207.091 68.4388   5
  -2   0  30 241.633 72.1472   5
  -2   0  30 217.537 61.8898   8
  -2   0 -30 269.150 70.8509   7
   2   0  30 152.392 66.3125   8
   2   0 -30 132.753 49.5936   2
  -2   0 -30 197.574 62.4248   2
   2   0  31 93.8822 53.0440   5
  -2   0  31 26.1331 60.3353   5
  -2   0 -31 176.168 58.5522   7
  -2   0  31 46.5192 40.3145   8
   2   0  31 139.098 56.5076   8
  -2   0 -31 35.0666 48.3196   2
   2   0  32-4.26993 58.3907   5
  -2   0  32 106.236 64.3596   5
   2   0  32 217.787 73.0739   8
  -2   0 -32 177.845 71.6029   7
  -2   0  32 128.896 54.6839   8
  -2   0 -32 137.588 71.5774   2
   2   0  33 162.762 76.9525   5
  -2   0 -33-12.1838 51.9022   7
  -2   0  33-82.8293 56.5129   8
   2   0  33-13.0831 56.7938   8
  -2   0 -33 15.8681 56.7368   2
  -2   0  34-182.954 77.6202   8
   2  -1  33 163.181 69.3045   5
   2  -1  33-27.2670 74.8569   8
   2  -1  32 256.977 82.9501   5
  -2   1  32 237.730 78.2776   5
  -2  -1 -32 153.115 52.5711   2
   2  -1  32 143.498 75.1935   8
  -2  -1 -32 109.495 63.6728   7
  -2  -1 -31 1518.11 148.464   2
  -2  -1 -31 1633.33 151.979   7
   2  -1  31 1375.04 144.021   8
   2  -1  31 1518.29 144.461   5
  -2   1  31 1743.87 158.686   5
   2  -1  30 22.8247 52.9162   5
  -2   1  30-3.60996 53.7209   5
  -2  -1 -30 4.43522 47.0999   7
   2  -1  30 59.7337 53.1394   8
  -2  -1 -30 11.1756 52.2574   2
   2   1 -30-25.8609 37.7104   2
   2  -1  29 373.414 83.3958   5
  -2   1  29 582.136 95.7969   5
  -2  -1 -29 530.330 88.7322   7
   2  -1  29 590.262 94.9655   8
   2   1 -29 462.812 78.5602   2
  -2  -1 -29 583.812 94.4133   2
  -2   1  28 520.765 92.2016   5
   2  -1  28 596.617 94.0141   5
  -2  -1 -28 521.244 85.5343   7
  -2   1  28 533.295 73.3128   8
   2  -1  28 602.596 94.2445   8
  -2  -1 -28 587.344 93.9087   2
   2   1 -28 648.453 84.5422   2
   2  -1  27 150.444 58.4229   5
  -2   1  27 242.457 64.8512   5
  -2  -1 -27 148.641 55.7484   7
  -2   1  27 251.669 55.2543   8
   2  -1  27 197.681 67.0280   8
   2   1 -27 256.173 60.6648   2
  -2  -1 -27 214.955 64.7046   2
   2  -1  26 133.617 56.3522   5
  -2   1  26 117.675 50.7459   5
  -2  -1 -26 186.070 56.4986   7
  -2   1  26 186.398 58.6539   8
   2  -1  26 106.112 53.4718   8
   2   1 -26 77.7156 41.8549   2
  -2  -1 -26 84.2964 52.8143   2
  -2   1  25 55.9336 47.5750   5
   2  -1  25 133.443 53.9762   5
  -2  -1 -25 25.9082 36.9724   2
   2   1 -25-13.4228 41.6532   2
  -2  -1 -25-2.22636 42.2225   7
  -2   1  25-41.4061 37.8215   8
   2  -1  25-52.5720 48.4104   8
  -2  -1 -24 1081.83 109.585   2
   2   1 -24 1155.44 101.952   2
  -2   1  24 1020.34 99.6855   8
  -2  -1 -24 1208.63 114.330   7
   2  -1  24 1189.27 116.512   8
  -2   1  24 1073.71 106.135   5
   2  -1  24 1109.88 102.648   5
   2  -1  23 529.620 76.5344   5
  -2   1  23 543.007 76.2800   5
   2   1 -23 505.949 73.4262   2
  -2  -1 -23 523.858 80.9130   2
  -2  -1 -23 533.015 80.5484   7
  -2   1  23 424.991 63.8395   8
   2  -1  23 417.371 80.7082   8
   2   1 -22 2876.87 146.256   2
  -2  -1 -22 2639.91 155.264   2
  -2   1  22 2924.51 146.233   8
  -2  -1 -22 2869.21 161.552   7
   2  -1  22 2653.30 159.915   8
   2  -1  22 2833.74 152.966   5
  -2   1  22 2549.17 149.505   5
  -2   1  21 390.799 65.8937   5
   2  -1  21 542.900 71.9098   5
  -2  -1 -21 568.170 76.9279   7
   2  -1  21 501.706 77.8648   8
  -2   1  21 582.538 67.8684   8
   2   1 -21 535.306 69.9715   2
  -2  -1 -21 473.407 74.3793   2
   2  -1  20 313.976 55.8871   5
  -2   1  20 279.109 55.0345   5
  -2   1  20 278.043 49.9426   8
   2  -1  20 313.668 62.7996   8
  -2  -1 -20 337.206 64.4385   7
   2   1 -20 196.197 44.9415   2
  -2  -1 -20 259.195 59.0788   2
   2  -1  19 607.858 69.0290   5
  -2   1  19 734.439 77.5259   5
   2   1 -19 698.588 69.7793   2
  -2  -1 -19 663.378 78.4498   2
  -2  -1 -19 796.343 85.8144   7
  -2   1  19 633.262 66.9546   8
   2  -1  19 667.660 79.5522   8
  -2   1  18 785.059 79.9211   5
   2   1 -18 831.137 73.5754   2
  -2  -1 -18 856.612 83.1553   2
  -2  -1 -18 798.125 79.5807   7
  -2   1  18 943.191 77.1003   8
   2  -1  18 881.713 87.4357   8
   2  -1  18 750.274 74.2539   5
   2  -1  17 363.580 50.9448   5
  -2   1  17 398.456 56.6280   5
   2   1 -17 335.999 50.0398   2
  -2  -1 -17 375.480 59.4834   2
  -2  -1 -17 381.386 62.1493   7
  -2   1  17 412.141 57.2472   8
   2  -1  17 425.921 66.7385   8
   2   1 -16 1085.49 75.7345   2
  -2  -1 -16 1008.57 83.6553   2
  -2  -1 -16 1109.62 86.9077   7
  -2   1  16 1044.87 73.9968   8
   2  -1  16 988.108 85.9900   8
   2  -1  16 1136.35 81.9421   5
  -2   1  16 1181.06 87.5835   5
   2  -1  15 593.337 60.9045   5
  -2   1  15 499.661 57.8480   5
   2   1 -15 531.751 54.7998   2
  -2  -1 -15 564.326 67.6526   2
  -2   1  15 463.464 54.3783   8
  -2  -1 -15 598.632 75.7900   7
   2  -1  15 551.004 68.4429   8
   2   1 -14 837.637 63.7830   2
  -2  -1 -14 851.192 72.5972   2
  -2  -1 -14 837.055 71.8084   7
  -2   1  14 888.623 66.1185   8
   2  -1  14 805.809 76.1566   8
  -2   1  14 983.620 74.6515   5
   2  -1  14 939.817 69.8980   5
   2   1 -13 2722.21 102.395   2
  -2  -1 -13 2927.16 125.061   2
   2  -1  13 2807.47 125.028   8
  -2  -1 -13 2700.16 117.575   7
  -2   1  13 2888.42 105.792   8
   2  -1  13 2710.72 111.328   5
  -2   1  13 3031.46 120.651   5
   2   1 -12 709.306 52.2486   2
   2   1 -12 768.407 61.7554   4
  -2  -1 -12 735.977 63.3182   2
  -2  -1 -12 852.117 68.8700   7
  -2   1  12 723.124 54.3504   8
   2  -1  12 705.441 64.9348   8
  -2   1  12 704.291 57.5482   5
   2  -1  12 699.374 56.2708   5
   2   1 -11 781.082 60.8766   4
   2   1 -11 789.907 52.7456   2
  -2  -1 -11 837.587 66.3456   2
   2  -1  11 728.569 64.4487   8
  -2  -1 -11 758.649 61.4370   7
  -2   1  11 825.374 61.4430   5
   2   1 -10 2195.72 90.9754   4
   2   1 -10 2252.29 81.5188   2
  -2  -1 -10 2173.56 97.7880   2
   2  -1  10 2380.81 105.920   8
  -2  -1 -10 2187.79 96.8673   7
  -2   1  10 2359.71 94.7046   5
   2   1  -9 12992.9 206.807   4
   2   1  -9 12576.7 179.057   2
  -2  -1  -9 12800.5 222.282   2
   2  -1   9 12647.5 229.554   8
  -2  -1  -9 12763.6 218.671   7
  -2   1   9 12627.3 205.222   5
   2   1  -8 2424.26 75.1632   2
   2   1  -8 2386.48 85.8563   4
  -2  -1  -8 2463.03 94.9637   2
  -2  -1  -8 2383.38 82.6810   1
  -2  -1  -8 2387.55 93.8206   7
   2  -1   8 2560.30 101.065   8
  -2   1   8 2543.31 88.4558   5
  -2  -1  -8 2422.04 100.129   5
   2   1  -7 453.080 38.1099   4
   2   1  -7 426.331 33.3129   2
  -2   1   7 438.522 37.3288   5
  -2  -1  -7 445.128 37.8943   1
  -2  -1  -7 460.096 43.1569   2
  -2  -1  -7 431.241 42.3760   7
   2  -1   7 406.536 44.6677   8
  -2  -1  -7 440.527 45.0431   5
   2   1  -6 15354.8 187.134   4
   2   1  -6 14961.6 162.048   2
  -2  -1  -6 14897.6 209.853   2
  -2  -1  -6 14713.0 180.706   1
   2  -1   6 14940.4 221.276   8
  -2  -1  -6 15179.1 213.152   7
  -2   1   6 14941.2 189.291   5
  -2   1   6 14794.3 187.213   6
  -2  -1  -6 14212.4 221.475   5
   2   1  -5 1128.41 44.1269   2
   2   1  -5 1192.97 51.0076   4
  -2  -1  -5 1132.10 57.6188   2
  -2  -1  -5 1153.60 51.0155   1
  -2  -1  -5 1224.59 61.6205   7
   2  -1   5 1132.22 61.3388   8
   2   1  -5 1085.14 61.7718   8
  -2   1   5 1118.10 51.4493   6
  -2   1   5 1101.67 50.9438   5
  -2  -1  -5 1077.76 63.7177   5
   2   1  -4 1278.96 48.3836   4
   2   1  -4 1287.06 44.4654   2
  -2  -1  -4 1261.51 50.3045   1
  -2   1   4 1238.20 66.0213   1
  -2  -1  -4 1362.98 60.1182   2
  -2  -1  -4 1208.67 59.1728   7
   2  -1   4 1308.38 64.0625   8
   2   1  -4 1279.13 66.0458   8
  -2   1   4 1260.27 50.0144   5
  -2   1   4 1287.93 51.6517   6
  -2  -1  -4 1279.90 65.6386   5
   2   1  -3 12879.8 134.447   4
  -2  -1  -3 12503.6 163.580   2
  -2  -1  -3 12375.2 145.337   1
  -2   1   3 12153.6 192.598   1
   2  -1   3 12260.4 176.097   8
  -2  -1  -3 12442.7 172.908   7
   2   1  -3 11843.4 187.436   8
  -2  -1  -3 12040.2 187.468   5
  -2   1   3 12454.2 146.386   6
  -2   1   3 12659.2 140.229   5
   2   1  -2 4310.87 71.9081   4
  -2  -1  -2 4022.30 89.5209   2
  -2   1   2 3929.01 109.585   1
  -2  -1  -2 4079.68 82.6640   1
   2   1  -2 4052.80 110.041   8
   2  -1   2 3998.50 96.7817   8
  -2  -1  -2 4078.04 108.846   5
  -2   1   2 4214.12 83.1475   6
  -2   1   2 4197.15 75.7504   5
   2   1  -1 4024.11 63.2812   4
   2  -1   1 3937.56 103.099   4
  -2   1   1 4018.12 66.5295   2
  -2  -1  -1 4069.14 84.9098   2
  -2   1   1 3793.43 106.407   1
  -2  -1  -1 3719.34 81.2472   1
   2  -1   1 4110.64 93.8740   8
   2   1  -1 3892.49 107.920   8
  -2  -1  -1 4113.34 109.978   5
  -2   1   1 4194.89 70.4309   5
  -2   1   0 631.158 30.7768   2
   2   1   0 623.718 24.8379   4
   2  -1   0 627.396 45.0104   4
  -2   1   0 629.044 47.9547   1
  -2  -1   0 616.912 36.0378   1
   2  -1   0 640.885 39.2494   8
   2   1   0 567.106 45.4566   8
   2   1   0 656.262 24.2200   6
  -2   1   0 693.204 29.7182   5
  -2  -1   0 654.088 48.9580   5
   2  -1  -1 4048.32 104.667   4
   2   1   1 3884.97 60.5879   4
  -2   1  -1 3934.84 76.9424   2
  -2   1  -1 3767.08 105.738   1
   2  -1  -1 3884.49 85.1015   8
   2   1   1 3760.03 105.461   8
   2   1   1 3928.26 62.0042   6
  -2   1  -1 4029.35 66.8922   5
  -2  -1   1 3901.87 106.425   5
   2  -1  -2 3933.99 105.607   4
  -2   1  -2 4057.85 84.3470   2
  -2   1  -2 3951.93 109.660   1
   2   1   2 4153.91 111.560   8
   2  -1  -2 4074.30 84.8202   8
  -2  -1   2 3921.08 107.335   5
  -2   1  -2 4083.34 70.2607   5
   2   1   2 3947.72 69.9739   6
  -2   1  -3 12175.7 155.141   2
   2  -1  -3 11982.6 187.170   4
  -2   1  -3 11727.4 190.823   1
   2  -1  -3 12454.0 145.830   8
   2   1   3 12208.0 190.449   8
  -2  -1   3 12290.5 185.834   5
  -2   1  -3 12561.1 130.477   5
  -2   1  -4 1220.20 55.1136   2
   2  -1  -4 1297.26 66.0017   4
  -2   1  -4 1249.25 68.4996   1
   2  -1  -4 1338.28 51.1107   8
   2   1   4 1297.68 68.3567   8
  -2  -1   4 1260.97 64.8226   5
   2  -1  -5 1102.13 63.2585   4
  -2   1  -5 1130.41 56.4800   2
  -2   1  -5 1261.97 69.7610   1
   2   1   5 1125.70 65.0051   8
   2  -1  -5 1087.41 47.1578   8
  -2  -1   5 1133.61 63.0242   5
   2  -1  -6 15162.0 227.610   4
  -2   1  -6 14646.5 204.092   2
  -2   1  -6 15127.2 233.391   1
   2  -1  -6 14671.1 151.736   2
   2   1   6 14695.2 224.231   8
  -2  -1   6 14576.0 220.443   5
   2  -1  -7 385.584 46.2324   4
   2  -1  -7 413.368 29.4808   2
  -2   1  -7 500.535 52.7548   1
  -2   1  -7 418.698 40.8715   2
   2   1   7 496.695 48.3147   8
  -2  -1   7 436.429 44.2961   5
  -2   1  -8 2500.13 94.6478   2
   2  -1  -8 1853.56 98.6343   4
   2  -1  -8 2416.09 72.3682   2
  -2   1  -8 2560.67 106.838   1
   2   1   8 2395.31 99.1386   8
  -2  -1   8 2542.89 99.2969   5
  -2   1  -9 12543.0 218.334   2
   2  -1  -9 12873.4 175.789   2
  -2   1  -9 12919.8 239.585   1
   2   1   9 12531.7 225.462   8
  -2  -1   9 12550.5 224.899   5
  -2   1 -10 2210.15 97.4867   2
   2  -1 -10 2439.60 107.049   4
   2  -1 -10 2219.51 78.6635   2
  -2   1 -10 2173.97 104.645   1
   2   1  10 2294.32 101.047   8
  -2  -1  10 2145.99 98.3028   5
   2  -1 -11 732.238 63.4080   4
  -2   1 -11 737.281 61.6191   2
  -2   1 -11 811.938 69.2653   1
   2  -1 -11 734.851 50.1055   2
   2   1  11 771.940 65.1867   8
  -2  -1  11 777.885 64.3602   5
   2  -1 -12 716.217 65.0941   4
  -2   1 -12 711.721 63.0516   2
   2  -1 -12 715.959 51.3912   2
   2   1  12 645.632 62.5361   8
  -2  -1  12 639.438 60.4839   5
   2  -1 -13 2996.66 130.749   4
  -2   1 -13 2797.76 121.806   2
   2  -1 -13 3016.87 105.704   2
   2   1  13 2854.91 122.940   8
  -2  -1  13 2877.18 124.364   5
   2  -1 -14 974.479 79.4749   4
  -2   1 -14 740.522 71.7669   2
   2  -1 -14 956.876 66.2833   2
   2   1  14 897.593 75.4913   8
  -2  -1  14 1090.95 81.4933   5
   2  -1 -15 607.448 69.8488   4
   2  -1 -15 497.131 50.3623   2
  -2   1 -15 721.438 78.9183   2
   2   1  15 629.695 73.0759   8
  -2  -1  15 537.985 66.3202   5
   2  -1 -16 1128.46 88.1607   4
  -2   1 -16 1127.30 87.4879   2
   2  -1 -16 1075.08 74.3389   2
   2   1  16 1044.28 86.0949   8
  -2  -1  16 954.753 81.4807   8
  -2  -1  16 997.033 83.3651   5
   2  -1 -17 375.252 62.9267   4
  -2   1 -17 309.494 57.4065   2
   2  -1 -17 351.353 51.5001   2
   2   1  17 394.597 62.4632   8
  -2  -1  17 375.447 64.2414   8
  -2  -1  17 380.998 58.7925   5
   2  -1 -18 714.513 78.3710   4
  -2  -1  18 768.577 80.4929   5
  -2  -1  18 727.233 76.6623   8
   2   1  18 842.791 82.8758   8
   2  -1 -18 805.669 71.0131   2
  -2   1 -18 748.715 77.4320   2
   2  -1 -19 751.110 85.2104   4
  -2  -1  19 769.177 80.8686   5
   2   1  19 670.005 76.7592   8
  -2  -1  19 744.905 80.1362   8
  -2   1 -19 671.182 77.0484   2
   2  -1 -19 671.219 67.9220   2
   2  -1 -20 397.425 65.9613   4
  -2  -1  20 241.893 57.5613   5
   2   1  20 282.436 60.9406   8
  -2  -1  20 311.670 60.3292   8
  -2   1 -20 223.847 50.5650   2
   2  -1 -20 257.860 47.6074   2
   2  -1 -21 546.874 79.8380   4
  -2  -1  21 598.467 78.9449   5
  -2   1 -21 443.233 71.7079   2
   2  -1 -21 463.463 62.9553   2
  -2  -1  21 573.945 77.6094   8
   2   1  21 467.906 70.1842   8
   2  -1 -22 2364.56 153.694   4
  -2   1 -22 2650.52 157.235   2
   2  -1 -22 2713.25 141.689   2
  -2  -1  22 2860.31 161.547   8
   2   1  22 2887.47 158.619   8
  -2  -1  22 2732.95 157.059   5
   2   1  22 2742.26 158.157   5
  -2  -1  23 656.926 87.9162   5
   2   1  23 579.253 83.3436   5
   2  -1 -23 452.512 79.8577   4
  -2   1 -23 528.107 84.3945   2
   2  -1 -23 494.972 66.9204   2
  -2  -1  23 369.281 67.7964   8
   2   1  23 510.284 82.1688   8
  -2  -1  24 1023.21 106.464   5
   2  -1 -24 1021.61 95.4273   2
  -2   1 -24 1024.29 108.230   2
   2   1  24 1104.37 109.081   8
  -2  -1  24 1172.83 110.119   8
   2   1  24 1083.28 109.150   5
  -2  -1  25 19.0729 53.4767   5
   2   1  25 54.6565 45.2701   5
   2   1  25-10.7724 40.1716   8
  -2  -1  25-22.4847 47.5582   8
  -2   1 -25 62.5062 56.2112   2
   2  -1 -25 22.0514 36.5822   2
   2   1  26 282.761 71.5626   5
  -2  -1  26 244.268 72.5171   5
  -2  -1  26 269.808 63.9959   8
   2   1  26 276.196 69.3284   8
  -2   1 -26 169.623 58.9121   2
   2  -1 -26 210.266 51.9241   2
   2   1  27 119.185 64.0719   5
  -2  -1  27 278.544 77.4546   5
   2   1  27 187.153 63.3561   8
  -2  -1  27 205.822 59.9960   8
  -2   1 -27 292.573 73.5774   2
   2  -1 -27 222.447 57.2545   2
  -2  -1  28 568.443 86.6399   5
   2   1  28 466.601 81.4736   5
   2   1  28 582.476 89.5522   8
  -2  -1  28 629.267 92.1707   8
  -2   1 -28 443.488 84.4242   2
   2  -1 -28 581.313 86.3200   2
   2   1  29 600.016 96.2624   5
  -2  -1  29 496.069 92.5208   5
  -2   1 -29 536.707 89.3382   2
   2  -1 -29 595.780 84.5884   2
   2   1  29 482.292 86.0524   8
  -2  -1  29 484.147 87.6530   8
   2   1  30 57.2895 56.1339   5
  -2   1 -30 71.7575 53.6832   2
   2   1  30 64.5748 45.9608   8
  -2  -1  30 69.6400 67.0435   8
  -2  -1  30 28.1787 62.7641   5
  -2   1 -31 1362.95 141.898   2
  -2  -1  31 1361.59 138.254   8
   2   1  31 1527.01 145.260   8
   2  -1 -31 1645.28 151.298   7
   2   1  31 1518.30 146.630   5
  -2  -1  31 1447.59 144.260   5
   2   1  32 171.419 66.5301   5
  -2   1 -32 142.583 62.7100   2
   2   1  32 124.154 67.9686   8
   2  -1 -32 171.709 70.3245   7
  -2   1 -32 66.8300 54.1094   7
  -2  -1  32 172.786 69.5378   8
  -2  -1  32 226.213 85.9124   5
   2   1  33 281.639 80.6247   8
   2  -1 -33 237.763 73.2169   7
  -2  -1  33 144.059 64.7486   8
  -2   1 -33 288.751 77.7650   7
   2   1  34 34.3778 54.8166   8
  -2  -1  34 15.9737 66.8526   8
   2  -2  33 44.0169 51.1498   5
  -2   2  32 161.234 63.7045   5
   2  -2  32 72.6070 59.5653   5
   2  -2  32 142.865 70.4191   8
  -2  -2 -32 210.940 77.4258   7
  -2  -2 -32 178.404 66.0714   2
   2  -2  31 186.522 63.5785   5
  -2   2  31 189.867 72.7648   5
  -2  -2 -31 197.743 68.2465   7
   2  -2  31 145.922 72.6517   8
  -2  -2 -31 229.299 74.3671   2
  -2   2  30 695.106 99.9528   5
   2  -2  30 456.509 87.3752   5
  -2  -2 -30 552.535 98.8885   7
   2  -2  30 457.607 90.7258   8
   2   2 -30 559.276 90.7938   2
  -2  -2 -30 646.321 104.974   2
   2  -2  29 688.748 98.3262   5
  -2   2  29 943.568 112.881   5
  -2  -2 -29 815.755 112.226   7
   2  -2  29 838.721 111.419   8
   2   2 -29 630.971 91.9588   2
  -2  -2 -29 731.618 106.886   2
  -2   2  28 935.784 113.263   5
   2  -2  28 820.900 102.176   5
  -2  -2 -28 826.238 107.927   7
   2  -2  28 867.753 113.062   8
   2   2 -28 915.627 106.773   2
  -2  -2 -28 854.861 111.932   2
   2  -2  27 631.962 94.7727   5
  -2   2  27 599.048 89.4932   5
  -2  -2 -27 604.383 93.8934   7
   2  -2  27 645.517 102.308   8
   2   2 -27 594.186 86.2930   2
  -2  -2 -27 556.543 89.2334   2
   2  -2  26 301.825 68.8790   5
  -2   2  26 327.117 70.4981   5
   2   2 -26 337.808 65.7572   2
  -2  -2 -26 358.179 80.3821   2
  -2  -2 -26 343.502 70.7966   7
   2  -2  26 358.677 78.3032   8
  -2   2  25 1058.20 108.735   5
   2   2 -25 1012.68 101.607   2
  -2  -2 -25 1215.42 120.963   2
  -2  -2 -25 1077.38 110.717   7
   2  -2  25 983.167 113.957   8
   2  -2  25 1141.76 108.879   5
  -2   2  24 454.702 76.1482   5
   2  -2  24 527.544 71.3328   5
  -2  -2 -24 662.947 89.5201   7
   2  -2  24 489.657 83.5722   8
   2   2 -24 592.862 78.7907   2
  -2  -2 -24 433.745 76.4208   2
  -2   2  23 482.219 70.6980   5
   2  -2  23 466.725 70.6782   5
   2   2 -23 396.032 64.3477   2
  -2  -2 -23 407.079 70.8433   2
   2  -2  23 510.381 79.6269   8
  -2  -2 -23 472.254 76.9062   7
   2   2 -22 1743.88 119.320   2
  -2  -2 -22 1802.74 135.813   2
  -2  -2 -22 1878.18 136.705   7
   2  -2  22 1710.08 132.854   8
   2  -2  22 1591.69 115.308   5
  -2   2  22 1662.99 118.840   5
  -2   2  21 332.516 62.9305   5
   2  -2  21 379.147 65.4508   5
  -2  -2 -21 309.104 55.8324   3
  -2  -2 -21 306.194 61.9836   2
   2   2 -21 225.630 54.9384   2
  -2   2  21 342.468 53.1371   8
   2  -2  21 307.096 68.9754   8
  -2  -2 -21 196.658 56.5864   7
  -2  -2 -20 1304.91 93.4662   3
   2   2 -20 1469.81 104.933   2
  -2  -2 -20 1476.47 116.361   2
   2  -2  20 1278.60 110.212   8
  -2   2  20 1391.16 90.2434   8
  -2  -2 -20 1388.14 111.270   7
   2  -2  20 1291.15 98.0343   5
  -2   2  20 1441.55 104.622   5
  -2   2  19 846.855 81.9748   5
   2   2 -19 713.735 77.2465   2
   2  -2  19 789.339 77.2325   5
  -2   2  19 784.235 67.8376   8
   2  -2  19 733.845 87.4992   8
  -2  -2 -19 715.844 82.1542   7
  -2  -2 -19 705.007 81.3188   2
  -2   2  18 534.941 65.8453   5
   2  -2  18 519.296 63.3909   5
  -2  -2 -18 527.158 66.3939   7
   2  -2  18 441.496 70.8178   8
  -2   2  18 465.696 50.9685   8
   2   2 -18 585.884 67.6651   2
  -2  -2 -18 451.698 69.6865   2
  -2   2  17 481.622 61.5489   5
   2  -2  17 378.669 52.6683   5
  -2   2  17 360.234 44.1491   8
  -2  -2 -17 353.503 59.0887   7
   2  -2  17 384.647 61.8811   8
   2   2 -17 443.226 55.5419   2
  -2  -2 -17 393.341 61.0100   2
  -2   2  16 413.567 56.5589   5
   2  -2  16 245.276 43.6363   5
   2   2 -16 345.108 52.0187   2
  -2  -2 -16 375.624 60.4403   2
  -2  -2 -16 360.048 62.4626   7
  -2   2  16 219.512 33.2980   8
   2  -2  16 324.711 58.9867   8
   2   2 -15 2824.26 121.815   2
  -2  -2 -15 2906.99 138.974   2
  -2   2  15 3027.47 107.062   8
   2  -2  15 2741.33 135.502   8
  -2  -2 -15 2761.63 134.067   7
   2  -2  15 2883.05 121.096   5
  -2   2  15 2650.43 120.300   5
   2   2 -14 1485.77 85.4086   2
  -2  -2 -14 1473.30 98.8113   2
   2  -2  14 1627.17 101.537   8
  -2   2  14 1901.16 81.1646   8
  -2  -2 -14 1581.35 101.072   7
   2  -2  14 1620.68 87.1895   5
  -2   2  14 1738.99 95.3560   5
   2   2 -13 1535.22 90.8965   2
  -2  -2 -13 1469.52 102.017   2
   2  -2  13 1487.80 105.156   8
  -2   2  13 1298.34 64.3674   8
  -2  -2 -13 1619.25 105.143   7
  -2   2  13 1303.76 79.9517   5
   2  -2  13 1330.60 75.9364   5
   2   2 -12 3270.38 118.426   2
  -2  -2 -12 3258.90 133.599   2
   2  -2  12 3357.99 136.126   8
  -2   2  12 3373.67 97.1342   8
  -2  -2 -12 3415.06 136.367   7
   2  -2  12 3310.27 113.338   5
  -2   2  12 3438.04 130.059   6
  -2   2  12 3640.12 124.595   5
   2   2 -11 2975.80 110.175   2
  -2  -2 -11 2836.13 121.734   2
  -2   2  11 3029.67 87.1300   8
  -2  -2 -11 2932.30 124.157   7
   2  -2  11 2952.80 124.581   8
  -2   2  11 3057.74 119.053   6
  -2   2  11 2945.20 109.528   5
   2  -2  11 2894.86 100.451   5
   2   2 -10 6474.64 155.815   2
  -2  -2 -10 6591.43 179.388   2
   2  -2  10 6593.86 177.228   8
  -2   2  10 6668.65 119.427   8
  -2  -2 -10 6688.34 180.413   7
  -2   2  10 6648.11 169.818   6
  -2   2  10 6588.72 153.652   5
  -2  -2 -10 6545.07 182.710   5
   2  -2  10 6432.23 141.996   5
   2   2  -9 6241.70 146.554   2
  -2  -2  -9 6090.83 167.193   2
  -2  -2  -9 5981.83 165.445   7
  -2   2   9 5852.94 106.357   8
   2  -2   9 6008.29 163.784   8
  -2   2   9 6254.18 159.856   6
   2  -2   9 6070.62 128.867   5
  -2  -2  -9 6083.81 172.639   5
  -2   2   9 6281.69 141.592   5
   2   2  -8 9118.91 170.627   2
  -2  -2  -8 9154.17 196.313   2
   2  -2   8 8951.01 191.721   8
  -2  -2  -8 9090.89 197.022   7
  -2   2   8 9501.23 189.224   6
  -2   2   8 9225.81 162.419   5
   2  -2   8 9211.18 146.487   5
  -2  -2  -8 9202.53 206.700   5
   2   2  -7 8417.49 159.651   2
  -2  -2  -7 8725.23 186.085   2
   2  -2   7 8432.15 180.189   8
  -2  -2  -7 8713.07 187.738   7
  -2   2   7 9031.03 150.921   5
  -2   2   7 9019.66 179.640   6
   2  -2   7 8214.39 130.067   5
  -2  -2  -7 8656.54 196.374   5
   2   2  -6 15998.2 212.590   2
  -2  -2  -6 16448.6 246.995   2
  -2   2   6 15915.3 248.191   1
   2  -2   6 15745.6 233.102   8
  -2  -2  -6 16002.1 248.347   7
  -2   2   6 16653.6 189.605   5
   2  -2   6 16265.9 164.688   5
  -2  -2  -6 16426.5 261.736   5
  -2   2   6 16135.8 231.558   6
  -2  -2  -5 530.246 27.5213   1
  -2  -2  -5 484.962 46.1859   2
  -2   2   5 531.223 50.3698   1
   2  -2   5 555.324 46.7643   8
   2   2  -5 454.741 46.9157   8
  -2  -2  -5 552.501 49.6754   7
  -2   2   5 629.901 49.1726   6
   2  -2   5 543.703 30.0705   5
  -2   2   5 623.857 37.1992   5
  -2  -2  -5 498.469 52.5694   5
  -2  -2  -4 3744.27 62.7768   1
  -2  -2  -4 3828.04 112.601   2
  -2   2   4 3911.09 120.136   1
   2  -2   4 3814.33 105.195   8
   2   2  -4 3628.35 118.621   8
  -2   2   4 3849.93 76.5521   5
  -2   2   4 3742.62 106.879   6
  -2  -2  -4 3657.15 121.263   5
   2  -2   4 3657.49 59.4635   5
  -2  -2  -3 4849.99 69.0757   1
  -2   2   3 4679.84 130.054   1
   2  -2   3 4799.29 111.884   8
   2   2  -3 4792.80 132.718   8
  -2   2   3 4740.81 75.6790   5
  -2  -2  -3 4672.83 133.470   5
  -2   2   3 4861.71 120.285   6
   2  -2   2 4551.47 127.905   4
  -2   2   2 4639.07 129.212   1
  -2  -2  -2 4615.02 69.4930   1
   2  -2   2 4586.01 102.459   8
   2   2  -2 4551.46 127.502   8
  -2   2   2 4691.19 116.199   6
  -2   2   2 4789.15 63.0825   5
  -2  -2  -2 4659.90 131.743   5
   2  -2   1 35.1011 27.3230   4
  -2   2   1 26.3516 25.6023   1
  -2  -2  -1 6.70860 11.0984   1
   2  -2   1 30.9018 16.1851   8
   2   2  -1-7.93408 25.7211   8
  -2  -2  -1 21.3470 30.9283   5
   2  -2   0 315.081 38.8343   4
  -2   2   0 293.300 38.4939   1
   2  -2   0 275.445 25.5765   8
   2   2   0 304.792 38.6116   8
  -2  -2   0 308.629 39.9983   5
   2   2   0 259.596 26.5144   6
   2  -2  -1 28.1158 23.9878   4
  -2   2  -1 7.03728 20.2052   2
  -2   2  -1 16.6166 24.4512   1
   2  -2  -1 22.4597 14.0927   8
   2   2   1 13.3427 22.4574   8
  -2  -2   1 18.7377 25.4404   5
   2   2   1 7.17151 16.0719   6
  -2   2  -2 4750.06 111.653   2
   2  -2  -2 4479.65 126.658   4
  -2   2  -2 4341.58 128.033   1
   2   2   2 4740.26 126.899   8
   2  -2  -2 4491.04 76.9882   8
   2   2   2 4691.06 102.416   6
  -2  -2   2 4748.87 131.243   5
  -2   2  -3 4555.46 114.672   2
   2  -2  -3 4838.88 133.893   4
  -2   2  -3 4613.18 135.235   1
   2   2   3 4719.35 126.989   8
   2  -2  -3 4535.03 73.9651   8
   2   2   3 4674.63 106.379   6
  -2  -2   3 5071.79 136.311   5
   2  -2  -4 3817.22 121.579   4
  -2   2  -4 3859.21 108.874   2
  -2   2  -4 3711.82 124.167   1
   2   2   4 3776.27 115.656   8
   2  -2  -4 3681.47 64.5095   8
   2  -2  -4 3688.99 74.3370   7
  -2  -2   4 3713.46 119.298   5
   2   2   4 3570.50 97.3894   6
   2  -2  -5 563.082 51.7257   4
  -2   2  -5 532.095 46.2135   2
  -2   2  -5 510.042 53.7175   1
   2   2   5 451.036 44.6643   8
   2  -2  -5 563.292 34.7965   7
   2   2   5 450.776 39.1744   6
  -2  -2   5 521.865 51.1019   5
   2  -2  -6 16037.3 258.599   4
  -2   2  -6 16239.6 238.688   2
  -2   2  -6 15586.1 262.356   1
   2   2   6 16441.0 244.576   8
   2  -2  -6 16203.9 181.783   7
   2   2   6 16440.8 225.917   6
  -2  -2   6 16396.0 255.383   5
  -2   2  -7 8853.57 182.420   2
   2  -2  -7 8886.69 196.048   4
  -2   2  -7 8512.90 201.709   1
   2   2   7 8998.90 184.332   8
   2  -2  -7 8881.18 144.772   7
  -2  -2   7 8577.83 191.043   5
  -2   2  -8 9175.47 192.167   2
   2  -2  -8 9374.50 208.458   4
  -2   2  -8 9235.81 214.824   1
   2   2   8 9262.96 191.629   8
   2  -2  -8 9006.74 155.108   7
  -2  -2   8 8905.09 198.822   5
  -2   2  -9 5956.30 162.626   2
   2  -2  -9 5312.93 173.613   4
  -2   2  -9 6055.73 180.782   1
   2  -2  -9 5910.78 138.175   2
   2   2   9 5935.37 157.575   8
   2  -2  -9 6092.64 135.957   7
  -2  -2   9 5939.90 167.134   5
   2  -2 -10 7099.61 190.894   4
  -2   2 -10 6629.93 176.121   2
   2  -2 -10 6551.54 149.997   2
  -2   2 -10 6749.57 194.382   1
   2  -2 -10 6712.87 149.700   7
   2   2  10 6567.71 170.817   8
  -2  -2  10 6551.11 177.905   5
   2  -2 -11 3032.22 130.974   4
  -2   2 -11 3062.69 125.318   2
  -2   2 -11 2833.85 132.310   1
   2  -2 -11 2960.80 105.985   2
   2  -2 -11 2856.41 103.077   7
   2   2  11 2986.96 119.617   8
  -2  -2  11 3117.02 129.373   5
   2  -2 -12 3190.28 139.193   4
  -2   2 -12 3427.04 136.719   2
   2  -2 -12 3428.33 117.877   2
  -2   2 -12 3257.85 142.999   1
   2  -2 -12 3222.35 114.202   7
   2   2  12 3349.67 129.317   8
  -2  -2  12 3386.57 137.428   5
   2  -2 -13 1246.90 91.0571   4
  -2   2 -13 1530.85 105.666   2
   2  -2 -13 1427.58 86.1622   2
   2   2  13 1597.53 100.484   8
   2  -2 -13 1602.69 91.1020   7
  -2  -2  13 1349.59 92.5968   5
   2  -2 -14 1667.80 109.743   4
  -2   2 -14 1595.42 103.198   2
   2  -2 -14 1609.19 87.3190   2
   2   2  14 1690.60 97.1494   8
   2  -2 -14 1633.47 87.7244   7
  -2  -2  14 1730.16 106.558   5
  -2   2 -15 2837.49 137.352   2
   2  -2 -15 2666.98 137.184   4
   2  -2 -15 2782.01 118.285   2
   2   2  15 2684.97 126.423   8
   2  -2 -15 2728.68 118.984   7
  -2  -2  15 2674.69 132.516   5
   2  -2 -16 260.263 56.2301   4
  -2   2 -16 358.880 63.6821   2
   2  -2 -16 333.342 49.3117   2
   2   2  16 329.863 57.2806   8
   2  -2 -16 279.305 51.7698   7
  -2  -2  16 334.308 55.3187   5
   2  -2 -17 424.138 68.9099   4
  -2   2 -17 457.555 68.9489   2
   2  -2 -17 500.534 58.2360   2
  -2  -2  17 423.547 67.4747   8
   2  -2 -17 319.411 52.4594   7
   2   2  17 507.331 62.1050   8
  -2  -2  17 512.226 70.0820   5
   2  -2 -18 511.943 71.2132   4
  -2   2 -18 487.064 68.3977   2
   2  -2 -18 508.854 59.4313   2
   2   2  18 562.735 69.4611   8
   2  -2 -18 680.671 72.4915   7
  -2  -2  18 483.256 70.6293   8
  -2  -2  18 537.090 75.8364   5
   2  -2 -19 712.889 85.5053   4
   2  -2 -19 783.148 75.3956   2
  -2   2 -19 814.514 88.1622   2
  -2  -2  19 635.407 82.3563   8
   2  -2 -19 661.764 73.9705   7
   2   2  19 831.094 81.8714   8
  -2  -2  19 802.743 87.5713   5
   2  -2 -20 1469.61 116.969   4
  -2   2 -20 1281.14 108.152   2
   2  -2 -20 1336.62 99.8834   2
   2   2  20 1396.32 106.360   8
   2  -2 -20 1307.07 101.278   7
  -2  -2  20 1289.22 109.098   8
  -2  -2  20 1212.69 105.790   5
   2  -2 -21 328.111 67.7766   4
  -2   2 -21 285.495 57.5610   2
   2  -2 -21 399.953 64.7265   2
   2   2  21 233.620 57.3473   8
  -2  -2  21 276.752 65.7830   8
   2  -2 -21 284.781 60.0214   7
  -2  -2  21 299.579 61.8619   5
   2  -2 -22 1741.43 135.706   4
  -2   2 -22 1649.59 128.317   2
   2  -2 -22 1695.20 116.389   2
   2  -2 -22 1706.93 122.226   7
   2   2  22 1656.40 118.529   8
  -2  -2  22 1636.48 129.932   8
  -2  -2  22 1723.88 130.579   5
   2  -2 -23 505.931 82.5182   4
   2  -2 -23 503.629 73.3443   2
  -2   2 -23 383.036 71.4184   2
   2   2  23 446.745 73.7853   8
  -2  -2  23 392.436 71.9169   8
   2  -2 -23 489.353 74.3692   7
  -2  -2  23 488.327 84.0079   5
   2  -2 -24 532.024 86.7450   4
  -2   2 -24 644.587 89.6863   2
   2  -2 -24 587.392 77.2579   2
   2   2  24 591.256 78.3795   8
   2  -2 -24 606.097 82.3356   7
  -2  -2  24 598.089 84.0924   8
  -2  -2  24 625.233 87.2077   5
   2  -2 -25 1193.67 123.190   4
  -2   2 -25 1108.87 118.300   2
   2  -2 -25 990.599 100.447   2
   2   2  25 1087.63 106.995   8
  -2  -2  25 1106.36 116.365   8
   2  -2 -25 1062.87 104.146   7
   2   2  25 1188.36 117.405   5
  -2  -2  25 1111.85 115.140   5
   2   2  26 304.070 68.9588   5
   2  -2 -26 360.209 81.6830   4
  -2   2 -26 345.508 75.0581   2
   2  -2 -26 233.304 57.1135   2
   2   2  26 329.849 68.8533   8
  -2  -2  26 351.533 80.3404   8
   2  -2 -26 355.377 69.4128   7
  -2  -2  26 277.894 68.2929   5
   2   2  27 638.060 98.0328   5
  -2   2 -27 483.805 84.2533   2
   2  -2 -27 570.942 79.1117   2
   2   2  27 659.579 91.4978   8
  -2  -2  27 547.756 92.4993   8
   2  -2 -27 633.989 93.7966   7
  -2  -2  27 590.806 93.8438   5
   2   2  28 944.098 114.661   5
  -2   2 -28 844.430 107.423   2
   2  -2 -28 834.547 96.7711   2
   2   2  28 1013.96 111.953   8
  -2  -2  28 958.152 118.349   8
   2  -2 -28 788.413 101.497   7
  -2  -2  28 929.049 114.598   5
   2   2  29 861.380 111.447   5
  -2   2 -29 989.361 118.805   2
   2  -2 -29 591.998 83.8136   2
   2   2  29 868.980 104.836   8
  -2  -2  29 950.663 120.792   8
   2  -2 -29 825.023 103.700   7
  -2  -2  29 585.673 97.0003   5
   2   2  30 536.736 98.3123   5
  -2   2 -30 684.974 104.546   2
   2   2  30 570.897 94.0831   8
  -2  -2  30 576.308 94.9310   8
   2  -2 -30 524.711 86.5268   7
  -2  -2  30 624.820 107.040   5
   2   2  31 165.921 78.9342   5
  -2   2 -31 234.603 67.7748   2
   2   2  31 232.080 73.8849   8
  -2  -2  31 283.390 81.7648   8
   2  -2 -31 144.062 57.6181   7
  -2  -2  31 284.894 77.5270   5
   2   2  32 152.549 63.5525   8
  -2  -2  32 84.0628 55.7178   8
   2  -2 -32 164.251 67.4357   7
  -2   2 -32 224.444 78.9038   2
   2   2  33 89.0433 62.2311   8
   2  -2 -33-24.2589 58.8253   7
  -2  -2  33-48.5868 61.3796   8
   2   2  34 123.164 48.8172   8
  -2   3  31 54.3050 57.4553   5
  -2  -3 -31 65.4621 67.8871   7
   2  -3  31 178.053 77.8624   8
   2   3 -31 123.025 69.7045   2
  -2  -3 -31 91.9132 53.6533   2
   2  -3  30-13.1019 45.8561   5
  -2  -3 -30 49.5569 59.0947   7
   2  -3  30 3.65555 57.6646   8
   2   3 -30-68.8616 57.9497   2
  -2  -3 -30 100.870 60.1523   2
   2  -3  29 265.473 73.1629   5
  -2   3  29 380.733 73.9534   5
  -2  -3 -29 319.628 82.3036   7
   2  -3  29 363.768 76.8202   8
  -2  -3 -29 381.613 89.9791   2
   2   3 -29 333.005 75.1053   2
   2  -3  28 96.1427 48.7156   5
  -2   3  28 165.201 71.5534   5
  -2  -3 -28 110.707 53.1152   7
   2  -3  28-8.40398 51.0935   8
   2   3 -28-19.3706 41.6910   2
  -2  -3 -28-16.1675 58.1967   2
   2  -3  27 228.408 64.7914   5
  -2   3  27 210.596 66.2731   5
  -2  -3 -27 399.850 81.3866   7
   2  -3  27 367.868 84.6132   8
   2   3 -27 286.967 68.8533   2
  -2  -3 -27 184.411 59.5515   2
  -2   3  26 88.3329 48.7437   5
   2  -3  26 42.3197 42.6154   5
  -2  -3 -26 113.988 56.5365   7
   2  -3  26 115.958 63.7280   8
   2   3 -26 0.32261 41.3886   2
  -2  -3 -26 11.0445 52.1120   2
  -2   3  25 414.514 74.4928   5
   2  -3  25 466.251 75.5808   5
   2   3 -25 417.529 73.7142   2
  -2  -3 -25 425.680 80.6897   2
  -2  -3 -25 555.475 90.2193   7
   2  -3  25 480.045 84.8352   8
   2   3 -24 2009.02 140.101   2
  -2  -3 -24 1968.43 153.015   2
   2  -3  24 1758.90 146.259   8
  -2  -3 -24 1885.49 148.785   7
  -2   3  24 1775.28 133.619   5
   2  -3  24 1670.72 123.191   5
   2   3 -23 1457.44 118.633   2
  -2  -3 -23 1542.38 133.220   2
   2  -3  23 1373.00 128.189   8
  -2  -3 -23 1402.04 127.028   7
  -2   3  23 1533.46 118.459   5
   2  -3  23 1539.15 116.379   5
  -2  -3 -22 196.583 47.7264   3
  -2   3  22 253.136 57.1837   5
   2  -3  22 310.535 58.3136   5
   2   3 -22 324.487 66.3762   2
  -2  -3 -22 292.412 62.5107   2
  -2  -3 -22 217.063 59.0486   7
   2  -3  22 195.912 62.7265   8
  -2  -3 -21 1642.88 115.201   3
   2   3 -21 1550.00 118.044   2
  -2  -3 -21 1714.19 131.839   2
   2  -3  21 1538.19 129.622   8
  -2  -3 -21 1612.56 129.818   7
  -2   3  21 1781.27 130.048   6
   2  -3  21 1657.62 113.283   5
  -2   3  21 1722.41 120.737   5
  -2   3  20 532.595 68.7329   5
   2  -3  20 370.955 58.4157   5
  -2  -3 -20 426.438 63.4680   3
   2   3 -20 435.217 67.9064   2
  -2  -3 -20 555.806 83.4182   2
   2  -3  20 625.902 88.9366   8
  -2  -3 -20 595.919 85.7370   7
  -2   3  20 482.576 69.5256   6
  -2  -3 -19 1331.46 104.706   3
   2   3 -19 1295.30 102.266   2
  -2  -3 -19 1259.34 109.589   2
   2  -3  19 1329.86 114.937   8
  -2  -3 -19 1278.62 111.589   7
  -2   3  19 1218.50 97.2610   5
  -2   3  19 1272.58 106.875   6
   2  -3  19 1276.58 95.8048   5
   2  -3  18 289.245 51.1748   5
  -2   3  18 324.334 55.1013   5
  -2  -3 -18 384.061 61.1512   3
   2   3 -18 355.767 65.4789   2
  -2  -3 -18 371.462 68.8210   2
   2  -3  18 246.907 56.0491   8
  -2   3  18 328.004 58.7562   6
  -2  -3 -18 318.496 63.0464   7
   2   3 -17 2541.76 132.007   2
  -2  -3 -17 2460.30 142.350   2
   2  -3  17 2288.30 139.197   8
  -2  -3 -17 2487.58 143.807   7
  -2   3  17 2635.85 142.997   6
  -2   3  17 2638.54 130.491   5
   2  -3  17 2473.32 119.806   5
   2  -3  16 614.218 62.4987   5
  -2   3  16 693.372 69.4125   5
   2   3 -16 564.562 65.1159   2
  -2  -3 -16 573.575 71.1102   2
   2  -3  16 682.465 79.7253   8
  -2  -3 -16 585.435 72.8365   7
  -2   3  16 689.511 73.3759   6
   2   3 -15 1123.91 87.0773   2
  -2  -3 -15 1009.60 90.5855   2
   2  -3  15 1017.50 90.8127   8
  -2  -3 -15 859.869 83.4957   7
   2  -3  15 943.370 72.1591   5
  -2   3  15 918.188 83.1408   6
  -2   3  15 1012.17 79.5177   5
  -2   3  14 356.931 49.4198   5
   2  -3  14 396.990 47.7070   5
   2   3 -14 383.403 55.4003   2
  -2  -3 -14 449.332 66.6698   2
   2  -3  14 393.448 62.9677   8
  -2   3  14 367.694 56.2144   6
  -2  -3 -14 440.318 67.6866   7
   2  -3  13 65.2855 28.0760   5
  -2   3  13 42.6812 27.5789   5
   2   3 -13 48.8509 30.0040   2
  -2  -3 -13 20.3772 31.7321   2
   2  -3  13-57.9480 44.6511   8
  -2   3  13 89.4392 37.1593   6
  -2  -3 -13 1.45389 31.1481   7
  -2   3  12 170.677 37.0931   5
   2  -3  12 156.180 30.7445   5
  -2  -3 -12 84.0362 38.2819   2
   2   3 -12 138.293 37.0625   2
   2  -3  12 131.602 40.8159   8
  -2  -3 -12 178.467 49.4915   7
  -2   3  12 143.838 37.0960   6
   2   3 -11 2088.82 105.015   2
  -2  -3 -11 2437.45 127.115   2
  -2   3  11 1893.96 52.8605   8
   2  -3  11 2280.90 115.884   8
  -2  -3 -11 2331.15 126.767   7
  -2   3  11 2192.25 114.861   6
   2  -3  11 2133.93 86.1667   5
  -2  -3 -11 2156.75 119.432   5
  -2   3  11 2128.57 94.4421   5
   2   3 -10 6471.19 177.549   2
  -2  -3 -10 6112.79 189.930   2
  -2   3  10 6519.25 181.557   1
  -2  -3 -10 6190.59 190.437   7
  -2   3  10 6215.35 82.5341   8
   2  -3  10 6210.68 182.961   8
  -2   3  10 6403.41 153.672   5
   2  -3  10 5978.28 135.720   5
  -2  -3 -10 6240.57 193.095   5
  -2   3  10 6444.06 187.700   6
   2   3  -9 3645.56 129.372   2
  -2   3   9 3913.83 138.908   1
  -2  -3  -9 3960.37 147.874   2
  -2  -3  -9 3611.68 141.486   7
   2  -3   9 3626.52 133.110   8
   2  -3   9 3933.19 102.207   5
  -2   3   9 3948.09 113.963   5
  -2  -3  -9 3716.92 147.894   5
  -2   3   9 4013.36 143.358   6
  -2   3   8 174.843 27.8355   5
   2  -3   8 209.102 26.3293   5
   2   3  -8 304.101 45.0044   2
  -2  -3  -8 220.290 44.7505   2
  -2   3   8 271.640 43.5860   1
   2  -3   8 177.524 37.1790   8
  -2  -3  -8 271.351 48.8845   5
  -2   3   8 245.387 43.0556   6
  -2  -3  -8 156.852 38.0408   7
  -2   3   7 156.049 25.8909   5
   2   3  -7 172.821 34.3370   2
  -2   3   7 145.547 34.3528   1
   2  -3   7 151.208 34.9729   8
   2  -3   7 220.693 24.6961   5
  -2  -3  -7 162.777 40.1652   7
  -2   3   7 195.868 39.0969   6
  -2  -3  -7 160.023 38.3710   5
  -2   3   6 386.284 48.0622   1
   2  -3   6 316.055 39.4756   8
  -2   3   6 373.275 31.7186   5
   2  -3   6 276.587 23.7446   5
  -2   3   6 280.825 42.3364   6
  -2  -3  -6 367.590 50.1153   5
  -2   3   5 4097.71 133.386   1
   2  -3   5 3987.61 117.031   8
  -2   3   5 4039.45 88.5336   5
  -2  -3  -5 3749.34 136.393   5
  -2   3   5 4112.47 134.746   6
   2  -3   5 3896.35 66.9229   5
  -2   3   4 3503.19 122.780   1
   2  -3   4 3455.31 103.846   8
   2   3  -4 3371.29 123.956   8
  -2   3   4 3568.83 125.018   6
  -2  -3  -4 3357.98 127.819   5
  -2   3   4 3473.02 73.7570   5
   2  -3   4 3458.46 50.9107   5
   2  -3   3 1366.82 80.2092   4
  -2   3   3 1397.62 79.2019   1
   2  -3   3 1406.04 64.3540   8
   2   3  -3 1323.73 78.9158   8
  -2   3   3 1397.11 41.2771   5
  -2  -3  -3 1380.23 83.0588   5
  -2   3   3 1368.91 77.4260   6
   2  -3   2 3754.91 129.178   4
  -2   3   2 3911.05 127.443   1
   2   3  -2 3841.70 128.619   8
   2  -3   2 3650.12 95.4547   8
  -2   3   2 3670.92 123.435   6
  -2   3   2 3750.39 54.1301   5
  -2  -3  -2 3828.07 133.195   5
   2  -3   1 13644.4 242.993   4
  -2   3   1 13885.7 240.626   1
   2  -3   1 13738.5 168.324   8
   2   3  -1 13803.7 237.186   8
  -2  -3  -1 14003.2 250.674   5
   2  -3   0 4966.11 147.932   4
  -2   3   0 4990.92 147.121   1
   2  -3   0 4867.25 94.0248   8
   2   3   0 5106.13 142.572   8
  -2  -3   0 5117.99 153.256   5
   2  -3  -1 14028.0 246.581   4
  -2   3  -1 13785.9 244.378   1
   2   3   1 14081.4 233.430   8
   2  -3  -1 13714.6 138.546   8
   2   3   1 13973.3 214.844   6
  -2  -3   1 13748.7 247.197   5
   2  -3  -2 3892.00 132.671   4
  -2  -3   2 3840.64 50.2704   4
  -2   3  -2 3675.99 130.189   1
   2   3   2 3895.82 124.812   8
   2  -3  -2 3666.09 62.5076   8
   2   3   2 3811.88 116.629   6
  -2  -3   2 3846.68 131.900   5
  -2   3  -3 1376.40 76.4259   2
   2  -3  -3 1308.20 78.7553   4
  -2   3  -3 1316.44 81.8875   1
   2  -3  -3 1348.34 30.7436   8
   2   3   3 1397.70 77.1490   8
   2   3   3 1317.78 71.3982   6
  -2  -3   3 1357.12 82.5148   5
  -2   3  -4 3591.22 122.014   2
   2  -3  -4 3291.05 125.462   4
  -2   3  -4 3167.03 125.948   1
   2   3   4 3425.10 117.723   8
   2   3   4 3468.84 113.887   6
  -2  -3   4 3576.62 129.623   5
  -2   3  -5 4226.04 134.225   2
   2  -3  -5 3796.38 139.431   4
  -2   3  -5 4011.25 144.107   1
   2   3   5 4019.61 127.635   8
   2   3   5 3884.12 123.333   6
  -2  -3   5 3931.45 138.177   5
   2  -3  -6 295.551 45.9867   4
  -2   3  -6 357.481 48.1965   2
  -2   3  -6 370.200 55.7739   1
   2   3   6 325.899 41.0998   8
   2  -3  -6 327.856 36.0151   7
   2   3   6 308.540 41.1420   6
  -2  -3   6 330.221 52.3324   5
   2  -3  -7 145.032 40.0087   4
  -2   3  -7 151.174 43.6732   1
  -2   3  -7 210.390 42.0676   2
   2   3   7 201.187 34.6817   8
   2   3   7 172.368 35.8323   6
   2  -3  -7 138.770 26.7973   7
  -2  -3   7 149.639 39.1855   5
   2  -3  -8 235.032 43.5884   4
  -2   3  -8 230.195 52.9182   1
  -2   3  -8 206.906 39.9317   2
   2   3   8 226.484 38.0550   8
   2   3   8 246.582 39.2328   6
   2  -3  -8 189.730 30.0664   7
  -2  -3   8 145.054 39.0668   5
   2  -3  -9 3492.00 149.228   4
  -2   3  -9 3632.40 138.639   2
  -2   3  -9 3859.01 156.779   1
   2   3   9 3706.52 129.456   8
   2  -3  -9 3685.42 116.192   7
   2   3   9 3638.28 134.174   6
  -2  -3   9 4033.95 148.688   5
   2  -3 -10 5477.40 189.989   4
  -2   3 -10 6159.92 186.499   2
  -2   3 -10 6400.82 203.343   1
   2   3  10 6443.51 175.258   8
   2  -3 -10 6319.50 159.163   7
   2   3  10 6532.26 185.665   6
  -2  -3  10 6061.99 185.132   5
  -2   3 -11 2211.61 117.815   2
   2  -3 -11 1704.58 117.117   4
  -2   3 -11 2136.44 123.926   1
   2   3  11 2065.47 103.019   8
   2  -3 -11 2016.59 94.6615   7
  -2  -3  11 2160.95 114.733   5
   2   3  11 2183.97 114.026   6
   2  -3 -12 109.080 45.1975   4
  -2   3 -12 157.857 46.7007   2
  -2   3 -12 134.938 47.4087   1
   2  -3 -12 134.701 34.0432   7
   2   3  12 189.835 40.3803   8
   2   3  12 122.691 38.8800   6
  -2  -3  12 147.625 44.4464   5
   2  -3 -13-7.45319 30.4593   4
  -2   3 -13-87.3959 49.0820   2
  -2   3 -13-31.3761 50.9236   1
   2   3  13 47.5596 31.8703   8
   2  -3 -13 32.4028 29.4197   7
  -2  -3  13 68.8903 36.3283   5
   2  -3 -14 395.393 61.0345   4
   2  -3 -14 374.071 54.3737   2
  -2   3 -14 287.032 57.6233   2
   2   3  14 385.311 54.8290   8
   2  -3 -14 411.082 52.1302   7
  -2  -3  14 486.458 64.8935   5
   2  -3 -15 851.512 99.7309   4
  -2   3 -15 940.769 86.0634   2
   2  -3 -15 1039.25 81.9346   2
   2   3  15 916.624 76.2839   8
   2  -3 -15 930.795 77.4670   7
  -2  -3  15 996.820 90.0288   5
   2  -3 -16 622.415 77.3365   4
   2  -3 -16 604.815 67.7056   2
  -2   3 -16 634.307 74.7028   2
   2   3  16 707.529 69.9097   8
   2  -3 -16 650.165 66.1666   7
  -2  -3  16 688.206 77.7745   5
   2  -3 -17 2377.34 141.621   4
  -2   3 -17 2595.69 145.668   2
   2  -3 -17 2447.84 127.039   2
   2  -3 -17 2390.85 126.027   7
   2   3  17 2601.84 130.541   8
  -2  -3  17 2243.66 140.581   8
  -2  -3  17 2446.28 140.090   5
   2  -3 -18 331.742 67.6589   4
   2  -3 -18 308.773 56.7681   2
  -2   3 -18 387.799 68.9696   2
  -2  -3  18 310.945 64.7393   8
   2  -3 -18 345.724 57.7327   7
   2   3  18 327.903 54.7115   8
  -2  -3  18 303.589 58.6066   5
  -2   3 -19 1208.83 107.543   2
   2  -3 -19 1229.00 113.196   4
   2  -3 -19 1417.86 104.862   2
   2   3  19 1231.86 97.2448   8
   2  -3 -19 1415.18 106.845   7
  -2  -3  19 1326.98 114.451   8
  -2  -3  19 1215.51 106.108   5
   2  -3 -20 484.152 81.4840   4
  -2   3 -20 548.922 81.6915   2
   2  -3 -20 504.651 69.9862   2
  -2  -3  20 636.832 88.5219   8
   2   3  20 470.622 67.5544   8
   2  -3 -20 488.523 69.0222   7
  -2  -3  20 522.607 78.2787   5
  -2   3 -21 1657.48 130.688   2
   2  -3 -21 1455.98 125.849   4
   2  -3 -21 1774.58 122.455   2
   2   3  21 1761.52 120.439   8
   2  -3 -21 1658.65 115.874   7
  -2  -3  21 1902.74 140.755   8
  -2  -3  21 1817.65 135.344   5
   2  -3 -22 226.151 62.7604   4
   2  -3 -22 228.285 54.0779   2
  -2   3 -22 245.050 61.5981   2
   2   3  22 395.147 67.4052   8
   2  -3 -22 290.838 59.8340   7
  -2  -3  22 257.445 72.9633   8
  -2  -3  22 270.656 68.0621   5
   2  -3 -23 1651.19 141.086   4
  -2   3 -23 1352.40 124.655   2
   2  -3 -23 1654.91 121.674   2
  -2  -3  23 1424.51 130.256   8
   2   3  23 1586.16 123.411   8
   2  -3 -23 1527.66 119.990   7
  -2  -3  23 1814.56 141.120   5
  -2   3 -24 1812.80 144.981   2
   2  -3 -24 1869.80 150.400   4
   2  -3 -24 1649.32 128.470   2
   2   3  24 1941.04 135.119   8
  -2  -3  24 1697.01 143.813   8
   2  -3 -24 1718.88 130.312   7
  -2  -3  24 1878.87 145.547   5
   2  -3 -25 409.529 83.6182   4
  -2   3 -25 346.775 75.6424   2
   2  -3 -25 467.504 78.8845   2
   2   3  25 421.126 69.5661   8
   2  -3 -25 422.710 70.7160   7
  -2  -3  25 375.460 74.9838   8
  -2  -3  25 477.396 83.1012   5
   2  -3 -26 133.212 62.4912   4
  -2   3 -26 19.9936 46.3759   2
   2  -3 -26-1.25360 43.1858   2
   2   3  26 37.5947 44.7986   8
  -2  -3  26-43.5386 63.1525   8
   2  -3 -26 62.4872 46.5654   7
  -2  -3  26 113.711 54.5570   5
   2   3  27 311.707 74.9795   5
   2  -3 -27 248.841 65.9749   4
  -2   3 -27 353.147 76.4807   2
   2  -3 -27 311.718 66.8806   2
   2   3  27 314.567 62.3912   8
   2  -3 -27 226.372 64.3810   7
  -2  -3  27 354.073 71.0354   8
  -2  -3  27 352.785 82.3562   5
   2   3  28 66.1964 59.3992   5
   2  -3 -28 76.4619 57.5416   4
  -2   3 -28 44.3592 52.4037   2
   2  -3 -28-32.6112 49.1647   2
   2  -3 -28 25.2229 44.7963   7
   2   3  28 31.2830 44.8496   8
  -2  -3  28-50.2377 61.0163   8
  -2  -3  28 61.1686 57.5266   5
   2   3  29 352.524 84.6566   5
   2  -3 -29 476.016 101.451   4
  -2   3 -29 379.742 82.9103   2
   2  -3 -29 297.563 80.5665   7
  -2  -3  29 478.877 98.2865   8
  -2  -3  29 345.818 88.5325   5
   2   3  30-7.95540 57.2957   5
  -2   3 -30 49.3686 47.3917   2
   2  -3 -30 103.715 62.6447   7
  -2  -3  30 37.1343 55.2895   8
  -2  -3  30-16.3123 63.4459   5
  -2   3 -31 149.110 67.6792   2
   2  -3 -31 108.907 62.2028   7
  -2  -3  31 114.767 65.0290   8
  -2  -3  31 172.686 67.3441   5
   2  -3 -32 158.829 69.1562   7
   2  -3 -33 164.937 74.6310   7
   2   4 -30 201.515 62.9693   2
  -2   4  30 285.066 76.4798   5
  -2   4  30 333.971 83.9726   6
  -2   4  29 162.820 64.7962   5
   2   4 -29 119.447 63.9530   2
  -2  -4 -29 184.285 60.9685   2
   2  -4  29 28.7178 50.8640   8
  -2   4  29 38.0023 49.4415   6
  -2  -4 -29 72.7747 57.6067   7
  -2   4  28 200.800 57.6314   5
   2   4 -28 153.244 60.5101   2
  -2  -4 -28 202.539 78.0985   2
   2  -4  28 321.812 87.7469   8
  -2  -4 -28 133.461 70.5515   7
  -2   4  28 132.217 49.5715   6
  -2   4  27 14.5415 43.6502   5
  -2  -4 -27 171.278 69.5423   2
   2   4 -27 5.52315 55.6053   2
   2  -4  27 28.9585 46.7230   8
  -2   4  27 20.2021 36.9306   6
  -2  -4 -27-61.0248 66.8179   7
  -2   4  26 74.4777 43.3901   5
   2   4 -26 53.7762 42.1108   2
  -2  -4 -26 57.4859 58.6260   2
   2  -4  26 81.2156 57.4034   8
  -2  -4 -26 91.6060 58.5117   7
  -2   4  26 104.107 54.7611   6
  -2   4  25 233.240 62.8947   5
   2   4 -25 214.949 62.1343   2
  -2  -4 -25 223.359 68.5828   2
   2  -4  25 358.016 80.0651   8
  -2   4  25 265.969 68.4684   6
  -2  -4 -25 315.089 75.3307   7
  -2   4  24 618.862 82.7510   5
   2   4 -24 616.945 86.5317   2
  -2  -4 -24 700.328 100.261   2
   2  -4  24 522.755 86.8095   8
  -2   4  24 420.406 71.1845   6
  -2  -4 -24 578.471 98.0820   7
  -2   4  23 104.253 49.2594   5
  -2  -4 -23 95.3004 53.1221   3
  -2  -4 -23 105.630 59.0915   2
   2   4 -23-18.4276 50.0719   2
   2  -4  23-41.0928 53.8261   8
  -2  -4 -23 3.91189 43.8525   7
  -2   4  23 48.9776 46.5394   6
  -2  -4 -22 91.0364 40.1424   3
  -2   4  22 105.175 40.2962   5
  -2  -4 -22 108.450 51.7820   2
   2   4 -22 163.452 54.9702   2
   2  -4  22 75.4576 46.7331   8
  -2   4  22 135.510 48.0037   6
  -2  -4 -22 82.0046 58.8897   7
  -2  -4 -21 21.5003 38.7224   3
  -2   4  21 73.6317 45.1227   5
  -2  -4 -21 54.4256 45.4716   2
   2   4 -21-12.9094 42.3218   2
   2  -4  21 152.231 59.3937   8
  -2   4  21 15.7662 44.3787   6
  -2  -4 -21 96.8475 52.4917   7
  -2  -4 -20 472.947 71.8138   3
  -2   4  20 378.603 60.6777   5
   2   4 -20 567.929 83.6785   2
  -2  -4 -20 423.679 72.7277   2
   2  -4  20 399.908 74.3276   8
  -2  -4 -20 436.735 76.6171   7
  -2   4  20 533.351 80.1109   6
   2   4 -19 2002.91 132.533   2
  -2  -4 -19 1829.13 129.939   3
  -2  -4 -19 1855.33 141.826   2
  -2  -4 -19 1946.04 139.615   7
   2  -4  19 1959.85 139.443   8
  -2   4  19 2104.56 140.175   6
  -2   4  19 2069.80 126.994   5
  -2   4  18 642.217 71.8262   5
  -2  -4 -18 803.516 89.8101   3
  -2  -4 -18 875.498 100.591   2
   2   4 -18 575.768 74.9095   2
   2  -4  18 765.194 91.9688   8
  -2  -4 -18 784.765 96.1183   7
  -2   4  18 625.461 80.4741   6
  -2   4  17 767.745 73.9244   5
  -2  -4 -17 816.260 89.6612   3
  -2  -4 -17 696.746 89.2623   2
   2   4 -17 889.641 89.0829   2
   2  -4  17 699.834 86.3359   8
  -2   4  17 848.831 91.9452   6
  -2  -4 -17 693.435 91.6660   7
  -2   4  16 84.2506 35.6406   5
  -2  -4 -16 46.9244 44.8409   3
   2   4 -16 72.9647 45.8063   2
  -2  -4 -16 66.6085 43.9274   2
   2  -4  16 69.2416 47.3336   8
  -2  -4 -16 121.185 47.1502   7
  -2   4  16 81.7804 42.3482   6
  -2  -4 -15 1886.80 126.773   3
   2   4 -15 2132.68 126.297   2
  -2  -4 -15 2240.85 139.233   2
   2  -4  15 2113.08 129.941   8
  -2  -4 -15 2017.61 132.686   7
  -2   4  15 2032.22 110.833   5
  -2   4  15 2260.83 136.258   6
  -2   4  14 291.543 46.3383   5
  -2  -4 -14 281.302 60.4325   3
   2   4 -14 327.880 58.9329   2
  -2   4  14 487.621 64.2886   1
  -2  -4 -14 404.882 68.7266   2
   2  -4  14 346.654 61.3707   8
  -2  -4 -14 380.201 66.6942   7
  -2   4  14 374.375 61.5095   6
   2   4 -13 3008.38 141.750   2
  -2  -4 -13 2698.24 147.152   3
  -2   4  13 2749.66 131.958   1
  -2  -4 -13 2746.09 147.834   2
  -2  -4 -13 2842.12 149.000   7
   2  -4  13 2670.72 137.493   8
  -2   4  13 2688.34 142.127   6
  -2   4  13 2836.23 119.815   5
  -2   4  12 234.496 39.1347   5
  -2   4  12 271.721 48.3348   1
  -2  -4 -12 250.059 56.9376   2
   2   4 -12 215.608 49.3527   2
   2  -4  12 180.945 51.0154   8
  -2  -4 -12 212.582 51.1525   7
  -2   4  12 224.750 45.8193   6
  -2  -4 -12 146.921 48.7454   5
  -2   4  11 55.3170 27.3664   5
  -2   4  11 119.395 39.5602   1
   2   4 -11 133.595 47.0009   2
   2  -4  11 35.0142 33.5651   8
  -2  -4 -11 75.4170 38.3794   7
  -2   4  11 103.345 39.4878   6
  -2  -4 -11 134.299 47.3660   5
  -2  -4 -10 1075.83 67.3199   4
   2   4 -10 1127.40 88.7391   2
  -2   4  10 1022.35 79.7804   1
   2  -4  10 1044.29 82.9536   8
  -2  -4 -10 1083.39 93.0308   7
  -2   4  10 1142.22 88.6027   6
  -2  -4 -10 1122.05 92.5221   5
  -2   4  10 1052.13 66.5415   5
   2   4  -9 6344.00 191.850   2
  -2  -4  -9 6585.93 149.289   4
  -2   4   9 6351.13 184.296   1
   2  -4   9 6103.01 180.259   8
  -2   4   9 6511.84 202.989   6
  -2   4   9 6372.84 150.017   5
  -2  -4  -9 6244.82 203.503   5
  -2  -4  -8 753.787 49.9417   4
   2   4  -8 687.447 68.7547   2
  -2   4   8 762.595 67.6698   1
   2  -4   8 615.342 58.7284   8
  -2   4   8 612.119 67.6230   6
  -2   4   8 709.264 51.3223   5
  -2  -4  -8 637.052 71.6451   5
  -2  -4  -7 6199.74 128.527   4
  -2   4   7 6314.10 180.853   1
   2  -4   7 6014.83 164.870   8
  -2   4   7 6352.97 192.957   6
  -2   4   7 6248.53 132.791   5
  -2  -4  -7 6281.67 198.105   5
  -2   4   6 55.8101 19.3640   5
  -2  -4  -6 34.8997 16.9620   4
  -2   4   6 97.1304 39.9476   1
   2  -4   6-10.6176 33.6488   8
  -2   4   6 33.4248 27.8785   6
  -2  -4  -6 152.282 50.1396   5
  -2  -4  -5 3089.38 79.7955   4
  -2   4   5 2992.95 122.860   1
   2  -4   5 2832.47 106.099   8
  -2   4   5 2918.34 129.784   6
  -2   4   5 3059.80 81.6567   5
  -2  -4  -5 2803.31 130.973   5
   2  -4   4 284.377 52.5216   4
  -2  -4  -4 266.674 26.0075   4
  -2   4   4 390.799 50.2918   1
   2  -4   4 478.090 49.5695   8
  -2   4   4 400.470 31.4677   5
  -2   4   4 376.689 52.6998   6
  -2  -4  -4 330.567 49.8392   5
  -2  -4  -3 3591.82 75.8166   4
   2  -4   3 3436.46 142.234   4
  -2   4   3 3535.89 133.551   1
   2  -4   3 3699.55 108.575   8
  -2   4   3 3538.26 141.453   6
  -2  -4  -3 3714.31 144.771   5
  -2  -4  -2 1704.05 50.6430   4
   2  -4   2 1692.80 99.3804   4
  -2   4   2 1902.29 99.0777   1
   2   4  -2 1703.89 96.5877   8
   2  -4   2 1934.77 76.2596   8
  -2  -4  -2 1839.62 103.220   5
   2  -4   1 232.580 43.6374   4
  -2  -4  -1 242.677 20.5895   4
  -2   4   1 242.300 46.1757   1
   2   4  -1 207.227 45.4587   8
   2  -4   1 333.813 35.1284   8
  -2  -4  -1 158.592 38.4918   5
  -2  -4   0 631.572 29.8525   4
   2  -4   0 597.898 65.3636   4
  -2   4   0 580.785 62.0341   1
   2   4   0 612.676 58.2493   8
   2  -4   0 651.403 39.9186   8
  -2  -4   0 620.748 65.5431   5
   2  -4  -1 259.257 47.5553   4
  -2  -4   1 276.890 21.5222   4
  -2   4  -1 268.369 46.8983   1
   2   4   1 195.377 40.5549   8
   2  -4  -1 307.981 27.3882   8
  -2  -4   1 191.413 44.7379   5
   2   4   1 275.522 44.0248   6
  -2  -4   2 1752.44 49.5095   4
   2  -4  -2 1681.50 100.163   4
  -2   4  -2 1657.58 97.7417   1
   2   4   2 1872.07 97.3645   8
   2   4   2 1809.34 95.9451   6
  -2  -4   2 2001.64 106.526   5
   2  -4  -3 3300.41 141.204   4
  -2  -4   3 3621.67 75.0020   4
  -2   4  -3 3580.44 142.899   1
   2   4   3 3845.66 135.462   8
   2   4   3 3812.04 137.943   6
  -2  -4   3 3647.93 142.726   5
   2  -4  -4 193.327 45.9338   4
  -2   4  -4 548.302 74.8092   2
  -2   4  -4 281.699 52.0634   1
   2   4   4 632.448 67.3014   8
   2   4   4 612.047 68.3785   6
  -2  -4   4 436.315 58.2047   5
  -2   4  -5 3311.79 140.130   2
   2  -4  -5 2831.59 131.399   4
  -2   4  -5 2917.50 135.482   1
   2   4   5 3144.41 124.348   8
   2   4   5 2948.01 126.242   6
  -2  -4   5 3040.80 135.483   5
   2  -4  -6 80.5498 41.8540   4
  -2   4  -6 26.9383 39.2744   1
  -2   4  -6-47.3597 47.7942   2
   2   4   6-23.6517 38.8913   8
   2   4   6-17.7165 37.2351   6
  -2  -4   6 92.0712 42.3658   5
  -2   4  -7 6162.80 189.032   2
   2  -4  -7 6075.96 193.949   4
  -2   4  -7 5911.70 198.424   1
   2   4   7 6115.43 168.761   8
  -2  -4   7 6175.97 190.795   5
   2   4   7 6062.23 180.645   6
   2  -4  -8 756.824 74.2165   4
  -2   4  -8 708.930 73.9350   2
  -2   4  -8 680.125 75.8993   1
   2   4   8 629.043 58.3610   8
   2   4   8 697.730 69.8624   6
  -2  -4   8 647.216 69.1256   5
   2  -4  -9 6483.31 209.922   4
  -2   4  -9 6535.25 202.096   2
  -2   4  -9 6601.16 214.746   1
   2  -4  -9 6328.52 168.200   7
   2   4   9 6537.43 177.251   8
   2   4   9 6417.57 193.374   6
  -2  -4   9 6609.79 202.715   5
   2  -4 -10 958.844 91.4081   4
  -2   4 -10 1178.60 95.0717   2
  -2   4 -10 934.528 91.6201   1
   2   4  10 1020.13 75.5594   8
   2  -4 -10 1025.29 74.8787   7
   2   4  10 1105.79 89.0177   6
  -2  -4  10 1048.25 87.3617   5
   2  -4 -11 128.772 44.8377   4
  -2   4 -11 84.7118 45.9390   2
  -2   4 -11 89.6636 47.4628   1
   2   4  11-9.74556 29.1838   8
   2  -4 -11 125.048 38.1432   7
  -2  -4  11 43.7310 40.5192   5
   2   4  11 109.761 37.4499   6
   2  -4 -12 216.838 55.5787   4
  -2   4 -12 155.466 51.5001   2
  -2   4 -12 231.356 55.8761   1
   2   4  12 228.080 44.5312   8
  -2  -4  12 154.267 50.4224   5
   2   4  12 197.430 44.2109   6
   2  -4 -12 269.555 47.1108   7
   2  -4 -13 1815.12 147.879   4
  -2   4 -13 2798.60 145.946   2
  -2   4 -13 2746.67 156.921   1
   2  -4 -13 2802.15 126.635   7
   2   4  13 2827.58 125.872   8
   2   4  13 2772.29 142.024   6
  -2  -4  13 2747.96 141.201   5
   2  -4 -14 396.602 66.8950   4
  -2   4 -14 412.256 67.2264   2
   2   4  14 311.842 51.0767   8
   2   4  14 456.151 68.2850   6
  -2  -4  14 395.549 65.6952   5
   2  -4 -14 385.117 54.1742   7
   2  -4 -15 1611.61 131.168   4
  -2   4 -15 1928.36 129.787   2
   2   4  15 2121.58 114.879   8
   2  -4 -15 2171.74 119.531   7
   2   4  15 2282.97 134.675   6
  -2  -4  15 2020.58 130.558   5
   2  -4 -16 100.893 50.5361   4
  -2   4 -16 83.8127 52.2848   2
   2   4  16 120.078 45.8675   8
   2  -4 -16 86.9440 38.3561   7
   2   4  16 39.8771 42.8266   6
  -2  -4  16 111.930 46.9723   5
   2  -4 -17 765.816 87.2616   4
  -2   4 -17 665.290 85.7832   2
   2   4  17 775.516 77.6100   8
  -2  -4  17 732.964 88.4377   8
   2  -4 -17 724.191 77.6265   7
   2   4  17 834.693 90.2015   6
  -2  -4  17 803.548 88.4272   5
   2  -4 -18 772.308 94.1428   4
  -2   4 -18 751.487 92.9118   2
   2   4  18 842.148 79.6371   8
  -2  -4  18 836.747 98.7486   8
   2   4  18 628.049 83.2315   6
   2  -4 -18 767.868 81.3616   7
  -2  -4  18 825.220 93.5500   5
   2  -4 -19 1789.31 141.891   4
  -2   4 -19 1767.00 137.316   2
  -2  -4  19 1765.27 137.775   8
   2   4  19 1919.25 119.517   8
   2  -4 -19 2077.67 130.678   7
  -2  -4  19 1916.31 134.655   5
   2   4  19 1883.42 137.909   6
   2  -4 -20 493.003 83.8792   4
  -2   4 -20 447.405 79.2730   2
   2  -4 -20 460.819 69.6927   2
  -2  -4  20 451.433 74.5599   8
   2  -4 -20 398.621 65.1265   7
   2   4  20 497.844 69.1298   8
   2   4  20 456.077 73.6706   6
  -2  -4  20 402.807 74.6643   5
   2  -4 -21 54.4019 42.9107   4
   2  -4 -21-8.04409 41.9836   2
  -2   4 -21 14.8608 44.1072   2
   2  -4 -21 69.7480 39.8807   7
  -2  -4  21 40.2478 41.7078   8
   2   4  21 44.9778 37.0532   8
   2   4  21 22.5344 50.1620   6
  -2  -4  21 88.9098 57.0499   5
   2  -4 -22 97.3281 49.4155   4
  -2   4 -22 126.294 57.9302   2
   2  -4 -22 103.369 52.9295   2
  -2  -4  22 86.4728 59.3792   8
   2  -4 -22 117.251 48.9661   7
   2   4  22 135.912 48.5232   6
  -2  -4  22 102.704 59.5885   5
   2  -4 -23 129.328 58.2997   4
  -2   4 -23-16.1518 49.6767   2
   2  -4 -23 58.3147 55.5106   2
  -2  -4  23 36.3114 43.9993   8
   2  -4 -23-5.99262 41.9964   7
   2   4  23 86.8343 49.1942   6
  -2  -4  23-44.2304 57.3493   5
   2  -4 -24 585.025 90.4716   4
   2  -4 -24 599.243 87.8897   2
  -2   4 -24 608.007 97.9651   2
   2  -4 -24 656.562 87.9705   7
  -2  -4  24 513.648 89.7329   8
   2   4  24 587.404 93.5178   6
  -2  -4  24 640.658 96.8048   5
   2  -4 -25 140.358 62.9727   4
   2  -4 -25 81.5416 49.3987   2
  -2   4 -25 180.399 71.6371   2
   2  -4 -25 147.059 55.5781   7
  -2  -4  25 304.896 72.3201   8
  -2  -4  25 369.592 87.3447   5
   2   4  25 355.648 79.5388   6
   2  -4 -26 63.2617 57.7540   4
   2  -4 -26 50.0497 45.1986   2
  -2   4 -26 73.4237 56.2942   2
   2  -4 -26 40.3880 49.6592   7
  -2  -4  26 33.5094 54.6222   8
   2   4  26 131.168 56.2711   6
  -2  -4  26 120.066 63.0639   5
   2  -4 -27 18.8208 50.4601   4
  -2   4 -27 68.3828 64.6758   2
   2  -4 -27 42.8721 50.2764   2
   2  -4 -27 116.374 52.8078   7
  -2  -4  27 31.7987 55.8798   8
  -2  -4  27-43.6617 54.1837   5
   2   4  27 145.570 68.5089   6
   2   4  28 114.678 63.2366   5
   2  -4 -28 127.385 64.4256   4
  -2   4 -28 95.2318 62.0642   2
  -2  -4  28 163.619 67.9861   8
   2  -4 -28 345.578 81.7238   7
  -2  -4  28 357.846 89.9247   5
   2   4  28 171.333 71.4701   6
   2   4  29 98.2545 60.7738   5
   2  -4 -29 51.4844 55.6675   4
  -2   4 -29 52.4738 56.7252   2
   2  -4 -29 75.0956 50.6614   7
  -2  -4  29 9.88714 55.4561   8
  -2  -4  29 90.3062 60.3636   5
   2   4  29 104.222 63.2255   6
   2  -4 -30 284.033 75.0877   7
  -2  -4  30 339.091 73.0951   5
   2   4  30 375.672 92.7708   6
   2  -4 -31-36.6241 70.7745   7
   2  -4 -32-20.2361 57.3377   7
   2   5 -30 334.945 84.7169   2
   2   5 -29 331.770 83.3693   2
   2   5 -28 176.377 72.6749   2
   2  -5  28 81.0845 58.9292   8
  -2   5  28 262.356 80.8579   6
  -2  -5 -27 92.0362 58.0954   2
   2   5 -27 261.487 75.5909   2
   2  -5  27 150.308 73.3979   8
  -2   5  27 191.720 71.9723   6
  -2  -5 -27 172.802 68.0457   7
   2   5 -26 95.5158 66.1877   2
  -2  -5 -26 178.026 69.1707   2
   2  -5  26-4.77463 58.8491   8
  -2   5  26 162.244 59.4278   6
  -2  -5 -26 41.2376 61.1029   7
  -2   5  25 538.128 81.3949   5
   2   5 -25 522.912 90.3302   2
  -2  -5 -25 556.696 102.473   2
   2  -5  25 293.066 72.9305   8
  -2  -5 -25 463.611 90.8488   7
  -2   5  25 399.304 85.2421   6
  -2   5  24 325.460 73.5942   5
  -2  -5 -24 163.612 56.6882   3
  -2  -5 -24 137.252 61.9888   2
   2   5 -24 303.901 75.0692   2
   2  -5  24 173.949 63.3240   8
  -2   5  24 214.019 65.1262   6
  -2  -5 -24 83.4717 51.7704   7
  -2   5  23 236.137 51.3978   5
  -2  -5 -23 227.891 63.9183   3
  -2  -5 -23 283.276 72.5714   2
   2   5 -23 180.370 57.8307   2
   2  -5  23 380.563 81.3140   8
  -2   5  23 334.636 74.9478   6
  -2  -5 -23 275.415 64.0271   7
  -2   5  22 253.272 59.4802   5
  -2  -5 -22 190.415 56.9111   3
   2   5 -22 161.176 61.7868   2
  -2  -5 -22 414.515 88.2885   2
   2  -5  22 209.547 65.7281   8
  -2  -5 -22 216.189 73.3607   7
  -2   5  22 204.468 64.0988   6
  -2   5  21 694.084 79.7826   5
  -2  -5 -21 653.322 94.1418   3
  -2  -5 -21 784.014 105.336   2
   2   5 -21 685.136 93.5930   2
   2  -5  21 651.468 94.1190   8
  -2   5  21 683.818 93.3516   6
  -2  -5 -21 611.584 96.5148   7
  -2  -5 -20 619.648 83.1723   3
  -2   5  20 630.781 78.7425   5
  -2  -5 -20 802.898 105.589   2
   2   5 -20 804.140 98.5251   2
   2  -5  20 674.854 93.1257   8
  -2  -5 -20 730.236 96.2623   7
  -2   5  20 605.690 84.5134   6
  -2   5  19 33.3445 38.0240   5
  -2  -5 -19 91.3351 44.6587   3
  -2  -5 -19 86.0930 53.4420   2
   2   5 -19 69.7481 39.5259   2
   2  -5  19 50.7022 49.2959   8
  -2  -5 -19 116.604 47.1269   7
  -2   5  19 39.8348 45.4664   6
  -2  -5 -18 556.352 86.0449   3
  -2   5  18 501.082 65.6520   5
   2   5 -18 650.136 89.4641   2
  -2   5  18 611.972 73.8179   1
   2  -5  18 460.036 79.6078   8
  -2   5  18 711.846 92.8048   6
  -2  -5 -18 542.735 85.4096   7
  -2  -5 -17 411.797 75.8006   3
  -2   5  17 354.440 56.0986   5
  -2   5  17 307.687 54.6506   1
   2   5 -17 302.117 65.4735   2
   2  -5  17 392.625 69.1066   8
  -2  -5 -17 263.486 64.4172   7
  -2   5  17 324.933 62.8692   6
  -2  -5 -16 78.5608 48.1386   3
   2   5 -16 86.9406 47.5583   2
  -2   5  16 69.1522 35.5201   1
   2  -5  16 71.7162 40.1758   8
  -2  -5 -16-1.83818 42.9432   7
  -2   5  16 92.5281 43.9946   6
  -2  -5 -15 322.723 69.2401   3
   2   5 -15 354.302 69.3237   2
  -2   5  15 456.927 62.3953   1
   2  -5  15 435.197 68.7242   8
  -2  -5 -15 417.781 75.4571   7
  -2   5  15 348.650 66.0393   6
  -2  -5 -14 310.928 66.2430   3
   2   5 -14 401.815 71.7449   2
  -2   5  14 308.508 53.6794   1
   2  -5  14 290.727 58.6202   8
  -2   5  14 316.581 62.1585   6
  -2  -5 -14 371.879 72.5867   7
  -2  -5 -13-37.7561 55.0059   3
   2   5 -13 88.6530 47.4783   2
  -2   5  13 125.043 44.9283   1
   2  -5  13 207.947 54.7155   8
  -2   5  13 86.7028 43.2138   6
  -2  -5 -12 229.864 56.0933   3
   2   5 -12 269.554 61.6467   2
  -2   5  12 243.357 47.8217   1
   2  -5  12 389.797 61.4805   8
  -2  -5 -12 225.878 58.3752   5
  -2   5  12 272.225 56.8224   6
  -2  -5 -11 762.478 90.5065   3
   2   5 -11 648.318 76.9465   2
  -2   5  11 698.710 71.7240   1
   2  -5  11 661.883 71.5409   8
  -2   5  11 692.414 81.5554   6
  -2  -5 -11 770.138 87.1495   5
   2   5 -10 5142.59 194.542   2
  -2  -5 -10 4976.16 206.715   3
  -2   5  10 5179.60 178.345   1
   2  -5  10 4873.66 174.753   8
  -2  -5 -10 4963.08 198.351   5
  -2   5  10 5143.09 203.211   6
   2   5  -9 930.728 88.2862   2
  -2  -5  -9 842.122 89.8867   3
  -2   5   9 1015.71 81.3158   1
   2  -5   9 925.251 77.6424   8
  -2   5   9 996.080 91.2185   6
  -2  -5  -9 992.630 94.9257   5
  -2  -5  -8 1508.75 114.998   3
   2   5  -8 1463.42 106.826   2
  -2   5   8 1491.79 98.4033   1
   2  -5   8 1248.44 86.3626   8
  -2   5   8 1424.63 106.754   6
  -2  -5  -8 1435.30 108.812   5
  -2  -5  -7 2927.47 155.529   3
  -2   5   7 2890.98 130.324   1
   2  -5   7 2541.98 116.745   8
  -2  -5  -7 3119.17 152.641   5
  -2   5   7 3090.96 152.451   6
   2  -5   6 438.840 63.1774   4
  -2  -5  -6 411.676 62.6655   3
  -2   5   6 486.528 60.8800   1
   2  -5   6 515.220 55.5073   8
  -2   5   6 513.187 70.5663   6
  -2  -5  -6 381.303 63.1464   5
   2  -5   5 1248.32 94.4573   4
  -2  -5  -5 1077.76 95.6905   3
  -2   5   5 1171.82 86.5285   1
   2  -5   5 1134.75 71.9851   8
  -2   5   5 1234.14 96.6062   6
  -2  -5  -5 1123.74 92.2708   5
  -2   5   4 373.782 53.1973   1
   2  -5   4 395.766 61.7729   4
  -2  -5  -4 432.543 69.7168   3
  -2  -5  -4 341.021 57.3688   5
  -2   5   4 267.337 56.9192   6
  -2   5   3 607.903 64.2418   1
   2  -5   3 721.729 75.5205   4
  -2  -5  -3 591.219 73.1007   3
  -2  -5  -3 776.175 78.3722   5
  -2   5   2 552.800 66.7931   1
   2  -5   2 523.427 63.4985   4
  -2  -5  -2 608.582 71.6788   3
  -2  -5  -2 576.964 69.1855   5
  -2   5   1 532.612 68.4911   1
   2  -5   1 565.235 67.2881   4
  -2  -5  -1 597.178 70.9862   5
   2  -5   0 127.252 42.1559   4
  -2   5   0 125.883 40.1488   1
   2   5   0 136.117 37.5139   8
  -2  -5   0 211.035 53.7544   5
   2  -5  -1 542.477 67.9257   4
  -2   5  -1 554.739 68.4477   1
   2   5   1 594.014 64.0768   8
  -2  -5   1 536.594 68.1848   5
   2  -5  -2 604.222 69.1870   4
  -2  -5   2 644.183 69.3790   3
  -2   5  -2 651.554 72.5445   1
   2   5   2 606.778 64.7668   8
  -2  -5   2 524.669 68.4164   5
   2  -5  -3 710.086 74.0786   4
  -2  -5   3 633.800 70.8371   3
  -2   5  -3 668.376 74.8901   1
   2   5   3 677.784 65.3696   8
  -2  -5   3 693.370 75.8172   5
   2   5   3 636.732 68.0527   6
   2  -5  -4 370.013 59.9028   4
  -2  -5   4 359.099 53.3106   3
  -2   5  -4 300.345 58.4618   1
  -2   5  -4 254.561 53.6819   2
   2   5   4 330.326 51.4805   8
  -2  -5   4 292.045 58.2370   5
   2   5   4 386.088 58.4011   6
   2  -5  -5 1203.55 94.8559   4
  -2   5  -5 1252.06 97.0134   2
  -2  -5   5 1153.08 88.7035   3
  -2   5  -5 1288.05 103.754   1
   2   5   5 1122.16 80.0770   8
   2   5   5 1406.28 99.5802   6
  -2  -5   5 1138.05 94.7142   5
   2  -5  -6 401.147 58.6153   4
  -2  -5   6 348.708 51.2391   3
  -2   5  -6 378.447 60.3834   2
  -2   5  -6 482.936 74.2300   1
   2   5   6 387.115 52.5758   8
  -2  -5   6 428.949 65.4296   5
   2   5   6 487.142 63.8175   6
  -2   5  -7 2917.84 146.375   2
   2  -5  -7 2909.87 147.112   4
  -2  -5   7 2739.46 126.758   3
  -2   5  -7 2862.13 150.817   1
   2   5   7 3157.27 129.687   8
   2   5   7 2839.39 140.204   6
  -2  -5   7 2754.53 141.913   5
  -2   5  -8 1375.75 105.303   2
   2  -5  -8 1388.37 105.323   4
  -2  -5   8 1359.70 89.9429   3
  -2   5  -8 1448.59 114.673   1
   2   5   8 1347.04 87.6175   8
   2   5   8 1466.45 105.443   6
  -2  -5   8 1343.44 104.163   5
   2  -5  -9 909.372 90.5065   4
  -2   5  -9 1058.07 97.9006   2
  -2  -5   9 1010.92 78.3293   3
  -2   5  -9 1044.00 97.4082   1
   2   5   9 1148.05 82.6917   8
   2   5   9 990.296 89.0987   6
  -2  -5   9 1021.58 92.3783   5
   2  -5 -10 5134.75 204.572   4
  -2   5 -10 5232.41 202.105   2
  -2  -5  10 5329.24 167.371   3
  -2   5 -10 5025.20 208.754   1
   2   5  10 5236.84 169.487   8
   2   5  10 4947.50 191.864   6
  -2  -5  10 5332.17 198.638   5
   2  -5 -11 584.383 87.2676   4
  -2   5 -11 918.364 93.4087   2
  -2   5 -11 838.151 96.8544   1
   2   5  11 793.431 71.0020   8
   2   5  11 690.798 77.2430   6
  -2  -5  11 826.179 85.8818   5
   2  -5 -12 226.386 56.4785   4
  -2   5 -12 216.738 61.0281   2
  -2   5 -12 227.443 62.9185   1
   2   5  12 310.231 50.1880   8
   2  -5 -12 254.545 49.7035   7
   2   5  12 239.168 59.8638   6
  -2  -5  12 246.332 57.8431   5
   2  -5 -13 45.4719 36.5665   4
  -2   5 -13 122.234 54.6434   2
   2   5  13 132.459 41.0070   8
   2   5  13 32.1825 43.8186   6
   2  -5 -13 94.7588 43.1723   7
  -2  -5  13 74.0370 46.9916   5
   2  -5 -14 230.953 57.9435   4
  -2   5 -14 403.775 74.9694   2
   2   5  14 335.562 52.3338   8
  -2  -5  14 298.663 65.0021   5
   2   5  14 289.831 58.8598   6
   2  -5 -14 290.054 52.9358   7
  -2   5 -15 355.162 70.0863   2
   2  -5 -15 291.327 68.3794   4
   2  -5 -15 292.162 56.4534   7
  -2  -5  15 334.513 65.1419   5
   2   5  15 339.762 62.7338   6
   2  -5 -16 130.149 54.1010   4
  -2   5 -16 47.3625 39.5186   2
  -2  -5  16 20.7033 43.3361   8
   2  -5 -16 72.6464 39.6426   7
  -2  -5  16 128.695 53.8922   5
   2   5  16 41.0328 39.9608   6
   2  -5 -17 309.753 61.6218   4
  -2   5 -17 290.923 67.4781   2
  -2  -5  17 256.729 64.3883   8
  -2  -5  17 364.521 71.4016   5
   2   5  17 276.208 61.0375   6
   2  -5 -17 366.176 62.5365   7
   2  -5 -18 623.088 91.5425   4
  -2   5 -18 541.613 85.1963   2
  -2  -5  18 553.462 88.7963   8
   2  -5 -18 594.491 78.5338   7
  -2  -5  18 647.063 87.4172   5
   2   5  18 601.808 85.1711   6
   2  -5 -19 50.9217 49.6896   4
  -2   5 -19 48.9041 51.2432   2
  -2  -5  19 97.0240 49.6468   8
   2  -5 -19 47.2207 36.8440   7
  -2  -5  19 19.9273 47.7508   5
   2   5  19 70.8736 48.7381   6
   2  -5 -20 663.483 98.6793   4
  -2   5 -20 608.467 88.7670   2
  -2  -5  20 697.703 95.9380   8
   2  -5 -20 607.583 81.9378   7
  -2  -5  20 821.571 98.2700   5
   2   5  20 646.499 87.2687   6
   2  -5 -21 704.173 101.197   4
  -2   5 -21 644.367 100.077   2
  -2  -5  21 624.465 99.1034   8
   2  -5 -21 600.896 79.8064   7
  -2  -5  21 496.446 85.7613   5
   2   5  21 739.427 97.9639   6
   2  -5 -22 205.706 65.5778   4
  -2   5 -22 228.284 73.9799   2
  -2  -5  22 185.527 63.8808   8
   2   5  22 122.529 52.2423   6
  -2  -5  22 181.680 61.9146   5
   2  -5 -22 257.571 63.2111   7
   2  -5 -23 341.590 81.2646   4
  -2   5 -23 306.190 75.0514   2
  -2  -5  23 182.173 68.6720   8
   2  -5 -23 353.525 73.1867   7
   2   5  23 260.680 74.2301   6
  -2  -5  23 265.087 77.6260   5
   2  -5 -24 202.820 68.3364   4
  -2   5 -24 169.898 72.1528   2
  -2  -5  24 184.526 63.7307   8
   2  -5 -24 104.719 50.8803   7
   2   5  24 175.890 62.3048   6
  -2  -5  24 95.5308 50.1134   5
   2  -5 -25 400.186 82.0462   4
  -2   5 -25 447.296 88.5577   2
  -2  -5  25 501.637 99.1017   8
   2   5  25 453.837 85.1726   6
  -2  -5  25 445.332 94.6963   5
   2  -5 -25 457.141 80.6418   7
   2  -5 -26 160.927 76.7932   4
  -2   5 -26 73.7126 55.1411   2
  -2  -5  26 104.798 63.1794   8
   2   5  26 89.4051 47.9180   6
  -2  -5  26 106.286 54.7129   5
   2  -5 -27 124.400 68.7164   4
  -2   5 -27 135.034 68.0065   2
  -2  -5  27 16.0771 52.2670   8
  -2  -5  27 142.793 77.0361   5
   2   5  28 155.671 71.2078   6
  -2  -5  28 163.540 62.9897   5
   2   6 -27 625.544 107.197   2
   2   6 -26 167.681 60.9837   2
   2  -6  26 307.869 80.5425   8
  -2  -6 -25 241.401 70.1767   3
   2   6 -25 263.832 79.0424   2
   2  -6  25 140.086 63.2535   8
  -2  -6 -25 135.109 60.7128   7
  -2   6  25 182.772 74.7958   6
  -2  -6 -24 266.341 67.3167   3
   2   6 -24 155.918 68.9592   2
   2  -6  24 145.142 65.9769   8
  -2   6  24 201.524 73.1098   6
  -2  -6 -24 347.348 94.6304   7
  -2  -6 -23 148.293 63.3855   3
   2   6 -23 299.333 80.9425   2
   2  -6  23 42.5859 53.8421   8
  -2   6  23 176.004 63.0064   6
  -2  -6 -23 91.2261 58.8897   7
  -2  -6 -22 266.990 75.2993   3
   2   6 -22 386.533 84.3806   2
   2  -6  22 269.674 73.6266   8
  -2  -6 -22 236.040 67.6577   7
  -2   6  22 413.489 84.3074   6
  -2  -6 -21 18.9764 49.7860   3
   2   6 -21 33.3277 45.0936   2
   2  -6  21 12.4064 45.7597   8
  -2   6  21 58.8989 55.0202   6
  -2  -6 -21 16.6565 49.8151   7
  -2  -6 -20 184.597 63.0461   3
   2   6 -20 273.770 67.5128   2
   2  -6  20 466.253 86.6778   8
  -2  -6 -20 260.406 73.7032   7
  -2  -6 -19 345.388 71.2361   3
   2   6 -19 290.859 70.6001   2
   2  -6  19 443.020 81.0634   8
  -2   6  19 552.876 93.2004   6
  -2  -6 -19 476.866 92.7441   7
  -2  -6 -18 131.521 57.4545   3
   2   6 -18 158.572 60.9289   2
   2  -6  18 52.3046 43.3421   8
  -2   6  18 88.1614 57.9957   6
  -2  -6 -17 50.2224 57.2793   3
   2   6 -17 79.4862 55.9874   2
   2  -6  17 14.4375 46.4252   8
  -2   6  17 61.4626 52.2623   6
  -2  -6 -16 666.833 97.6850   3
   2   6 -16 890.797 105.327   2
   2  -6  16 726.788 93.6319   8
  -2   6  16 700.662 94.3262   6
  -2  -6 -15 111.575 50.2325   3
   2   6 -15 124.439 55.8417   2
   2  -6  15 42.9796 37.5163   8
  -2   6  15 33.6471 40.1799   6
  -2  -6 -14 604.463 90.7654   3
   2   6 -14 729.717 95.2393   2
   2  -6  14 645.330 81.1617   8
  -2   6  14 701.300 92.9511   6
  -2  -6 -13-75.6244 63.1204   3
   2   6 -13-12.5655 47.3703   2
   2  -6  13 77.7379 38.2569   8
  -2   6  13 20.6426 38.4925   6
   2   6 -12 1253.44 114.314   2
  -2  -6 -12 1101.84 113.106   3
   2  -6  12 1079.42 95.8568   8
  -2  -6 -12 1160.87 112.327   5
  -2   6  12 1227.39 116.143   6
   2   6 -11 4167.28 194.228   2
  -2  -6 -11 4321.24 212.637   3
  -2   6  11 4318.92 205.179   6
  -2  -6 -11 4266.61 199.580   5
   2   6 -10 692.078 86.6561   2
  -2  -6 -10 812.570 97.1901   3
  -2   6  10 656.197 87.5685   6
  -2  -6 -10 842.826 95.4080   5
   2   6  -9 414.626 71.1538   2
  -2   6   9 500.214 66.6400   1
  -2  -6  -9 435.675 79.1886   3
   2  -6   9 516.415 75.3213   4
  -2   6   9 463.010 77.6191   6
  -2  -6  -9 555.944 79.9654   5
  -2   6   8 706.636 74.0115   1
  -2  -6  -8 779.697 93.2746   3
   2  -6   8 790.173 85.2799   4
  -2   6   8 823.295 95.2386   6
  -2  -6  -8 780.260 85.8071   5
  -2   6   7 210.107 50.2739   1
  -2  -6  -7 311.458 73.6725   3
   2  -6   7 201.620 54.2460   4
  -2   6   7 322.858 67.2020   6
  -2  -6  -7 219.321 52.1987   5
  -2   6   6 1909.86 114.093   1
   2  -6   6 2119.89 131.718   4
  -2  -6  -6 2124.56 143.007   3
  -2   6   6 1898.48 132.970   6
  -2  -6  -6 1771.30 124.327   5
  -2   6   5 1300.21 96.2883   1
   2  -6   5 1323.35 105.763   4
  -2  -6  -5 1143.18 107.868   3
  -2  -6  -5 1459.89 112.533   5
  -2   6   4 530.334 68.0970   1
   2  -6   4 413.560 62.5985   4
  -2  -6  -4 445.477 72.4128   3
  -2  -6  -4 547.155 79.2049   5
  -2   6   3 381.784 62.7684   1
  -2  -6  -3 409.477 69.5262   3
   2  -6   3 591.485 72.4544   4
  -2  -6  -3 357.392 63.9916   5
  -2   6   2 535.597 71.6374   1
   2  -6   2 528.172 69.2598   4
  -2  -6  -2 363.004 63.0045   3
  -2  -6  -2 382.463 65.6507   5
  -2   6   1 271.476 58.2687   1
   2  -6   1 259.473 54.8992   4
  -2  -6  -1 237.413 59.8349   3
  -2  -6  -1 195.184 50.8440   5
  -2   6   0 3625.78 161.195   1
   2  -6   0 3916.80 170.844   4
  -2  -6   0 3739.12 178.191   3
  -2  -6   0 3883.19 172.286   5
  -2   6  -1 219.540 55.9141   1
   2  -6  -1 194.591 50.4599   4
  -2  -6   1 217.471 54.8318   3
  -2  -6   1 226.453 56.6430   5
  -2  -6   2 423.791 65.4993   3
   2  -6  -2 471.453 69.1158   4
  -2   6  -2 458.078 70.3704   1
   2   6   2 459.044 59.0563   8
  -2  -6   2 459.758 69.0181   5
  -2  -6   3 362.833 62.7170   3
   2  -6  -3 418.939 67.0002   4
  -2   6  -3 406.776 69.4636   1
   2   6   3 352.097 52.7470   8
  -2  -6   3 365.354 66.0569   5
   2  -6  -4 387.815 63.5384   4
  -2  -6   4 368.021 61.7476   3
  -2   6  -4 396.095 67.4847   1
  -2   6  -4 557.130 76.7761   2
   2   6   4 451.028 59.2925   8
  -2  -6   4 403.595 69.5322   5
   2   6   4 515.465 71.1472   6
  -2   6  -5 1306.49 109.371   2
   2  -6  -5 1432.57 109.341   4
  -2  -6   5 1342.89 103.837   3
  -2   6  -5 1193.79 104.276   1
   2   6   5 1316.13 92.4006   8
   2   6   5 1434.93 113.638   6
  -2  -6   5 1257.72 105.991   5
  -2   6  -6 2217.49 142.219   2
   2  -6  -6 1872.61 128.807   4
  -2  -6   6 2049.30 125.450   3
  -2   6  -6 1796.96 126.409   1
   2   6   6 2053.77 112.798   8
   2   6   6 1956.44 130.426   6
  -2  -6   6 2063.44 131.458   5
  -2   6  -7 266.369 66.1307   2
  -2   6  -7 172.160 56.5476   1
   2  -6  -7 284.391 67.0065   4
  -2  -6   7 217.922 52.3630   3
  -2  -6   7 165.311 54.5980   5
   2   6   7 241.075 60.1695   6
  -2   6  -8 730.280 89.2154   2
  -2   6  -8 707.027 84.5611   1
  -2  -6   8 817.373 78.7288   3
   2  -6  -8 731.747 84.2167   4
   2   6   8 668.018 82.6488   6
  -2  -6   8 702.780 82.3273   5
  -2   6  -9 544.414 81.1226   2
  -2   6  -9 542.241 87.0196   1
  -2  -6   9 429.029 61.2005   3
   2  -6  -9 547.086 76.4773   4
   2   6   9 499.769 72.9937   6
  -2  -6   9 500.678 77.2237   5
  -2   6 -10 671.213 88.9538   2
  -2   6 -10 701.763 91.8058   1
   2  -6 -10 644.697 86.4336   4
   2   6  10 567.455 79.5342   6
  -2  -6  10 878.670 94.4468   5
  -2   6 -11 4105.02 204.068   1
   2  -6 -11 3361.54 201.864   4
  -2   6 -11 4479.95 206.494   2
   2   6  11 4551.89 204.818   6
  -2  -6  11 4322.81 193.834   5
   2  -6 -12 1294.58 117.280   4
  -2   6 -12 1289.17 118.014   2
   2   6  12 1358.94 117.588   6
  -2  -6  12 1167.35 105.116   5
  -2   6 -13-1.59621 47.4812   2
   2  -6 -13 81.1940 50.0003   4
   2   6  13 93.0967 50.9405   6
  -2  -6  13 18.1431 45.8391   5
  -2   6 -14 662.276 90.9331   2
   2  -6 -14 517.088 88.6897   4
   2   6  14 728.742 90.8625   6
  -2  -6  14 728.330 92.3509   5
   2  -6 -15 33.6348 51.8201   4
  -2   6 -15 58.0055 43.5006   2
  -2  -6  15 5.30491 44.5432   8
   2   6  15 75.5564 47.3929   6
  -2  -6  15 120.822 58.9384   5
   2  -6 -16 983.889 105.510   4
  -2   6 -16 809.628 101.427   2
  -2  -6  16 808.494 103.145   8
   2   6  16 795.047 99.2832   6
  -2  -6  16 731.791 94.4733   5
   2  -6 -17-57.9699 48.8649   4
  -2   6 -17 19.5082 48.0636   2
  -2  -6  17 98.9556 59.8249   8
   2   6  17-14.2320 50.0674   6
  -2  -6  17 35.9131 51.5082   5
   2  -6 -18 15.3386 51.5657   4
  -2   6 -18 106.583 48.3504   2
  -2  -6  18 80.8259 60.8021   8
   2   6  18 33.0401 45.2572   6
  -2  -6  18 38.3981 46.5128   5
   2  -6 -19 474.024 94.1714   4
  -2   6 -19 462.550 86.1099   2
  -2  -6  19 344.078 78.8993   8
  -2  -6  19 384.745 78.3736   5
   2   6  19 407.003 75.6838   6
   2  -6 -20 298.795 77.3086   4
  -2   6 -20 325.400 84.7427   2
  -2  -6  20 333.450 76.9549   8
  -2  -6  20 321.651 77.0213   5
   2   6  20 347.623 81.2002   6
   2  -6 -21 126.027 61.8874   4
  -2   6 -21 15.9574 50.9857   2
  -2  -6  21 12.3759 53.1622   8
   2   6  21-45.7651 55.4301   6
  -2  -6  21 41.7451 61.1442   5
   2  -6 -22 262.041 75.5939   4
  -2   6 -22 293.337 72.4213   2
  -2  -6  22 374.847 85.8139   8
  -2  -6  22 340.645 80.0114   5
   2   6  22 395.868 80.8969   6
   2  -6 -23 84.4230 58.5148   4
  -2   6 -23 144.615 77.5100   2
  -2  -6  23 128.592 66.5887   8
  -2  -6  23 11.2731 56.0195   5
   2   6  23 50.3778 50.4373   6
   2  -6 -24 329.342 84.8383   4
  -2   6 -24 339.091 91.5123   2
  -2  -6  24 110.669 62.2263   8
  -2  -6  24 355.685 81.7212   5
   2   6  24 158.699 62.7205   6
   2  -6 -25 245.042 77.4912   4
  -2  -6  25 146.693 62.3937   8
  -2  -6  25 132.864 62.4478   5
   2   6  25 244.650 80.0216   6
  -2  -6  26 280.365 80.5146   5
   2  -7  24-44.2714 69.0134   8
  -2  -7 -23 28.3323 47.0459   3
   2  -7  23 81.5637 73.3543   8
   2   7 -23 109.496 56.5640   2
  -2  -7 -22 566.766 99.0025   3
   2   7 -22 440.865 88.7823   2
   2  -7  22 658.433 104.209   8
   2   7 -21 260.199 82.2236   2
  -2  -7 -21 241.696 76.5145   3
  -2   7  21 306.945 86.3042   6
   2   7 -20 543.424 100.551   2
  -2  -7 -20 381.502 88.2151   3
   2   7 -19 352.529 82.4352   2
  -2  -7 -19 158.920 58.2130   3
  -2   7  19 249.042 75.5660   6
   2   7 -18 756.769 107.026   2
  -2  -7 -18 829.439 118.152   3
  -2   7  18 594.229 101.558   6
   2   7 -17 335.675 81.4965   2
  -2  -7 -17 228.326 64.3345   3
  -2   7  17 487.746 93.9945   6
   2   7 -16 1331.35 132.597   2
  -2  -7 -16 1513.05 146.809   3
  -2   7  16 1361.92 137.650   6
   2   7 -15 508.798 93.1312   2
  -2  -7 -15 546.574 94.6367   3
  -2   7  15 602.687 102.833   6
   2   7 -14 682.151 97.4328   2
  -2  -7 -14 725.657 106.336   3
  -2   7  14 615.156 97.7468   6
   2   7 -13 8.84149 48.5146   2
  -2  -7 -13 75.7307 52.5388   3
   2   7 -12 312.345 69.4535   2
  -2  -7 -12 371.720 80.1515   3
   2  -7  12 461.214 79.3052   4
  -2  -7 -12 285.138 68.7799   5
  -2   7  12 449.923 85.4499   6
   2   7 -11 321.349 79.0236   2
  -2  -7 -11 355.052 79.5502   3
   2  -7  11 352.463 72.3676   4
  -2  -7 -11 259.546 64.7205   5
  -2   7  11 412.121 81.0576   6
   2   7 -10 648.688 94.1022   2
  -2  -7 -10 752.586 103.827   3
   2  -7  10 704.050 89.5392   4
  -2  -7 -10 615.783 88.5787   5
  -2   7  10 579.204 85.7941   6
   2   7  -9 243.863 66.4281   2
  -2  -7  -9 357.431 74.7470   3
   2  -7   9 349.783 72.7702   4
  -2   7   9 348.730 76.8210   6
  -2  -7  -9 372.395 71.6989   5
   2   7  -8 925.503 104.866   2
   2  -7   8 979.936 105.280   4
  -2  -7  -8 1056.18 115.473   3
  -2  -7  -8 1006.51 105.908   5
  -2   7   8 871.486 104.332   6
  -2  -7  -7 52.4596 44.4401   3
   2  -7   7 195.658 66.9359   4
  -2  -7  -7 118.315 47.4279   5
  -2  -7  -6 681.536 93.6527   3
   2  -7   6 712.258 88.9512   4
  -2  -7  -6 817.332 92.1123   5
  -2  -7  -5 111.395 56.2497   3
   2  -7   5 114.782 48.9849   4
  -2  -7  -5 126.370 50.0523   5
   2  -7   4 1476.36 116.953   4
  -2  -7  -4 1308.97 123.319   3
  -2  -7  -4 1460.73 121.886   5
  -2  -7  -3 199.215 52.9528   3
   2  -7   3 233.902 60.3261   4
  -2  -7  -3 253.002 58.5970   5
  -2  -7  -2 464.084 77.0507   3
   2  -7   2 397.197 66.2046   4
  -2  -7  -2 477.597 74.4454   5
  -2  -7  -1 24.9719 36.9999   3
   2  -7   1 123.766 43.7262   4
  -2  -7  -1 66.2431 45.5676   5
   2  -7   0 2462.06 151.215   4
  -2  -7   0 2258.13 151.561   3
  -2  -7   0 2369.28 146.745   5
  -2   7  -1 107.455 55.9732   1
   2  -7  -1 95.6127 43.7153   4
  -2  -7   1 33.2267 41.4594   3
  -2  -7   1 109.767 47.8114   5
  -2   7  -2 573.763 77.6673   1
   2  -7  -2 518.824 74.8305   4
  -2  -7   2 463.555 77.0141   3
  -2  -7   2 388.568 68.8464   5
  -2   7  -3 196.123 60.7825   1
   2  -7  -3 193.994 52.6827   4
  -2  -7   3 246.123 56.8726   3
  -2  -7   3 138.332 50.4430   5
  -2   7  -4 1455.04 120.425   1
  -2   7  -4 1306.38 118.661   2
   2  -7  -4 1261.47 112.849   4
  -2  -7   4 1270.81 111.668   3
  -2  -7   4 1289.13 108.304   5
  -2   7  -5 81.9712 45.8157   2
  -2   7  -5 178.517 54.1729   1
  -2  -7   5 56.1488 40.0835   3
   2  -7  -5 91.9061 47.2646   4
  -2  -7   5 103.900 48.1151   5
  -2   7  -6 710.817 91.3867   2
  -2   7  -6 766.382 92.6537   1
   2  -7  -6 749.427 92.9817   4
  -2  -7   6 806.934 86.8304   3
  -2  -7   6 938.098 99.8931   5
   2   7   6 795.021 97.5154   6
  -2   7  -7 64.1440 51.2691   2
  -2   7  -7 101.397 52.8202   1
  -2  -7   7 155.491 52.2715   3
   2  -7  -7 168.332 53.3209   4
  -2  -7   7 134.268 54.1424   5
   2   7   7 140.165 55.2527   6
  -2   7  -8 973.148 108.676   2
  -2   7  -8 969.842 108.947   1
  -2  -7   8 995.531 94.6186   3
   2  -7  -8 892.337 105.285   4
  -2  -7   8 986.365 103.184   5
   2   7   8 749.427 95.5251   6
  -2   7  -9 382.136 80.9377   2
  -2   7  -9 397.934 77.3689   1
   2  -7  -9 465.789 75.5900   4
   2   7   9 230.124 60.9736   6
  -2  -7   9 430.749 71.5483   5
  -2   7 -10 485.910 84.2678   1
  -2   7 -10 645.504 94.9013   2
   2  -7 -10 560.180 86.1863   4
  -2  -7  10 727.122 94.1799   5
   2   7  10 754.982 97.0253   6
  -2   7 -11 309.974 75.2481   2
   2  -7 -11 305.821 69.1935   4
  -2  -7  11 258.956 64.1311   5
   2   7  11 271.483 71.1602   6
  -2   7 -12 396.134 83.1628   2
   2  -7 -12 262.504 73.5818   4
  -2  -7  12 414.865 76.2150   5
   2   7  12 202.035 63.6202   6
  -2   7 -13 93.9015 58.5513   2
   2  -7 -13 38.6062 54.8285   4
  -2  -7  13 137.672 61.4884   5
   2   7  13 96.6642 62.6819   6
   2  -7 -14 735.717 103.303   4
  -2   7 -14 647.518 98.6912   2
  -2  -7  14 581.696 92.9712   8
  -2  -7  14 626.476 94.6307   5
   2   7  14 731.498 99.3663   6
   2  -7 -15 540.129 91.1651   4
  -2   7 -15 461.147 90.8536   2
  -2  -7  15 544.938 91.5504   8
   2   7  15 555.429 93.1115   6
  -2  -7  15 435.248 81.1798   5
   2  -7 -16 1343.11 131.628   4
  -2   7 -16 1401.86 139.050   2
  -2  -7  16 1272.44 130.803   8
   2   7  16 1312.48 132.354   6
  -2  -7  16 1375.77 130.700   5
   2  -7 -17 339.000 82.4438   4
  -2   7 -17 375.650 78.9311   2
  -2  -7  17 227.056 61.5945   8
   2   7  17 480.275 89.7498   6
  -2  -7  17 398.366 92.8659   5
   2  -7 -18 690.669 108.381   4
  -2   7 -18 590.207 100.773   2
  -2  -7  18 796.138 110.942   8
   2   7  18 706.304 105.693   6
  -2  -7  18 766.096 105.649   5
   2  -7 -19 309.230 82.3249   4
  -2   7 -19 174.877 68.6063   2
  -2  -7  19 208.805 73.3431   8
   2   7  19 259.640 80.1323   6
  -2  -7  19 258.298 76.5539   5
   2  -7 -20 594.051 99.6435   4
  -2   7 -20 416.026 85.6573   2
  -2  -7  20 498.105 94.3112   8
   2   7  20 483.434 95.8072   6
  -2  -7  20 420.187 90.0121   5
  -2  -7  21 116.026 58.5302   8
   2   7  21 75.6357 56.5741   6
   2  -7 -22 459.973 95.7904   4
  -2  -7  22 528.073 106.196   8
   2   7  22 579.862 101.937   6
   2   8 -18 310.646 96.7636   2
   2   8 -17 203.289 73.9243   2
   2  -8  17 164.327 79.4084   4
   2   8 -16 123.117 68.1508   2
  -2  -8 -16 107.779 65.0182   3
   2  -8  16 4.48280 51.6364   4
  -2   8  16 48.5652 56.7207   6
   2   8 -15-79.9866 76.9066   2
  -2  -8 -15 36.4164 53.1592   3
   2  -8  15-29.0294 58.0023   4
  -2   8  15-27.9000 49.0046   6
   2   8 -14 48.5272 51.1760   2
  -2  -8 -14 180.521 76.4220   3
   2  -8  14-42.6903 59.1396   4
  -2   8  14 48.9061 60.3188   6
   2   8 -13 96.1800 54.7985   2
  -2  -8 -13 25.1519 46.5560   3
   2  -8  13 147.099 58.1590   4
  -2   8  13 13.1770 56.2422   6
   2   8 -12 629.731 97.6112   2
  -2  -8 -12 651.777 105.198   3
   2  -8  12 665.854 99.1923   4
  -2   8  12 653.147 104.558   6
   2   8 -11 1392.79 143.619   2
   2  -8  11 1503.87 138.410   4
  -2  -8 -11 1505.82 151.487   3
  -2  -8 -11 1146.05 122.731   5
  -2   8  11 1529.98 147.224   6
   2   8 -10 58.9623 54.7824   2
  -2  -8 -10 55.1626 48.6834   3
   2  -8  10 171.066 56.2245   4
  -2  -8 -10 107.296 54.9037   5
  -2   8  10 158.770 67.3694   6
   2   8  -9 747.460 106.416   2
  -2  -8  -9 746.409 106.530   3
   2  -8   9 768.716 99.5641   4
  -2  -8  -9 689.448 96.2194   5
   2   8  -8 77.6535 62.3068   2
  -2  -8  -8 45.4322 54.4717   3
   2  -8   8 34.1092 42.2823   4
  -2  -8  -7 243.618 69.1278   3
   2  -8   7 280.255 71.7245   4
  -2  -8  -6 112.656 58.5807   3
   2  -8   6 66.8950 41.8310   4
   2  -8   5 160.949 56.2934   4
  -2  -8  -5 47.5906 45.3609   3
   2  -8   4 383.828 72.7446   4
  -2  -8  -4 488.047 90.0518   3
   2  -8   3-26.7794 45.3231   4
  -2  -8  -3 78.1198 46.2847   3
   2  -8   2-13.8690 51.0260   4
  -2  -8  -2 27.3813 45.8600   3
   2  -8   1 44.9289 43.5765   4
  -2  -8  -1 30.2897 50.2613   3
   2  -8   0-17.2124 46.9931   4
  -2  -8   0-24.5838 49.9842   3
   2  -8  -1 125.468 50.7483   4
  -2  -8   1 94.8654 52.6924   3
   2  -8  -2 31.0258 49.8217   4
  -2  -8   2 109.900 50.2283   3
  -2   8  -3 152.721 66.4363   2
   2  -8  -3 59.3737 41.7899   4
  -2  -8   3 100.318 52.0928   3
  -2   8  -4 532.597 92.2659   2
   2  -8  -4 327.814 71.9066   4
  -2  -8   4 430.721 78.6529   3
  -2   8  -5 126.351 61.8326   2
   2  -8  -5 55.5875 49.3952   4
  -2  -8   5 141.602 54.0511   3
  -2   8  -6 45.9452 48.0265   2
  -2  -8   6 33.5774 37.4744   3
   2  -8  -6 63.5343 55.0013   4
  -2   8  -7 336.908 80.0145   2
   2  -8  -7 351.681 75.1920   4
  -2   8  -8 67.7060 58.3630   2
   2  -8  -8 13.6152 43.7733   4
  -2   8  -9 766.217 112.493   2
   2  -8  -9 703.116 106.764   4
   2   8   9 798.778 106.218   6
  -2   8 -10 89.1128 60.5302   2
   2  -8 -10 26.1500 52.6032   4
   2   8  10 105.384 57.8412   6
  -2   8 -11 1487.00 143.319   2
   2  -8 -11 872.111 127.431   4
   2   8  11 1474.26 137.692   6
  -2   8 -12 584.190 92.1245   2
   2  -8 -12 329.607 96.5952   4
   2   8  12 741.959 107.840   6
   2  -8 -13 53.9670 52.0456   4
  -2   8 -13 68.3895 61.4399   2
  -2  -8  13 46.1059 45.0180   8
   2   8  13-17.9268 62.6397   6
   2  -8 -14-48.7143 60.5211   4
  -2   8 -14-10.5437 57.5764   2
  -2  -8  14-57.4197 59.0674   8
   2   8  14 104.322 54.7956   6
   2  -8 -15-39.3384 50.9368   4
  -2   8 -15-87.6096 75.0846   2
  -2  -8  15-43.1047 53.9078   8
   2   8  15-0.87063 48.4332   6
   2  -8 -16 27.0713 49.1482   4
  -2   8 -16 31.2873 54.8330   2
  -2  -8  16-11.3385 65.5000   8
   2   8  16-9.35347 56.6025   6
   2  -8 -17 174.218 71.7206   4
  -2  -8  17 47.3493 51.6506   8
   2   8  17 69.2749 65.8763   6
   2  -8 -18 103.153 65.3571   4
  -2  -8  18 102.283 61.1699   8
   2   8  18 56.0397 59.6122   6
   2  -8 -19 91.1840 82.8756   4
  -2  -8  19 152.219 66.9332   8
   2   9  -9 236.458 80.3625   2
   2   9  -8 449.318 95.6753   2
   2   9  -7 239.997 75.9594   2
  -2  -9  -7 129.096 57.1237   3
  -2  -9  -6 676.262 110.212   3
  -2  -9  -5 102.368 63.1761   3
  -2  -9  -4 437.226 92.4257   3
  -2  -9  -3-27.3729 55.7184   3
  -2  -9  -2-3.53313 49.1424   3
  -2  -9  -1 355.086 77.9974   3
  -2  -9   0 639.344 104.328   3
  -2  -9   1 358.455 75.8673   3
  -2   9  -2 2.58117 56.4822   2
  -2  -9   2-27.3106 48.6594   3
  -2   9  -3 53.7078 50.4306   2
  -2  -9   3-21.9516 44.3257   3
  -2   9  -4 209.262 69.0539   2
  -2  -9   4 303.238 76.2142   3
  -2   9  -5 51.1368 59.5756   2
  -2   9  -6 755.289 114.628   2
  -2   9  -7 48.2452 59.1673   2
  -2   9  -8 520.349 101.777   2
   3   0   0-19.9302 20.4512   4
  -3   0   0 14.9255 9.87696   2
  -3   0   0-6.54604 22.7974   1
   3   0   0-28.8604 24.9660   8
  -3   0   0-4.08262 22.5836   5
   3   0  -1 119.759 23.7410   4
   3   0   1 146.774 24.6730   4
  -3   0  -1 123.663 30.6467   1
  -3   0  -1 106.551 15.7100   2
  -3   0   1 124.259 30.6760   1
   3   0   1 110.814 28.1698   8
   3   0  -1 141.737 30.3000   8
  -3   0  -1 132.245 28.4531   5
  -3   0   1 106.551 26.8382   5
   3   0  -2 314.792 33.9529   4
   3   0   2 295.477 32.7672   4
  -3   0   2 332.802 41.8986   1
  -3   0  -2 310.092 39.4814   1
  -3   0  -2 324.043 26.0638   2
   3   0   2 375.736 43.0697   8
   3   0  -2 280.380 37.7474   8
  -3   0   2 341.275 38.4585   5
  -3   0  -2 381.637 39.5298   5
   3   0  -3 2535.18 87.7652   4
  -3   0  -3 2527.56 72.6284   2
  -3   0  -3 2485.86 95.2323   1
  -3   0   3 2504.66 98.4108   1
  -3   0  -3 2564.86 71.7349   7
   3   0  -3 2564.97 96.9770   8
   3   0   3 2448.00 99.1539   8
  -3   0  -3 2621.61 91.8044   5
  -3   0   3 2562.72 91.2355   5
   3   0  -4 799.348 53.3286   4
  -3   0  -4 876.768 47.6023   2
  -3   0  -4 870.142 61.0323   1
  -3   0   4 829.854 61.5416   1
  -3   0  -4 866.397 46.0534   7
   3   0   4 774.420 60.5658   8
   3   0  -4 752.836 56.0954   8
  -3   0   4 888.815 29.1705   6
  -3   0  -4 917.991 58.3999   5
  -3   0   4 893.192 56.5698   5
   3   0  -5 1212.69 65.7849   4
  -3   0  -5 1204.93 58.7097   2
  -3   0  -5 1150.64 68.4796   1
   3   0   5 1201.36 73.5681   8
   3   0  -5 1153.41 68.8215   8
  -3   0  -5 1143.21 55.0644   7
  -3   0   5 1235.78 39.9243   6
  -3   0  -5 1164.30 65.3926   5
  -3   0   5 1126.38 66.0712   5
   3   0  -6 385.240 48.6245   4
  -3   0  -6 515.606 41.6790   2
  -3   0  -6 423.299 49.0374   1
   3   0  -6 398.959 43.5151   8
   3   0   6 538.437 54.9016   8
  -3   0  -6 490.671 40.6644   7
  -3   0  -6 438.080 44.4380   5
  -3   0   6 548.445 49.8373   5
   3   0  -7 2049.57 89.4608   4
   3   0  -7 2051.36 43.2590   2
  -3   0  -7 1936.76 92.3844   1
  -3   0  -7 1975.00 83.4061   2
   3   0   7 1972.26 97.5353   8
  -3   0  -7 2101.05 80.7206   7
   3   0  -7 1911.64 86.9891   8
  -3   0  -7 2040.40 90.7023   5
  -3   0   7 2067.00 91.0745   5
   3   0  -8 9.61354 22.8619   4
   3   0  -8-1.17276 11.3046   2
  -3   0  -8-10.2218 29.7375   1
  -3   0  -8-6.93716 24.0726   2
  -3   0  -8-8.13550 20.1767   7
   3   0   8-18.7322 29.0837   8
  -3   0  -8 2.26479 28.7823   5
  -3   0   8 20.0296 24.3980   5
   3   0  -9 2771.48 112.275   4
   3   0  -9 2710.96 66.3793   2
  -3   0  -9 2589.44 109.984   1
  -3   0  -9 2711.53 104.862   2
   3   0   9 2708.91 119.068   8
  -3   0  -9 2666.34 98.7242   7
  -3   0   9 2646.52 107.545   5
   3   0 -10 7980.70 192.127   4
   3   0 -10 7470.71 123.711   2
  -3   0 -10 7973.76 195.352   1
  -3   0 -10 7798.18 185.159   2
  -3   0 -10 7829.41 174.909   7
   3   0  10 7934.78 204.771   8
  -3   0  10 7738.51 187.743   5
   3   0 -11 1274.12 81.9265   4
   3   0 -11 1140.65 52.6927   2
  -3   0 -11 1135.35 81.2790   1
  -3   0 -11 1011.80 71.8596   2
   3   0  11 1110.24 83.0044   8
  -3   0 -11 1079.97 69.4682   7
  -3   0  11 1154.56 78.1144   5
   3   0 -12 1785.50 99.0422   4
  -3   0 -12 1907.45 105.118   2
  -3   0 -12 1850.41 102.783   1
   3   0 -12 1831.99 73.4413   2
   3   0  12 1877.13 110.442   8
  -3   0 -12 2048.89 103.001   7
  -3   0  12 1778.76 98.9526   5
   3   0 -13 1108.37 82.7207   4
  -3   0 -13 1174.41 86.1046   1
  -3   0 -13 1044.94 78.8705   2
   3   0 -13 1107.44 59.0258   2
   3   0  13 1120.25 89.3373   8
  -3   0 -13 978.786 75.9085   7
  -3   0  13 1060.59 79.5129   5
   3   0 -14 595.494 65.6791   4
   3   0 -14 606.687 48.5633   2
  -3   0 -14 593.642 63.9568   2
   3   0  14 580.795 68.3994   8
  -3   0 -14 536.204 60.4319   7
  -3   0  14 589.784 63.5365   5
   3   0 -15 38.8609 32.4161   4
   3   0 -15 45.0974 22.9231   2
  -3   0 -15 12.9352 35.5910   2
   3   0  15 77.0519 44.7198   8
  -3   0 -15 105.693 38.9940   7
  -3   0  15 82.0989 37.0224   5
   3   0 -16 765.001 76.8536   4
  -3   0 -16 799.462 77.7885   2
   3   0 -16 808.500 61.9359   2
   3   0  16 833.000 84.6100   8
  -3   0 -16 899.210 78.8889   7
  -3   0  16 922.442 82.5069   5
   3   0 -17-6.06054 36.2673   4
  -3   0 -17-27.3917 46.3435   2
   3   0 -17-16.2918 27.9296   2
   3   0  17 26.2346 36.5788   8
  -3   0 -17-11.4447 32.3033   7
  -3   0  17 4.64561 37.6531   5
   3   0 -18 2309.25 135.969   4
  -3   0 -18 2466.93 137.312   2
   3   0 -18 2172.67 103.999   2
   3   0  18 2441.09 142.656   8
  -3   0 -18 2453.88 131.896   7
  -3   0  18 2410.04 129.171   8
  -3   0  18 2403.59 135.045   5
   3   0 -19 2035.79 131.867   4
   3   0 -19 1777.11 99.7598   2
  -3   0 -19 1930.77 127.880   2
   3   0  19 1865.95 128.206   8
  -3   0 -19 2014.16 123.921   7
  -3   0  19 1936.99 119.386   8
  -3   0  19 1999.35 126.803   5
   3   0 -20 1542.33 116.899   4
  -3   0 -20 1346.58 109.621   2
   3   0  20 1553.05 122.120   8
  -3   0 -20 1437.50 109.671   7
  -3   0  20 1598.22 112.349   8
  -3   0  20 1514.12 117.745   5
   3   0  21 748.590 85.2299   5
   3   0 -21 706.750 88.1172   4
  -3   0 -21 785.970 91.8243   2
   3   0  21 905.518 100.660   8
  -3   0  21 700.191 80.8962   8
  -3   0 -21 717.545 86.1008   7
  -3   0  21 743.256 87.0523   5
   3   0 -22 1504.01 125.045   4
  -3   0 -22 1482.67 122.017   2
  -3   0  22 1339.12 108.243   8
  -3   0 -22 1426.47 114.769   7
   3   0  22 1420.84 122.182   8
   3   0  22 1290.80 107.560   5
  -3   0  22 1453.39 118.311   5
   3   0  23 3.74630 39.3035   5
  -3   0 -23-6.49201 44.7207   2
   3   0  23 36.4832 46.7061   8
  -3   0  23 7.04748 38.2932   8
  -3   0 -23-0.28708 41.4321   7
  -3   0  23 32.3726 45.6145   5
   3   0  24 99.9793 47.0221   5
  -3   0 -24-21.1067 45.5858   2
   3   0  24 85.1894 50.7983   8
  -3   0  24 145.465 51.0964   8
  -3   0 -24 112.159 42.7552   7
  -3   0  24 50.8271 46.5205   5
   3   0  25-16.2347 48.6263   5
  -3   0 -25-25.6240 42.2595   2
   3   0  25 25.9626 48.9852   8
  -3   0  25 28.5943 38.8573   8
  -3   0 -25-35.9350 39.4574   7
  -3   0  25-49.6607 55.8450   5
   3   0  26 6.67633 41.9604   5
  -3   0 -26 113.189 55.8591   2
   3   0  26 10.1171 45.3157   8
  -3   0 -26-32.7488 56.4355   7
  -3   0  26 39.4855 49.6779   5
   3   0  27 1043.51 115.449   5
  -3   0 -27 998.435 115.766   2
   3   0  27 1087.13 119.799   8
  -3   0  27 900.690 105.302   8
  -3   0 -27 1022.97 111.802   7
  -3   0  27 1241.40 123.407   5
   3   0  28 105.531 56.1813   5
  -3   0 -28 189.504 58.4872   2
   3   0  28 133.636 62.5176   8
  -3   0  28 257.067 61.6338   8
  -3   0 -28 95.2975 51.0897   7
  -3   0  28 113.448 65.1492   5
   3   0  29 363.947 79.5189   5
  -3   0 -29 483.960 95.2309   2
   3   0  29 386.778 81.0777   8
  -3   0  29 478.252 78.0629   8
  -3   0 -29 341.999 74.9438   7
  -3   0  29 352.068 76.3124   5
   3   0  30 168.470 67.5163   5
  -3   0 -30 39.9614 62.2948   2
   3   0  30 47.6945 67.7080   8
  -3   0 -30 127.369 46.3911   7
  -3   0  30 48.5408 47.6909   8
  -3   0  30 232.677 73.1407   5
   3   0  31 972.389 120.736   5
  -3   0 -31 683.122 109.792   2
   3   0  31 820.506 118.814   8
  -3   0 -31 699.617 105.992   7
  -3   0  31 603.149 102.638   5
   3   0  32 420.611 83.5762   5
   3   0  32 493.876 99.1459   8
  -3   0 -32 302.843 78.7552   7
   3  -1  33 200.259 73.0177   5
   3  -1  32 986.181 125.806   5
  -3  -1 -32 963.792 131.498   7
   3  -1  31 66.8259 57.9121   5
  -3   1  31 84.8655 74.8554   5
  -3  -1 -31 93.1923 61.6725   7
   3  -1  31 98.8585 74.2671   8
  -3  -1 -31 135.726 61.2951   2
   3  -1  30 99.5497 60.2961   5
  -3   1  30 158.177 72.8987   5
  -3  -1 -30 336.799 88.5718   7
   3  -1  30 207.490 76.8441   8
  -3  -1 -30 140.951 65.4908   2
   3  -1  29 265.617 70.9356   5
  -3   1  29 288.450 78.7889   5
  -3  -1 -29 217.817 70.8872   7
   3  -1  29 259.092 67.8795   8
  -3  -1 -29 262.813 68.7874   2
   3  -1  28 666.232 96.3688   5
  -3   1  28 714.035 99.2843   5
  -3  -1 -28 458.998 80.2613   7
   3  -1  28 856.601 115.215   8
  -3  -1 -28 777.817 105.035   2
   3  -1  27 146.786 59.6651   5
  -3   1  27 112.093 56.0996   5
  -3  -1 -27 139.584 54.2882   7
   3  -1  27 252.751 77.7248   8
  -3  -1 -27 163.042 56.9649   2
   3  -1  26 234.304 61.2800   5
  -3   1  26 321.239 75.7816   5
  -3  -1 -26 265.737 63.6322   7
   3  -1  26 328.649 82.2907   8
  -3  -1 -26 311.862 70.2546   2
   3  -1  25 315.588 64.2066   5
  -3   1  25 316.306 65.3163   5
  -3  -1 -25 318.591 67.9640   7
   3  -1  25 317.252 70.5785   8
  -3  -1 -25 257.425 66.0151   2
  -3   1  24-12.1510 49.5888   5
   3  -1  24 11.2990 42.1355   5
  -3  -1 -24 33.4160 44.3375   7
  -3   1  24 44.4309 37.1091   8
   3  -1  24 20.4948 43.3045   8
  -3  -1 -24 64.8521 50.5014   2
   3  -1  23 600.733 76.7000   5
  -3   1  23 775.369 94.2641   5
  -3  -1 -23 541.345 81.8285   2
  -3  -1 -23 621.595 81.0775   7
  -3   1  23 562.515 70.4412   8
   3  -1  23 580.653 88.3795   8
  -3  -1 -22 1213.48 114.824   2
  -3   1  22 1212.36 97.9640   8
   3  -1  22 1228.65 117.385   8
  -3  -1 -22 1237.70 108.234   7
  -3   1  22 1283.57 111.289   5
   3  -1  22 1151.67 101.351   5
   3  -1  21 80.7195 41.4890   5
  -3   1  21 122.710 42.2771   5
  -3  -1 -21 150.994 53.7893   2
  -3  -1 -21 177.461 57.3073   7
  -3   1  21 229.987 47.5684   8
   3  -1  21 194.008 63.8929   8
  -3  -1 -20 1063.69 99.9799   2
  -3   1  20 934.634 84.5065   8
  -3  -1 -20 1040.31 99.7185   7
   3  -1  20 948.149 99.2459   8
  -3   1  20 1026.79 94.3481   5
   3  -1  20 921.148 88.6450   5
  -3  -1 -19 1572.58 115.512   2
   3   1 -19 1510.29 94.9472   2
  -3   1  19 1383.47 95.4989   8
  -3  -1 -19 1594.86 116.441   7
   3  -1  19 1447.44 116.939   8
  -3   1  19 1286.59 101.672   5
   3  -1  19 1485.44 107.019   5
   3   1 -18 1093.14 79.6305   2
  -3  -1 -18 996.431 94.2837   2
  -3  -1 -18 1099.80 94.3178   7
   3  -1  18 1101.63 103.413   8
  -3   1  18 1145.80 86.9050   8
   3  -1  18 1055.48 86.2804   5
  -3   1  18 1010.15 87.5709   5
   3   1 -17 3122.26 125.089   2
   3   1 -17 3024.14 148.279   4
  -3  -1 -17 3181.65 153.565   2
   3  -1  17 3237.93 160.810   8
  -3  -1 -17 3118.46 149.430   7
  -3   1  17 3346.47 137.471   8
  -3   1  17 3341.59 150.866   5
   3  -1  17 3006.20 139.062   5
  -3   1  16 593.461 66.1588   5
   3   1 -16 404.081 60.4193   4
   3   1 -16 525.932 52.5070   2
  -3  -1 -16 561.741 67.4810   2
  -3   1  16 493.679 55.8695   8
  -3  -1 -16 565.978 69.6320   7
   3  -1  16 463.121 67.6072   8
   3   1 -15 891.327 77.3699   4
   3   1 -15 933.089 65.6346   2
  -3  -1 -15 1154.71 94.0305   2
   3  -1  15 850.003 86.4589   8
  -3  -1 -15 1111.72 87.8754   7
  -3   1  15 965.365 81.4881   5
   3   1 -14 140.633 39.3039   4
  -3   1  14 174.467 44.0650   5
   3   1 -14 109.397 28.3146   2
  -3  -1 -14 95.2537 33.8426   2
   3  -1  14 187.896 45.7177   8
  -3  -1 -14 123.645 40.6146   7
   3   1 -13 1731.30 97.3726   4
   3   1 -13 1812.37 79.8276   2
  -3  -1 -13 1653.57 99.2450   2
   3  -1  13 1643.78 104.815   8
  -3  -1 -13 1494.45 93.3394   7
  -3   1  13 1741.49 98.8583   5
   3   1 -12 3151.64 124.594   4
   3   1 -12 3306.21 103.090   2
  -3  -1 -12 3769.14 148.322   2
   3  -1  12 3499.85 150.622   8
  -3  -1 -12 3845.23 145.733   7
  -3   1  12 3502.35 130.160   5
   3   1 -11 2069.58 96.8797   4
   3   1 -11 2111.67 78.4045   2
  -3  -1 -11 2086.20 102.893   2
  -3  -1 -11 1977.80 96.3649   1
   3  -1  11 1793.31 103.749   8
  -3  -1 -11 1922.44 99.6491   7
  -3   1  11 2235.21 101.800   5
   3   1 -10 1125.31 70.8593   4
   3   1 -10 1001.96 50.6711   2
  -3  -1 -10 989.634 70.3186   2
  -3  -1 -10 1002.94 69.3572   1
   3  -1  10 923.307 75.5019   8
  -3  -1 -10 1020.11 70.9122   7
  -3  -1 -10 1024.35 78.1890   5
  -3   1  10 1103.41 70.6704   5
   3   1  -9 439.038 33.9525   2
   3   1  -9 418.578 43.3588   4
  -3  -1  -9 404.681 46.7029   2
  -3  -1  -9 389.778 46.8226   1
   3  -1   9 404.132 51.9954   8
  -3   1   9 463.167 47.5292   5
  -3   1   9 384.160 37.9081   6
  -3  -1  -9 416.471 53.1379   5
  -3  -1  -9 384.947 46.2555   7
   3   1  -8 1315.08 68.7486   4
   3   1  -8 1300.06 52.1329   2
  -3  -1  -8 1242.35 69.6546   1
  -3  -1  -8 1316.30 74.7686   2
  -3  -1  -8 1383.90 76.2624   7
   3  -1   8 1314.66 82.0161   8
  -3   1   8 1254.54 68.9896   5
  -3   1   8 1257.90 62.3709   6
  -3  -1  -8 1276.82 81.9237   5
   3   1  -7 1658.44 54.0664   2
   3   1  -7 1603.00 74.0074   4
  -3  -1  -7 1707.25 80.6786   2
  -3  -1  -7 1714.51 78.6204   1
  -3  -1  -7 1684.18 81.2547   7
   3  -1   7 1708.18 91.1678   8
   3   1  -7 1539.52 84.6041   8
  -3   1   7 1728.74 67.9402   6
  -3  -1  -7 1754.92 91.2045   5
  -3   1   7 1783.79 77.1527   5
   3   1  -6 2062.09 80.3418   4
   3   1  -6 1908.35 55.5559   2
  -3  -1  -6 2063.07 84.4474   2
  -3  -1  -6 1975.36 80.5340   1
  -3   1   6 2036.59 98.3987   1
   3  -1   6 1963.41 93.3371   8
  -3  -1  -6 2044.52 85.8856   7
   3   1  -6 1869.27 92.7541   8
  -3   1   6 2038.04 70.6421   6
  -3   1   6 2091.11 81.2776   5
  -3  -1  -6 1938.67 94.1837   5
   3   1  -5 1864.47 71.1802   4
   3   1  -5 1712.97 49.6536   2
  -3  -1  -5 1989.02 78.7000   2
  -3  -1  -5 1705.38 72.2826   1
  -3   1   5 1790.28 92.2070   1
  -3  -1  -5 1808.50 78.7820   7
   3  -1   5 1785.36 87.4896   8
   3   1  -5 1748.07 88.7426   8
  -3   1   5 1779.69 62.6422   6
  -3  -1  -5 1822.99 88.3079   5
  -3   1   5 1695.42 70.7729   5
   3   1  -4 904.477 35.6703   2
   3   1  -4 949.301 50.9313   4
  -3  -1  -4 914.327 52.8303   2
  -3  -1  -4 956.006 56.0247   1
  -3   1   4 953.638 69.2010   1
   3  -1   4 1035.16 67.3664   8
   3   1  -4 1021.03 67.1070   8
  -3   1   4 1023.15 46.3627   6
  -3  -1  -4 952.378 66.2673   5
  -3   1   4 1151.19 56.9109   5
   3   1  -3 11893.9 160.611   4
  -3   1   3 11794.7 93.6525   2
  -3  -1  -3 12168.4 184.813   1
  -3   1   3 11869.2 222.194   1
  -3  -1  -3 12093.2 173.535   2
   3  -1   3 11864.0 206.477   8
   3   1  -3 12025.4 220.027   8
  -3   1   3 11993.7 146.752   6
  -3  -1  -3 11700.1 211.133   5
  -3   1   3 12249.4 168.207   5
   3   1  -2 14177.1 168.202   4
   3  -1   2 13695.5 223.499   4
  -3   1   2 13717.2 110.574   2
  -3  -1  -2 13625.5 175.015   2
  -3  -1  -2 14133.3 198.998   1
  -3   1   2 13760.2 238.124   1
   3  -1   2 13566.0 214.606   8
   3   1  -2 13861.6 234.401   8
  -3  -1  -2 14085.7 229.322   5
  -3   1   2 14187.1 176.623   5
  -3   1   1 4830.12 74.0161   2
   3   1  -1 4956.59 97.1505   4
   3  -1   1 4939.23 134.526   4
  -3   1   1 4947.94 144.331   1
  -3  -1  -1 4849.45 118.453   1
   3   1  -1 4894.07 141.160   8
   3  -1   1 4905.16 127.316   8
  -3  -1  -1 4997.01 140.000   5
  -3   1   1 5109.05 105.777   5
  -3   1   0 37967.8 225.386   2
   3   1   0 36490.0 257.500   4
   3  -1   0 37385.4 360.556   4
  -3   1   0 36643.0 386.161   1
  -3  -1   0 36836.0 329.226   1
   3  -1   0 37377.2 339.340   8
   3   1   0 36842.3 385.528   8
  -3   1   0 37485.4 279.234   5
  -3  -1   0 37251.7 371.536   5
   3  -1  -1 4860.50 133.148   4
   3   1   1 5025.49 95.0571   4
  -3   1  -1 4869.84 90.5310   2
  -3   1  -1 5177.84 146.165   1
  -3  -1   1 4969.75 124.445   1
   3  -1  -1 5062.62 124.692   8
   3   1   1 5000.89 143.425   8
   3   1   1 4826.42 59.9701   6
  -3   1  -1 5415.91 105.145   5
  -3  -1   1 4989.30 139.156   5
   3  -1  -2 13726.2 225.168   4
   3   1   2 14049.4 162.152   4
  -3   1  -2 13783.6 164.089   2
  -3   1  -2 13242.6 233.638   1
  -3  -1   2 13892.8 211.139   1
  -3   1  -2 13727.6 104.415   7
   3   1   2 13864.0 236.308   8
   3  -1  -2 13659.4 199.671   8
   3   1   2 13528.7 121.966   6
  -3   1  -2 14390.0 172.555   5
  -3  -1   2 13578.8 227.338   5
  -3   1  -3 11786.5 161.446   2
   3  -1  -3 11968.4 211.334   4
  -3   1  -3 11574.1 220.297   1
   3  -1  -3 11937.7 186.465   8
   3   1   3 12134.2 222.991   8
  -3   1  -3 11858.3 117.743   7
  -3   1  -3 12046.3 163.077   5
  -3  -1   3 11815.1 213.189   5
  -3   1  -4 926.720 50.8935   2
   3  -1  -4 892.124 62.6789   4
  -3   1  -4 903.290 68.2354   1
   3  -1  -4 1028.39 57.1359   8
   3   1   4 928.730 68.6889   8
  -3   1  -4 978.146 40.6276   7
  -3   1  -4 1031.32 51.1968   5
  -3  -1   4 1028.61 67.6123   5
  -3   1  -5 1856.06 74.1054   2
   3  -1  -5 1712.80 86.0858   4
  -3   1  -5 1807.53 93.0269   1
   3  -1  -5 1851.63 75.5406   8
   3   1   5 1820.14 92.3020   8
  -3   1  -5 1749.81 58.3917   7
  -3   1  -5 1691.39 67.3953   5
  -3  -1   5 1865.26 89.6607   5
   3  -1  -6 1764.60 92.1415   4
  -3   1  -6 2028.17 82.5238   2
  -3   1  -6 2007.32 99.3696   1
   3   1   6 2062.95 99.6872   8
   3  -1  -6 2045.32 80.3973   8
  -3   1  -6 1977.03 66.6246   7
  -3  -1   6 2073.00 96.0602   5
   3  -1  -7 1801.22 93.6006   4
  -3   1  -7 1706.56 79.1464   2
  -3   1  -7 1680.54 94.5011   1
   3  -1  -7 1542.32 71.7402   8
  -3   1  -7 1619.28 65.3375   7
   3   1   7 1734.86 93.3654   8
  -3  -1   7 1519.10 86.8970   5
  -3   1  -8 1309.49 72.9288   2
   3  -1  -8 1359.94 84.9353   4
  -3   1  -8 1310.52 86.6594   1
   3   1   8 1248.88 83.0474   8
  -3   1  -8 1269.37 62.1085   7
  -3  -1   8 1343.31 83.6657   5
   3  -1  -9 509.716 54.3169   4
   3  -1  -9 374.775 29.2345   2
  -3   1  -9 520.460 59.4357   1
  -3   1  -9 418.435 46.7099   2
   3   1   9 497.626 58.5914   8
  -3   1  -9 405.337 39.2616   7
  -3  -1   9 393.139 51.3031   5
   3  -1 -10 882.320 74.1609   4
  -3   1 -10 1045.78 71.1018   2
   3  -1 -10 972.214 48.1404   2
  -3   1 -10 1192.23 87.3176   1
   3   1  10 982.745 77.9174   8
  -3  -1  10 955.845 74.5661   5
   3  -1 -11 1793.59 111.028   4
  -3   1 -11 2112.63 103.965   2
   3  -1 -11 1991.10 73.1599   2
  -3   1 -11 2013.94 111.277   1
   3   1  11 1937.78 107.582   8
  -3  -1  11 2103.42 107.636   5
  -3   1 -12 3990.28 148.985   2
   3  -1 -12 2932.79 141.589   4
   3  -1 -12 3113.86 96.6729   2
  -3   1 -12 3323.76 145.870   1
   3   1  12 3817.65 156.011   8
  -3  -1  12 3321.89 138.560   5
   3  -1 -13 1803.35 108.659   4
  -3   1 -13 1524.60 95.1111   2
   3  -1 -13 1736.23 76.1377   2
  -3   1 -13 1630.63 108.290   1
   3   1  13 1523.97 99.2149   8
  -3  -1  13 1859.89 109.342   5
   3  -1 -14 146.105 44.3104   4
  -3   1 -14 133.909 40.8291   2
  -3   1 -14 186.071 53.3833   1
   3  -1 -14 164.154 31.6578   2
   3   1  14 179.399 49.1449   8
  -3  -1  14 149.424 42.6523   5
   3  -1 -15 990.930 86.7964   4
  -3   1 -15 1140.41 92.6022   2
   3  -1 -15 967.486 63.4265   2
   3   1  15 1123.68 96.2228   8
  -3  -1  15 986.396 87.6220   5
   3  -1 -16 557.962 71.7116   4
  -3   1 -16 515.998 65.7773   2
   3  -1 -16 430.192 47.5047   2
   3   1  16 599.701 74.9493   8
  -3  -1  16 509.486 68.2381   5
   3  -1 -17 3355.21 160.242   4
   3  -1 -17 3179.57 121.903   2
  -3   1 -17 3265.41 155.316   2
   3   1  17 3077.44 153.802   8
  -3  -1  17 3321.10 156.556   5
   3  -1 -18 1197.97 103.619   4
   3  -1 -18 1040.65 75.7559   2
  -3   1 -18 1089.84 95.8175   2
   3   1  18 983.310 92.6429   8
  -3  -1  18 1123.42 98.0920   5
   3  -1 -19 1377.26 113.861   4
  -3   1 -19 1363.74 108.701   2
   3   1  19 1726.84 123.493   8
  -3  -1  19 1546.75 115.726   8
  -3  -1  19 1465.04 114.761   5
   3  -1 -20 953.982 100.961   4
  -3   1 -20 998.274 97.2178   2
   3   1  20 958.990 98.6451   8
  -3  -1  20 982.341 95.9753   8
  -3  -1  20 1089.47 101.166   5
   3  -1 -21 136.463 55.0688   4
  -3   1 -21 106.276 44.1788   2
   3   1  21 249.107 65.4908   8
  -3  -1  21 188.406 60.3776   8
  -3  -1  21 223.801 63.2996   5
   3  -1 -22 1264.75 115.250   4
  -3   1 -22 1196.75 111.386   2
  -3  -1  22 1231.19 110.173   8
   3   1  22 1218.88 112.966   8
  -3  -1  22 1241.29 111.246   5
   3  -1 -23 526.158 82.0802   4
  -3   1 -23 474.168 75.7124   2
   3   1  23 594.240 85.1296   8
  -3  -1  23 635.195 86.5321   8
  -3  -1  23 594.584 87.4714   5
   3  -1 -24 67.7837 58.5446   4
  -3   1 -24 80.5379 47.3244   2
   3   1  24 109.628 61.2599   8
  -3  -1  24-4.98517 44.6533   8
  -3  -1  24-21.5776 49.1373   5
   3   1  25 387.451 77.1647   5
   3  -1 -25 348.208 75.6544   4
  -3   1 -25 240.990 60.9476   2
   3   1  25 258.115 68.0283   8
  -3   1 -25 225.209 60.2121   7
  -3  -1  25 249.466 65.2192   8
  -3  -1  25 334.741 75.7582   5
   3   1  26 236.769 57.6157   5
   3  -1 -26 197.752 71.4020   4
  -3   1 -26 320.449 76.8416   2
   3   1  26 405.014 82.6900   8
  -3   1 -26 353.953 71.9847   7
  -3  -1  26 347.621 73.3974   8
  -3  -1  26 316.235 70.4065   5
   3   1  27 208.908 67.9910   5
  -3   1 -27 54.5151 47.7348   2
   3   1  27 90.6021 50.9749   8
  -3   1 -27 57.4312 44.7734   7
  -3  -1  27 137.624 48.4732   8
  -3  -1  27 158.056 68.6451   5
   3   1  28 728.063 105.895   5
  -3   1 -28 635.292 98.5447   2
   3   1  28 454.428 78.8547   8
  -3   1 -28 540.739 87.1559   7
  -3  -1  28 745.380 105.315   8
  -3  -1  28 640.465 95.5698   5
   3   1  29 291.196 73.9790   5
  -3   1 -29 144.858 58.5899   2
   3   1  29 279.413 68.3364   8
  -3   1 -29 311.435 72.1525   7
  -3  -1  29 280.030 73.7005   8
  -3  -1  29 327.992 81.1341   5
   3   1  30 202.332 67.6924   5
  -3   1 -30 147.862 58.8467   2
   3   1  30 261.831 80.8225   8
  -3   1 -30 231.341 67.3481   7
  -3  -1  30 190.978 69.3548   8
  -3  -1  30 211.789 78.3485   5
   3   1  31 90.7027 63.9760   5
  -3   1 -31 120.853 62.6343   2
   3   1  31 136.188 64.7956   8
  -3   1 -31-0.41747 52.3304   7
  -3  -1  31 166.719 71.4636   8
  -3  -1  31 45.8920 64.2470   5
   3   1  32 998.279 127.260   8
   3  -1 -32 1056.09 126.791   7
  -3  -1  32 1094.05 130.996   8
  -3   1 -32 941.440 124.284   7
   3  -1 -33 263.990 68.7293   7
  -3  -1  33 244.235 75.5951   8
   3  -2  31 804.797 104.733   5
  -3   2  31 1110.45 131.900   5
  -3  -2 -31 876.881 122.290   7
   3  -2  31 918.304 129.571   8
  -3  -2 -31 785.746 114.013   2
  -3   2  30 291.389 82.3359   5
   3  -2  30 256.262 66.2749   5
  -3  -2 -30 74.8225 57.4636   7
   3  -2  30 249.205 82.0036   8
  -3  -2 -30 231.282 78.9498   2
  -3   2  29 493.606 88.4443   5
   3  -2  29 277.848 73.2576   5
  -3  -2 -29 323.969 84.9603   7
   3  -2  29 341.113 81.2573   8
  -3  -2 -29 413.213 87.3910   2
  -3   2  28 320.795 82.1101   5
   3  -2  28 236.361 67.2549   5
  -3  -2 -28 337.898 83.4445   7
   3  -2  28 123.003 52.3125   8
  -3  -2 -28 220.313 66.6712   2
   3  -2  27 467.486 75.7306   5
  -3   2  27 231.172 70.0106   5
  -3  -2 -27 444.722 87.8279   7
   3  -2  27 469.389 86.9279   8
  -3  -2 -27 352.902 76.5675   2
  -3   2  26 73.8493 56.7903   5
   3  -2  26 47.1263 44.5004   5
  -3  -2 -26 40.2498 55.8198   7
   3  -2  26-22.4540 65.4650   8
  -3  -2 -26 95.4635 56.1821   2
  -3   2  25 47.4949 46.8482   5
   3  -2  25 105.080 43.6144   5
  -3  -2 -25 207.520 70.3421   7
   3  -2  25 50.0588 48.1262   8
  -3  -2 -25 22.0975 47.7092   2
  -3   2  24-81.8721 52.6284   5
   3  -2  24 53.9041 42.5852   5
  -3  -2 -24-15.4051 45.7527   7
   3  -2  24 49.0738 45.9510   8
  -3  -2 -24 10.0392 43.5714   2
  -3   2  23 846.768 94.6108   5
   3  -2  23 824.965 89.7342   5
  -3  -2 -23 760.856 92.0562   7
   3  -2  23 816.101 100.228   8
  -3  -2 -23 837.386 101.455   2
  -3   2  22 851.539 92.2678   5
   3  -2  22 877.754 86.3590   5
  -3  -2 -22 860.063 97.5482   7
   3  -2  22 934.345 104.897   8
  -3  -2 -22 834.747 102.149   2
   3  -2  21 368.226 59.7434   5
  -3   2  21 390.767 63.5087   5
  -3  -2 -21 428.363 75.9857   7
   3  -2  21 365.684 70.7034   8
  -3  -2 -21 344.742 66.8102   2
  -3   2  20 665.445 76.6105   5
   3  -2  20 637.399 74.9987   5
   3   2 -20 658.714 72.7791   2
  -3  -2 -20 809.694 94.1768   2
   3  -2  20 759.586 94.8335   8
  -3  -2 -20 842.572 95.6197   7
   3   2 -19 2129.15 117.724   2
  -3  -2 -19 2099.06 140.859   2
   3  -2  19 2197.45 143.864   8
  -3  -2 -19 2153.80 138.470   7
  -3   2  19 2369.71 133.612   5
   3  -2  19 2185.89 123.621   5
   3   2 -18 1936.26 108.302   2
  -3  -2 -18 1814.71 125.945   2
   3  -2  18 1858.95 129.874   8
  -3  -2 -18 1948.58 129.183   7
  -3   2  18 1853.09 116.475   5
   3  -2  18 1803.74 109.583   5
  -3   2  17 138.195 40.2908   5
   3  -2  17 136.321 38.2015   5
   3   2 -17 201.522 44.8517   2
  -3  -2 -17 174.599 51.6373   2
  -3  -2 -17 231.564 55.8333   7
   3  -2  17 191.447 56.0973   8
  -3   2  16 711.571 72.6533   5
   3   2 -16 709.749 64.7198   2
  -3  -2 -16 773.992 81.0709   2
  -3   2  16 814.428 62.7660   8
   3  -2  16 864.531 83.8327   8
  -3   2  16 701.971 70.5784   6
   3  -2  16 819.184 72.3937   5
  -3  -2 -16 730.202 78.5115   7
  -3   2  15 667.503 66.8624   5
   3  -2  15 613.385 59.4031   5
   3   2 -15 661.727 61.8423   2
  -3  -2 -15 643.364 75.3136   2
  -3   2  15 701.312 56.8901   8
   3  -2  15 699.919 79.1309   8
  -3  -2 -15 741.952 76.8354   7
  -3   2  15 781.441 72.8629   6
  -3   2  14 483.857 58.7786   5
   3  -2  14 367.420 45.8291   5
   3   2 -14 421.993 47.9329   2
  -3  -2 -14 562.917 67.4709   2
  -3   2  14 426.845 44.0920   8
   3  -2  14 503.827 68.9593   8
  -3   2  14 527.009 61.1882   6
  -3  -2 -14 513.332 65.6147   7
   3   2 -13 939.586 65.9109   2
  -3  -2 -13 819.405 76.7497   2
   3  -2  13 998.862 88.0155   8
  -3  -2 -13 900.190 81.5577   7
  -3   2  13 842.511 70.2398   6
  -3   2  13 957.182 71.1860   5
   3  -2  13 916.216 66.5865   5
   3   2 -12 1255.60 73.1977   2
  -3  -2 -12 1379.15 94.9372   2
  -3  -2 -12 1298.19 91.6457   7
   3  -2  12 1331.86 96.0548   8
  -3   2  12 1399.52 82.7850   5
   3  -2  12 1258.41 73.8517   5
  -3  -2 -12 1261.41 96.4355   5
  -3   2  12 1253.95 81.2889   6
   3  -2  11 3.15924 23.9209   5
  -3   2  11 14.8644 25.5931   5
   3   2 -11-15.7552 27.7022   2
  -3  -2 -11-161.552 53.9589   2
   3  -2  11-144.546 54.8780   8
  -3   2  11-50.8620 32.4182   6
  -3  -2 -11-0.79260 37.0514   5
  -3  -2 -11-75.6745 52.4263   7
   3   2 -10 932.278 63.8690   2
  -3  -2 -10 963.083 81.9823   2
  -3  -2 -10 1132.72 90.2471   7
   3  -2  10 1232.68 93.8876   8
  -3   2  10 855.016 60.2880   5
  -3   2  10 940.892 71.4256   6
   3  -2  10 864.309 56.2489   5
  -3  -2 -10 820.500 77.3354   5
   3   2  -9 163.796 33.2337   2
  -3   2   9 105.378 35.3642   1
  -3  -2  -9 165.838 29.6906   1
  -3  -2  -9 50.4277 29.6159   2
   3  -2   9 53.0711 37.7476   8
  -3  -2  -9 32.8554 32.4632   7
  -3   2   9 88.2702 27.8087   6
  -3   2   9 154.919 28.1169   5
  -3  -2  -9 120.430 36.6824   5
   3   2  -8 892.522 54.4210   2
  -3  -2  -8 914.646 68.7147   2
  -3  -2  -8 826.607 50.2114   1
  -3   2   8 921.375 75.1686   1
   3  -2   8 797.652 64.7723   8
  -3  -2  -8 859.047 69.6995   7
  -3   2   8 955.613 57.4277   5
  -3   2   8 937.093 62.2177   6
  -3  -2  -8 887.994 77.6647   5
   3   2  -7 2581.34 87.1539   2
  -3  -2  -7 2543.57 107.161   2
  -3  -2  -7 2450.41 80.3516   1
  -3   2   7 2448.18 116.189   1
  -3  -2  -7 2474.67 108.556   7
   3   2  -7 2483.17 115.005   8
   3  -2   7 2509.40 108.192   8
  -3   2   7 2514.60 96.6099   6
  -3   2   7 2488.72 85.5834   5
  -3  -2  -7 2478.65 118.673   5
   3   2  -6 1436.82 64.9048   2
   3   2  -6 1485.30 58.1650   4
  -3  -2  -6 1440.57 79.8413   2
  -3   2   6 1391.82 87.3345   1
  -3  -2  -6 1447.31 60.9610   1
   3  -2   6 1374.54 79.6552   8
  -3  -2  -6 1405.38 81.9670   7
   3   2  -6 1392.93 86.9872   8
  -3   2   6 1442.85 72.3101   6
  -3   2   6 1423.27 62.5020   5
  -3  -2  -6 1358.80 86.8786   5
   3   2  -5 100.534 19.3392   4
  -3  -2  -5 105.114 30.5967   2
  -3  -2  -5 108.883 21.6085   1
  -3   2   5 90.1589 36.0509   1
   3  -2   5 93.7288 30.9300   8
   3   2  -5 75.5611 33.9289   8
  -3   2   5 111.315 28.9124   6
  -3   2   5 117.374 22.8523   5
  -3  -2  -5 113.668 35.6934   5
   3   2  -4 2373.12 61.3143   4
  -3  -2  -4 2319.15 93.6528   2
  -3  -2  -4 2456.69 73.5089   1
  -3   2   4 2443.99 110.543   1
   3   2  -4 2450.63 111.045   8
   3  -2   4 2363.52 94.7541   8
  -3   2   4 2440.08 89.4734   6
  -3  -2  -4 2291.64 108.613   5
  -3   2   4 2329.37 68.9454   5
   3   2  -3 8812.09 104.913   4
   3  -2   3 9108.96 203.359   4
  -3  -2  -3 9088.83 140.093   1
  -3   2   3 8816.75 205.570   1
   3   2  -3 8665.22 203.317   8
   3  -2   3 9006.26 176.256   8
  -3   2   3 8982.41 165.466   6
  -3  -2  -3 8831.28 204.017   5
  -3   2   3 8731.43 123.704   5
   3   2  -2 1865.32 42.7449   4
   3  -2   2 1719.73 91.3230   4
  -3  -2  -2 1778.23 65.1032   1
  -3   2   2 1700.35 93.3159   1
   3  -2   2 1736.22 77.1720   8
   3   2  -2 1805.79 94.7100   8
  -3  -2  -2 1611.11 91.8579   5
  -3   2   2 1803.98 52.7551   5
  -3   2   1 11972.8 162.805   2
   3   2  -1 11791.2 93.6463   4
   3  -2   1 11826.9 228.041   4
  -3   2   1 11427.3 233.283   1
  -3  -2  -1 11617.7 165.034   1
   3   2  -1 11951.1 234.142   8
   3  -2   1 11582.6 186.366   8
  -3  -2  -1 11375.9 230.573   5
  -3   2   1 12102.5 123.084   5
   3  -2   0 505.425 55.1487   4
  -3   2   0 377.104 34.8398   2
  -3   2   0 375.493 50.9542   1
  -3  -2   0 328.126 32.7224   1
   3  -2   0 455.476 42.5669   8
   3   2   0 340.168 45.4854   8
  -3  -2   0 383.096 50.1154   5
  -3   2   0 445.521 25.0324   5
   3   2   1 11863.4 91.3349   4
   3  -2  -1 11804.0 228.580   4
  -3   2  -1 11964.8 174.353   2
  -3   2  -1 11572.6 234.580   1
  -3  -2   1 11800.7 177.787   1
   3  -2  -1 11554.7 175.082   8
   3   2   1 11445.7 229.313   8
   3   2   1 11258.0 147.198   6
  -3   2  -1 11883.7 111.879   5
  -3  -2   1 11425.0 229.691   5
   3  -2  -2 1684.57 88.8848   4
   3   2   2 1768.14 39.8379   4
  -3   2  -2 1806.70 73.5170   2
  -3   2  -2 1818.93 97.2839   1
   3  -2  -2 1752.04 67.3379   8
   3   2   2 1742.56 91.5395   8
   3   2   2 1716.83 61.5959   6
  -3   2  -2 1744.09 45.1697   5
  -3  -2   2 1718.51 94.3259   5
   3  -2  -3 8954.97 204.193   4
  -3   2  -3 9052.66 164.544   2
  -3   2  -3 9120.62 211.157   1
   3   2   3 8987.25 204.412   8
   3  -2  -3 8984.74 146.100   8
   3   2   3 8997.02 142.264   6
  -3  -2   3 9026.87 206.852   5
   3  -2  -4 2254.20 106.376   4
  -3   2  -4 2396.68 90.0565   2
  -3   2  -4 2682.03 119.070   1
   3   2   4 2318.91 106.631   8
   3  -2  -4 2228.88 74.0126   8
   3   2   4 2370.08 77.7443   6
  -3  -2   4 2362.82 108.332   5
   3  -2  -5 105.307 31.7965   4
  -3   2  -5 80.4188 27.0224   2
  -3   2  -5 16.5027 33.8340   1
   3  -2  -5 79.2718 20.6781   8
   3   2   5 120.052 35.8981   8
   3  -2  -5 90.1220 15.6251   7
   3   2   5 101.724 24.4102   6
  -3  -2   5 116.613 37.3445   5
  -3   2  -6 1292.12 72.0373   2
   3  -2  -6 1482.19 89.9227   4
  -3   2  -6 1418.46 94.0518   1
   3   2   6 1393.86 86.3205   8
   3  -2  -6 1269.79 57.5935   8
   3  -2  -6 1327.56 48.1704   7
   3   2   6 1398.64 66.7558   6
  -3  -2   6 1372.67 86.7151   5
  -3   2  -7 2657.16 104.602   2
   3  -2  -7 2308.86 115.389   4
  -3   2  -7 2479.92 123.659   1
   3   2   7 2439.57 113.325   8
   3  -2  -7 2516.64 72.5237   7
   3   2   7 2498.52 93.0944   6
  -3  -2   7 2464.83 114.610   5
   3  -2  -8 931.756 74.6263   4
  -3   2  -8 944.349 68.0770   2
  -3   2  -8 909.124 80.8441   1
   3  -2  -8 964.082 48.8632   7
   3   2   8 1025.28 76.8049   8
  -3  -2   8 893.137 75.4047   5
   3  -2  -9 162.883 40.8143   4
  -3   2  -9 142.647 43.1256   1
  -3   2  -9 106.667 33.9509   2
   3   2   9 56.6569 38.4307   8
   3  -2  -9 130.907 26.2673   7
  -3  -2   9 134.996 43.7863   5
   3  -2 -10 531.353 76.9683   4
  -3   2 -10 1010.93 83.4041   2
  -3   2 -10 887.046 83.2684   1
   3   2  10 1010.30 87.7275   8
   3  -2 -10 859.306 55.8662   7
  -3  -2  10 755.837 70.7880   5
   3  -2 -11 105.167 45.3039   4
  -3   2 -11 48.4929 45.6110   1
  -3   2 -11-59.9124 45.7995   2
   3   2  11-94.6105 54.4527   8
   3  -2 -11 9.47346 22.2519   7
  -3  -2  11 53.1373 38.1652   5
  -3   2 -12 1323.90 89.0144   2
   3  -2 -12 857.474 98.2173   4
   3  -2 -12 1239.86 69.4406   2
  -3   2 -12 1319.18 100.424   1
   3  -2 -12 1252.33 71.5604   7
   3   2  12 1270.62 91.6683   8
  -3  -2  12 1328.24 96.9599   5
  -3   2 -13 894.265 80.0428   2
   3  -2 -13 884.860 89.1845   4
   3  -2 -13 893.070 62.2419   2
  -3   2 -13 889.895 87.0834   1
   3   2  13 934.280 82.8111   8
   3  -2 -13 962.117 67.1254   7
  -3  -2  13 809.286 78.1226   5
   3  -2 -14 579.295 71.1137   4
   3  -2 -14 417.916 46.4344   2
  -3   2 -14 515.380 67.3623   2
  -3   2 -14 450.651 72.2188   1
   3   2  14 560.290 71.5235   8
   3  -2 -14 401.710 47.7719   7
  -3  -2  14 510.175 67.2996   5
   3  -2 -15 601.906 80.3941   4
   3  -2 -15 641.254 57.9374   2
  -3   2 -15 697.978 74.9261   2
  -3   2 -15 625.428 80.9443   1
   3   2  15 697.739 76.4633   8
   3  -2 -15 698.755 62.7162   7
  -3  -2  15 668.641 77.3038   5
   3  -2 -16 827.114 85.2001   4
   3  -2 -16 708.724 64.4517   2
  -3   2 -16 701.348 79.7102   2
   3   2  16 763.695 79.5850   8
   3  -2 -16 774.244 68.6938   7
  -3  -2  16 789.150 82.9318   5
   3  -2 -17 160.963 50.4284   4
  -3   2 -17 183.157 51.1747   2
   3  -2 -17 206.535 40.1838   2
   3   2  17 235.219 54.2116   8
   3  -2 -17 151.348 36.9954   7
  -3  -2  17 186.913 53.4810   5
   3  -2 -18 1696.63 130.477   4
  -3   2 -18 1740.97 122.015   2
   3  -2 -18 2038.90 114.244   7
   3   2  18 1806.23 122.828   8
  -3  -2  18 1899.54 129.040   5
   3  -2 -19 1943.63 143.419   4
  -3   2 -19 2012.25 133.526   2
   3   2  19 2118.72 136.944   8
   3  -2 -19 2089.04 119.200   7
  -3  -2  19 2196.42 140.436   5
   3  -2 -20 529.962 82.1574   4
  -3   2 -20 752.889 87.8541   2
   3  -2 -20 560.615 68.8952   7
   3   2  20 719.614 86.1350   8
  -3  -2  20 705.187 89.9563   8
  -3  -2  20 758.371 91.7882   5
   3  -2 -21 392.439 79.3956   4
  -3   2 -21 383.114 68.4346   2
   3   2  21 364.746 65.9268   8
  -3  -2  21 347.013 67.3475   8
   3  -2 -21 378.354 59.9089   7
  -3  -2  21 380.589 74.0439   5
   3  -2 -22 839.980 100.354   4
  -3   2 -22 853.436 101.075   2
   3   2  22 976.897 102.176   8
  -3  -2  22 940.622 103.959   8
   3  -2 -22 805.264 86.2091   7
  -3  -2  22 1053.67 107.559   5
   3  -2 -23 665.415 94.7145   4
  -3   2 -23 814.310 100.690   2
   3   2  23 1027.74 107.101   8
  -3  -2  23 879.373 103.016   8
   3  -2 -23 878.106 87.6407   7
  -3  -2  23 830.939 100.132   5
   3  -2 -24-5.71052 50.3906   4
  -3   2 -24 85.3290 42.7628   2
   3   2  24 53.9323 51.8242   8
  -3  -2  24 21.4593 43.2351   8
   3  -2 -24-23.2476 43.5049   7
  -3  -2  24 20.7625 54.2489   5
   3  -2 -25 106.643 52.8274   4
  -3   2 -25 70.1624 53.6074   2
   3   2  25 175.538 57.3299   8
  -3  -2  25 132.965 61.2112   8
   3  -2 -25 139.828 51.1408   7
  -3  -2  25 127.246 60.1913   5
   3  -2 -26 92.7083 47.0150   4
  -3   2 -26 41.4064 42.5452   2
   3   2  26 85.1737 53.1886   8
  -3  -2  26 87.2019 48.3605   8
   3  -2 -26 88.7956 44.4595   7
  -3  -2  26 103.151 49.3063   5
   3   2  27 550.713 96.2999   5
   3  -2 -27 395.538 88.7616   4
  -3   2 -27 375.091 77.6014   2
   3   2  27 437.587 84.4906   8
  -3  -2  27 311.057 76.3717   8
   3  -2 -27 439.339 78.3019   7
  -3  -2  27 432.506 82.1443   5
   3   2  28 346.179 75.0278   5
   3  -2 -28 265.488 77.0687   4
  -3   2 -28 252.501 66.0638   2
   3   2  28 449.367 85.1062   8
  -3  -2  28 317.233 76.4015   8
   3  -2 -28 353.282 74.8724   7
  -3  -2  28 258.905 68.8122   5
   3   2  29 504.337 99.9140   5
   3  -2 -29 270.553 84.4042   4
  -3   2 -29 298.713 79.8667   2
   3   2  29 463.126 85.2705   8
  -3  -2  29 248.367 76.6140   8
   3  -2 -29 365.882 83.1452   7
  -3  -2  29 314.184 80.0186   5
   3   2  30 251.716 76.7738   5
  -3   2 -30 154.715 65.4843   2
   3   2  30 146.841 59.2305   8
  -3  -2  30 65.8253 54.8807   8
   3  -2 -30 229.640 71.0205   7
  -3  -2  30 184.358 73.4197   5
  -3   2 -31 1062.23 135.408   2
   3   2  31 920.546 119.478   8
  -3  -2  31 789.906 118.145   8
   3  -2 -31 959.595 115.588   7
   3   2  32 391.312 87.5459   8
  -3  -2  32 275.810 74.2571   8
   3  -2 -32 359.496 87.1129   7
   3   2  33 381.567 90.0238   8
  -3   3  31 321.973 76.0476   5
  -3   3  31 409.810 80.0527   6
  -3   3  30 41.0392 55.4569   5
  -3  -3 -30-112.427 73.2801   2
   3  -3  30-63.5078 69.1926   8
  -3   3  30-19.9414 61.2207   6
  -3  -3 -30 42.7979 65.0456   7
  -3   3  29 507.986 97.3527   5
  -3  -3 -29 329.026 84.8519   2
   3  -3  29 469.257 101.519   8
  -3   3  29 545.753 97.2368   6
  -3  -3 -29 413.913 83.8005   7
  -3   3  28 186.630 59.8871   5
  -3  -3 -28 293.710 78.9736   2
   3  -3  28 196.407 55.0358   8
  -3  -3 -28 96.4213 58.7475   7
  -3   3  28 76.4709 42.8897   6
  -3   3  27 519.360 88.9137   5
  -3  -3 -27 402.748 83.6112   2
   3  -3  27 423.781 90.2183   8
  -3   3  27 323.824 74.1982   6
  -3  -3 -27 505.992 88.6980   7
  -3   3  26 63.7439 56.0759   5
  -3  -3 -26 0.80237 41.4207   2
   3  -3  26-42.9939 63.4193   8
  -3   3  26-9.85662 38.4965   6
  -3  -3 -26-26.6340 56.1006   7
  -3   3  25 232.081 64.2046   5
  -3  -3 -25 214.260 63.4881   2
   3  -3  25 299.668 75.9067   8
  -3   3  25 256.673 67.1171   6
  -3  -3 -25 372.835 74.6530   7
  -3  -3 -24 1124.78 123.201   2
   3  -3  24 1261.07 134.592   8
  -3  -3 -24 1226.96 126.433   7
  -3   3  24 1188.63 116.610   6
  -3   3  24 1367.11 119.328   5
  -3   3  23 306.997 68.2372   5
  -3  -3 -23 362.696 76.3673   2
   3  -3  23 132.515 54.8186   8
  -3  -3 -23 347.188 72.6776   7
  -3   3  23 227.964 55.7275   6
  -3   3  22 116.527 42.3749   5
  -3  -3 -22 104.830 56.8314   2
   3  -3  22 168.978 61.5190   8
  -3   3  22 202.498 56.0740   6
  -3  -3 -22 204.927 69.7220   7
  -3   3  21 335.414 59.7854   5
   3   3 -21 335.975 55.7473   2
  -3  -3 -21 358.535 70.7854   2
   3  -3  21 193.720 59.7800   8
  -3   3  21 301.069 62.4042   6
  -3  -3 -21 323.189 68.1423   7
  -3   3  20 354.241 63.8820   5
   3   3 -20 311.740 55.2773   2
  -3  -3 -20 348.578 67.6846   2
   3  -3  20 237.222 64.4460   8
  -3   3  20 350.411 66.2865   6
  -3  -3 -20 270.305 63.4838   7
   3   3 -19 1615.00 109.526   2
  -3  -3 -19 1624.33 127.907   2
   3  -3  19 1605.74 127.253   8
  -3  -3 -19 1561.13 124.625   7
  -3   3  19 1536.63 115.969   6
  -3   3  19 1444.34 105.959   5
  -3   3  18 155.452 46.1283   5
   3   3 -18 123.628 47.1213   2
  -3  -3 -18 187.602 58.3234   2
   3  -3  18 152.984 57.7618   8
  -3  -3 -18 212.936 63.9989   7
  -3   3  18 128.361 49.0799   6
  -3  -3 -17 815.892 90.4688   2
   3   3 -17 837.444 77.5495   2
  -3  -3 -17 993.466 98.3292   7
   3  -3  17 843.165 92.4870   8
  -3   3  17 945.122 89.9266   6
  -3   3  17 1010.75 83.7563   5
  -3   3  16 383.619 53.5400   5
   3   3 -16 427.792 58.9626   2
  -3  -3 -16 375.906 66.7726   2
   3  -3  16 267.191 58.8674   8
  -3   3  16 330.298 53.5947   6
  -3  -3 -16 368.790 66.5122   7
   3   3 -15 803.199 74.5516   2
  -3   3  15 614.760 64.0888   5
  -3  -3 -15 581.838 76.6334   2
   3  -3  15 472.202 69.0527   8
  -3   3  15 677.751 74.6038   6
  -3  -3 -15 657.664 79.1058   7
   3   3 -14 1131.19 81.5385   2
  -3  -3 -14 952.825 90.7946   2
  -3  -3 -14 1078.18 94.4961   7
   3  -3  14 1100.54 93.9295   8
  -3   3  14 1002.76 86.1035   6
  -3   3  14 1265.47 84.8075   5
  -3   3  13 404.188 48.8038   5
   3   3 -13 388.438 55.6941   2
  -3  -3 -13 440.273 62.8575   2
   3  -3  13 462.959 65.4948   8
  -3   3  13 351.386 50.7682   6
  -3  -3 -13 467.681 70.6666   5
  -3  -3 -13 432.436 65.5442   7
   3   3 -12 840.246 69.4337   2
  -3   3  12 966.707 85.9093   1
  -3  -3 -12 872.281 82.2015   2
   3  -3  12 1021.67 87.5087   8
  -3  -3 -12 736.863 80.1787   7
  -3   3  12 883.769 75.8650   6
  -3   3  12 937.401 67.7953   5
  -3  -3 -12 861.971 86.1040   5
   3   3 -11 3503.30 131.516   2
  -3  -3 -11 3740.11 158.846   2
  -3   3  11 3742.46 156.634   1
   3  -3  11 3477.99 148.053   8
  -3  -3 -11 3922.13 163.747   7
  -3   3  11 3735.29 146.877   6
  -3   3  11 3556.13 122.373   5
  -3  -3 -11 3517.20 160.050   5
   3   3 -10 3858.51 135.109   2
  -3  -3 -10 3901.72 157.831   2
  -3   3  10 3909.52 159.220   1
   3  -3  10 3731.18 147.915   8
  -3  -3 -10 3730.52 155.409   7
  -3   3  10 4066.23 148.874   6
  -3   3  10 3914.53 121.524   5
  -3  -3 -10 3935.89 167.014   5
   3   3  -9 1904.44 94.3354   2
  -3  -3  -9 1873.53 107.010   2
  -3   3   9 2084.06 115.398   1
   3  -3   9 1887.13 103.116   8
  -3  -3  -9 1939.35 111.926   7
  -3   3   9 1948.24 82.9861   5
  -3   3   9 2045.95 105.549   6
  -3  -3  -9 1984.69 117.912   5
  -3   3   8 58.1452 19.6663   5
  -3  -3  -8 22.1335 30.4144   2
   3   3  -8 29.0951 26.4580   2
  -3   3   8 99.1857 40.8136   1
   3  -3   8 32.0091 30.3159   8
  -3   3   8 25.4591 29.4872   6
  -3  -3  -8 53.1322 41.4824   5
  -3   3   7 77.9225 22.7827   5
  -3   3   7 188.032 44.9595   1
   3   3  -7 56.3985 30.9017   2
   3  -3   7 35.7695 33.0888   8
  -3   3   7 42.4142 35.3064   6
  -3  -3  -7 93.6290 47.4203   5
  -3   3   6 711.643 69.1700   1
   3  -3   6 821.733 69.3353   8
   3   3  -6 1023.32 95.9691   8
  -3   3   6 667.295 43.0603   5
  -3   3   6 910.750 74.4343   6
  -3  -3  -6 612.836 69.5188   5
  -3   3   5 2006.52 108.450   1
   3   3  -5 1835.46 106.395   8
   3  -3   5 1876.87 92.1627   8
  -3   3   5 2014.37 101.164   6
  -3   3   5 1867.66 59.8427   5
  -3  -3  -5 1756.73 105.472   5
   3  -3   4 26.7914 33.0168   4
  -3  -3  -4 40.0402 15.0483   1
  -3   3   4 76.6438 38.9542   1
   3  -3   4 44.4587 31.3307   8
   3   3  -4-40.5151 44.5741   8
  -3   3   4-20.3062 30.0815   6
  -3   3   4 34.4457 14.1822   5
  -3  -3  -4 29.7726 30.4488   5
   3  -3   3 7665.98 205.345   4
  -3  -3  -3 7524.20 102.014   1
  -3   3   3 7719.63 204.600   1
   3   3  -3 7111.71 196.487   8
   3  -3   3 7559.04 162.026   8
  -3   3   3 7618.59 182.587   6
  -3  -3  -3 7431.44 206.485   5
  -3   3   3 7518.02 86.9186   5
   3  -3   2 3525.91 140.364   4
  -3  -3  -2 3600.85 75.9716   1
  -3   3   2 3930.64 149.209   1
   3  -3   2 3603.66 107.208   8
   3   3  -2 3898.36 143.136   8
  -3  -3  -2 3692.79 145.580   5
   3  -3   1 972.001 75.5269   4
  -3   3   1 920.034 76.0570   1
  -3  -3  -1 934.388 42.7079   1
   3   3  -1 906.843 73.5385   8
   3  -3   1 781.704 49.4081   8
  -3  -3  -1 954.507 78.3566   5
  -3   3   0 2531.35 96.1958   2
   3  -3   0 2576.81 120.600   4
  -3   3   0 2267.00 115.363   1
  -3  -3   0 2445.93 73.0695   1
   3  -3   0 2409.09 81.3037   8
   3   3   0 2469.31 115.176   8
  -3  -3   0 2388.51 118.136   5
  -3   3  -1 968.338 62.6858   2
   3  -3  -1 947.233 74.5042   4
  -3   3  -1 945.105 78.9876   1
   3   3   1 1037.09 77.5181   8
   3  -3  -1 835.409 45.5539   8
   3   3   1 840.266 53.8537   6
  -3  -3   1 927.943 77.2788   5
  -3   3  -2 3709.08 119.817   2
   3  -3  -2 3627.72 142.808   4
  -3   3  -2 3889.15 151.583   1
   3  -3  -2 3542.49 87.2103   8
   3   3   2 3687.69 139.014   8
   3   3   2 3520.03 109.188   6
  -3  -3   2 3838.61 149.137   5
  -3   3  -3 7588.58 175.282   2
   3  -3  -3 7468.30 206.907   4
  -3   3  -3 7433.16 208.888   1
   3   3   3 7293.46 195.862   8
   3  -3  -3 7447.92 117.564   8
   3   3   3 7699.10 161.372   6
  -3  -3   3 7653.02 207.642   5
   3  -3  -4-5.88141 31.9919   4
  -3   3  -4 5.27680 36.5728   2
  -3   3  -4 51.5631 34.2626   1
   3   3   4-69.3829 44.2637   8
   3  -3  -4 53.4136 21.0414   8
   3   3   4 13.6419 25.2747   6
  -3  -3   4 51.3034 36.7104   5
   3  -3  -5 1795.82 105.240   4
  -3   3  -5 1874.13 97.8625   2
  -3   3  -5 1823.63 110.307   1
   3   3   5 1994.66 106.859   8
   3  -3  -5 1755.48 54.8092   8
   3   3   5 1866.07 89.8080   6
  -3  -3   5 1800.81 105.758   5
   3  -3  -6 599.202 67.4013   4
  -3   3  -6 830.143 75.2925   2
  -3   3  -6 608.479 73.0068   1
   3   3   6 1007.92 87.9677   8
   3   3   6 820.217 65.6247   6
  -3  -3   6 521.082 64.7019   5
   3  -3  -7 85.5047 37.1683   4
  -3   3  -7 71.9594 45.8816   1
  -3   3  -7 106.517 40.0647   2
   3   3   7 17.9737 41.7658   8
   3  -3  -7 39.8381 18.6836   7
   3   3   7 7.71073 32.0383   6
  -3  -3   7 84.1441 41.4286   5
   3  -3  -8 120.354 42.7041   4
  -3   3  -8 99.9189 54.0801   1
  -3   3  -8-25.3995 39.6082   2
   3   3   8 29.9744 33.8648   8
   3  -3  -8 27.8269 18.5821   7
   3   3   8 12.8268 26.3211   6
  -3  -3   8 94.7703 39.6854   5
  -3   3  -9 1857.23 104.386   2
   3  -3  -9 2015.29 117.839   4
  -3   3  -9 1801.27 118.375   1
   3  -3  -9 1938.57 79.4551   7
   3   3   9 2105.46 112.058   8
   3   3   9 1961.84 99.3732   6
  -3  -3   9 1898.33 116.417   5
  -3   3 -10 3864.00 150.722   2
   3  -3 -10 3919.86 170.329   4
  -3   3 -10 4086.29 176.428   1
   3   3  10 3779.27 150.179   8
   3  -3 -10 3881.00 117.544   7
   3   3  10 3951.80 143.855   6
  -3  -3  10 4109.42 166.129   5
  -3   3 -11 3713.01 153.085   2
   3  -3 -11 3455.87 162.501   4
  -3   3 -11 3473.24 167.522   1
   3   3  11 3658.24 153.049   8
   3  -3 -11 3489.35 116.222   7
   3   3  11 3486.36 139.278   6
  -3  -3  11 3577.79 158.564   5
  -3   3 -12 906.373 82.9510   2
   3  -3 -12 400.164 76.6737   4
  -3   3 -12 792.966 87.6019   1
   3   3  12 875.965 77.9481   8
   3  -3 -12 876.467 63.1386   7
   3   3  12 861.352 75.4318   6
  -3  -3  12 883.717 85.3185   5
   3  -3 -13 255.851 63.3893   4
  -3   3 -13 406.504 64.0590   2
  -3   3 -13 307.686 69.6151   1
   3   3  13 383.126 55.4730   8
   3  -3 -13 373.685 46.7267   7
   3   3  13 421.539 56.5822   6
  -3  -3  13 481.508 70.6171   5
  -3   3 -14 1012.33 90.9485   2
   3  -3 -14 1034.51 98.2545   4
  -3   3 -14 1161.31 108.889   1
   3   3  14 1092.69 93.1837   8
   3  -3 -14 1150.99 78.4991   7
  -3  -3  14 984.373 89.8289   5
   3  -3 -15 203.910 76.9685   4
  -3   3 -15 602.838 75.1233   2
  -3   3 -15 669.314 91.2760   1
   3   3  15 675.249 76.6895   8
   3  -3 -15 594.171 63.2046   7
  -3  -3  15 728.370 84.3965   5
   3  -3 -16 361.947 66.8751   4
  -3   3 -16 313.472 59.1998   2
  -3   3 -16 477.868 83.4635   1
   3   3  16 402.517 62.8631   8
   3  -3 -16 395.080 55.2314   7
  -3  -3  16 457.837 75.1450   5
   3  -3 -17 855.508 94.8724   4
  -3   3 -17 965.577 97.6808   2
   3   3  17 895.636 87.1741   8
   3  -3 -17 869.640 76.0837   7
  -3  -3  17 718.531 85.0538   5
   3  -3 -18 115.295 49.6699   4
  -3   3 -18 88.1600 44.0886   2
   3   3  18 191.102 57.1470   8
   3  -3 -18 130.924 43.5096   7
  -3  -3  18 177.219 59.4855   5
   3  -3 -19 1434.84 132.693   4
  -3   3 -19 1454.40 122.247   2
   3   3  19 1555.78 116.038   8
   3  -3 -19 1525.26 105.984   7
  -3  -3  19 1584.63 128.721   5
   3  -3 -20 352.666 77.1002   4
  -3   3 -20 322.608 66.0467   2
   3   3  20 347.160 65.2503   8
   3  -3 -20 259.406 50.8110   7
  -3  -3  20 350.772 73.3837   8
  -3  -3  20 326.780 68.0026   5
   3  -3 -21 184.739 62.7019   4
  -3   3 -21 271.647 67.6447   2
   3  -3 -21 157.456 44.2249   7
   3   3  21 364.866 70.8281   8
  -3  -3  21 436.230 79.8276   8
  -3  -3  21 384.928 80.3977   5
   3  -3 -22 188.636 71.3118   4
  -3   3 -22 152.922 54.8803   2
   3   3  22 156.806 60.3616   8
   3  -3 -22 179.099 50.4964   7
  -3  -3  22 220.218 65.7272   8
  -3  -3  22 88.8758 47.7315   5
   3  -3 -23 225.549 63.2556   4
  -3   3 -23 263.860 69.8333   2
   3   3  23 252.204 66.7496   8
   3  -3 -23 172.632 52.4916   7
  -3  -3  23 315.152 69.6780   8
  -3  -3  23 359.669 82.6177   5
   3  -3 -24 1180.09 130.481   4
  -3   3 -24 1098.93 120.446   2
   3   3  24 1252.86 118.685   8
   3  -3 -24 1077.53 105.262   7
  -3  -3  24 1207.06 128.221   8
  -3  -3  24 1166.16 120.558   5
   3  -3 -25 339.267 80.2324   4
  -3   3 -25 170.908 53.3612   2
   3   3  25 258.373 64.9770   8
  -3  -3  25 263.749 74.1125   8
  -3  -3  25 245.725 66.1799   5
   3  -3 -26 54.3878 52.1132   4
  -3   3 -26 12.6268 47.2912   2
   3   3  26 22.6647 52.2024   8
  -3  -3  26 60.0843 47.4435   8
  -3  -3  26 37.7741 52.5856   5
   3  -3 -27 429.445 86.8668   4
  -3   3 -27 561.006 100.127   2
   3   3  27 422.836 80.8809   8
  -3  -3  27 343.890 84.3441   8
  -3  -3  27 410.657 88.9792   5
   3  -3 -28 178.686 68.0703   4
  -3   3 -28 207.517 76.1298   2
   3   3  28 292.069 70.6540   8
  -3  -3  28 304.924 76.1362   8
  -3  -3  28 228.669 74.7932   5
   3   3  29 502.029 93.1245   5
   3  -3 -29 401.784 100.342   4
  -3   3 -29 298.462 80.3156   2
   3   3  29 464.516 88.2623   8
  -3  -3  29 447.108 96.4338   8
  -3  -3  29 605.315 108.729   5
  -3   3 -30-82.2811 65.0943   2
   3   3  30 3.99420 49.7282   8
  -3  -3  30-44.2466 60.3441   8
  -3   4  29-14.8061 60.2518   5
  -3   4  29 51.0020 51.6593   6
  -3   4  28-1.90994 60.4218   5
  -3  -4 -28 58.6831 58.6585   2
   3  -4  28 94.8175 53.6974   8
  -3  -4 -28 89.8060 64.8120   7
  -3   4  28 30.9759 40.2137   6
  -3   4  27 75.7021 56.7723   5
  -3  -4 -27 176.170 67.7404   2
   3  -4  27 161.664 67.0141   8
  -3   4  27 46.3183 51.3409   6
  -3  -4 -27 154.810 67.8722   7
  -3   4  26 217.689 62.3692   5
  -3  -4 -26 167.350 66.5060   2
   3  -4  26 196.478 74.9740   8
  -3   4  26 139.464 55.7624   6
  -3  -4 -26 278.443 77.6273   7
  -3   4  25 386.794 77.5914   5
  -3  -4 -25 358.041 84.9258   2
   3  -4  25 415.090 87.4083   8
  -3  -4 -25 467.903 86.0917   7
  -3   4  25 383.626 75.2929   6
  -3  -4 -24 950.748 120.167   2
   3  -4  24 884.293 109.505   8
  -3   4  24 1134.68 110.275   5
  -3   4  24 983.682 109.776   6
  -3  -4 -24 1016.72 116.820   7
  -3   4  23 344.644 62.0527   5
  -3  -4 -23 252.046 68.6400   3
  -3  -4 -23 183.355 59.5378   2
   3  -4  23 243.479 71.7651   8
  -3  -4 -23 370.822 81.4132   7
  -3   4  23 441.878 75.3121   6
  -3   4  22 81.5478 44.1771   5
  -3  -4 -22-0.32209 41.5095   3
  -3  -4 -22 119.100 60.9336   2
   3  -4  22-27.3298 50.7480   8
  -3  -4 -22 97.6628 51.5459   7
  -3   4  22 34.7667 42.1682   6
  -3   4  21 607.377 73.0870   5
  -3  -4 -21 547.390 80.8074   3
  -3  -4 -21 614.774 91.4289   2
   3   4 -21 496.672 69.5717   2
   3  -4  21 635.527 95.4596   8
  -3   4  21 852.093 99.5525   6
  -3  -4 -21 446.670 80.6518   7
  -3   4  20 183.995 49.9932   5
  -3  -4 -20 204.406 57.3880   3
  -3  -4 -20 155.133 61.7890   2
   3   4 -20 103.809 42.7835   2
   3  -4  20 130.133 45.5446   8
  -3   4  20 165.888 58.4146   6
  -3  -4 -20 129.709 60.6651   7
  -3   4  19 802.750 82.6342   5
  -3  -4 -19 894.432 100.336   2
   3   4 -19 745.111 81.7961   2
   3  -4  19 759.884 94.5260   8
  -3   4  19 806.536 90.0787   6
  -3  -4 -19 964.439 109.213   7
   3   4 -18 1953.09 125.090   2
  -3  -4 -18 1631.04 131.734   2
  -3   4  18 1789.53 130.355   1
  -3  -4 -18 1906.50 141.351   7
   3  -4  18 1942.17 140.632   8
  -3   4  18 1796.32 128.506   6
  -3   4  18 1828.52 115.038   5
  -3   4  17 399.446 56.3355   5
  -3  -4 -17 490.988 81.6892   2
   3   4 -17 401.955 62.5966   2
  -3   4  17 427.139 69.5687   1
   3  -4  17 381.518 67.8298   8
  -3  -4 -17 323.696 66.2671   7
  -3   4  17 494.242 71.1458   6
   3   4 -16 1000.53 91.1453   2
  -3  -4 -16 1078.57 108.098   2
  -3   4  16 992.289 95.5522   1
   3  -4  16 1010.88 98.5352   8
  -3   4  16 961.784 92.0837   6
  -3   4  16 993.990 82.9383   5
  -3  -4 -16 991.298 103.103   7
  -3   4  15 226.835 40.5405   5
  -3  -4 -15 247.325 66.3677   2
   3   4 -15 304.530 61.6051   2
  -3   4  15 190.641 51.5837   1
   3  -4  15 329.661 65.9692   8
  -3  -4 -15 270.520 63.7287   7
  -3   4  15 274.087 57.3944   6
   3   4 -14 1834.94 115.133   2
  -3  -4 -14 1895.75 131.090   2
  -3   4  14 1802.95 120.856   1
   3  -4  14 1965.07 124.822   8
  -3  -4 -14 1727.05 127.084   7
  -3   4  14 1872.68 101.712   5
  -3   4  14 1834.44 122.942   6
  -3   4  13-0.23635 35.8502   1
  -3  -4 -13 14.2403 37.5369   2
   3   4 -13-0.81844 34.0496   2
   3  -4  13-14.3852 41.9363   8
  -3  -4 -13 32.1535 40.3567   7
  -3   4  13-23.5504 34.8432   6
  -3  -4 -13 66.1190 52.3260   5
   3   4 -12 657.215 73.0643   2
  -3   4  12 908.619 84.7053   1
  -3  -4 -12 779.521 84.1086   2
   3  -4  12 790.205 79.7319   8
  -3   4  12 885.554 84.5881   6
  -3  -4 -12 689.387 86.2664   5
  -3  -4 -12 759.234 85.7491   7
  -3   4  11 364.440 56.5062   1
   3   4 -11 425.265 58.1279   2
   3  -4  11 346.495 55.2993   8
  -3   4  11 362.775 53.9079   6
  -3  -4 -11 356.351 70.2793   5
   3   4 -10 2097.60 114.359   2
  -3   4  10 2048.79 120.395   1
   3  -4  10 2203.99 118.894   8
  -3   4  10 2232.86 125.165   6
  -3  -4 -10 2036.19 129.659   5
   3   4  -9 2349.61 120.145   2
  -3   4   9 2232.18 124.827   1
   3  -4   9 2327.40 118.112   8
  -3   4   9 2275.21 125.056   6
  -3  -4  -9 2411.35 140.855   5
  -3   4   8 625.115 70.0090   1
   3   4  -8 601.335 63.7037   2
   3  -4   8 596.055 60.7004   8
  -3   4   8 595.333 66.9369   6
  -3  -4  -8 495.678 68.8414   5
  -3   4   7 162.335 45.3053   1
   3  -4   7 124.138 36.8404   8
  -3   4   7 195.779 45.7094   6
  -3  -4  -7 77.0940 33.7156   5
   3  -4   6 93.1774 42.4679   4
  -3   4   6 84.4404 41.2639   1
   3  -4   6 134.451 36.1561   8
  -3   4   6 81.3603 32.8468   6
  -3  -4  -6 104.669 38.2513   5
   3  -4   5 729.532 75.2499   4
  -3   4   5 782.329 76.6230   1
   3  -4   5 768.414 61.2333   8
  -3   4   5 842.896 72.5362   6
  -3  -4  -5 847.822 84.4449   5
   3  -4   4 3160.31 146.158   4
  -3   4   4 3150.68 143.036   1
   3  -4   4 3276.56 115.946   8
   3   4  -4 3406.24 149.016   8
  -3   4   4 3202.09 137.546   6
  -3  -4  -4 3311.18 152.552   5
   3  -4   3 1979.58 115.833   4
  -3   4   3 1732.60 107.227   1
   3  -4   3 1861.14 82.2434   8
   3   4  -3 1845.06 110.126   8
  -3  -4  -3 1888.51 116.806   5
   3  -4   2 1996.13 116.200   4
  -3   4   2 1863.77 112.571   1
   3   4  -2 1739.98 105.159   8
   3  -4   2 1857.79 78.1775   8
  -3  -4  -2 1853.09 115.905   5
   3  -4   1 1277.95 94.2538   4
  -3   4   1 1167.05 91.9726   1
   3   4  -1 1205.96 90.5940   8
  -3  -4  -1 1094.03 91.3296   5
   3  -4   0 392.533 57.9436   4
  -3   4   0 336.602 56.8960   1
   3   4   0 443.618 59.9279   8
  -3  -4   0 426.534 62.7127   5
  -3   4  -1 1187.14 80.5978   2
   3  -4  -1 1071.80 88.1979   4
  -3   4  -1 1144.70 92.9938   1
   3   4   1 1239.29 90.7557   8
  -3  -4   1 1192.01 94.4819   5
  -3   4  -2 1748.01 96.9971   2
   3  -4  -2 1829.12 110.555   4
  -3   4  -2 1738.42 110.863   1
   3   4   2 1979.07 109.742   8
   3   4   2 1909.21 93.6793   6
  -3  -4   2 1847.25 116.287   5
  -3   4  -3 1998.53 105.186   2
   3  -4  -3 1773.51 110.205   4
  -3   4  -3 1815.21 113.809   1
   3   4   3 1874.19 106.754   8
   3   4   3 1931.47 98.0121   6
  -3  -4   3 1752.70 111.953   5
  -3   4  -4 3141.65 133.284   2
   3  -4  -4 3181.55 149.476   4
  -3   4  -4 2909.67 146.427   1
   3   4   4 3420.75 144.081   8
   3   4   4 3108.23 123.968   6
  -3  -4   4 3288.54 151.468   5
  -3   4  -5 905.906 77.7687   2
   3  -4  -5 787.083 80.3793   4
  -3   4  -5 706.969 79.3850   1
   3   4   5 824.626 77.9994   8
   3   4   5 847.021 70.8208   6
  -3  -4   5 757.233 80.0982   5
   3  -4  -6 143.422 45.9754   4
  -3   4  -6 159.746 52.8778   1
  -3   4  -6 144.118 43.2275   2
   3   4   6 122.546 41.8562   8
   3   4   6 139.206 39.1731   6
  -3  -4   6 188.167 55.6259   5
   3  -4  -7 145.403 47.4827   4
  -3   4  -7 176.124 59.2541   1
  -3   4  -7 171.083 47.4202   2
   3   4   7 180.799 43.0000   8
   3   4   7 159.915 39.0086   6
  -3  -4   7 143.411 45.4568   5
   3  -4  -8 561.864 70.7716   4
  -3   4  -8 650.040 80.8011   1
  -3   4  -8 615.294 69.9838   2
   3   4   8 499.789 61.5563   8
   3   4   8 517.157 59.8640   6
  -3  -4   8 542.611 72.9027   5
   3  -4  -9 2374.76 138.564   4
  -3   4  -9 2319.31 126.762   2
  -3   4  -9 2476.74 148.708   1
   3   4   9 2373.67 121.654   8
   3   4   9 2224.75 115.508   6
  -3  -4   9 2329.10 135.540   5
   3  -4 -10 1998.69 132.373   4
  -3   4 -10 2054.64 121.141   2
  -3   4 -10 2011.70 135.264   1
   3   4  10 2142.31 119.396   8
   3   4  10 1999.19 113.064   6
  -3  -4  10 2051.82 127.351   5
   3  -4 -11 372.037 65.1996   4
  -3   4 -11 271.189 54.2292   2
  -3   4 -11 448.701 76.9379   1
   3   4  11 342.045 54.9164   8
   3   4  11 309.974 53.3076   6
  -3  -4  11 315.301 60.4049   5
   3  -4 -12 615.432 84.2737   4
  -3   4 -12 738.683 80.9116   2
  -3   4 -12 733.159 91.4785   1
   3   4  12 797.693 77.8170   8
   3   4  12 707.589 73.9856   6
  -3  -4  12 791.646 88.1234   5
   3  -4 -13-98.6818 47.5107   4
  -3   4 -13 60.2428 41.7123   2
  -3   4 -13 31.5317 51.4557   1
   3   4  13 13.4812 32.9438   8
  -3  -4  13 23.4919 46.8082   5
   3   4  13 64.1859 36.0012   6
  -3   4 -14 1638.38 119.526   2
  -3   4 -14 1702.63 138.548   1
   3   4  14 1757.93 113.169   8
   3   4  14 1614.31 114.291   6
  -3  -4  14 1641.03 122.499   5
   3  -4 -15 324.079 67.4979   4
  -3   4 -15 331.617 65.7911   2
  -3   4 -15 233.785 71.3493   1
   3   4  15 203.329 52.7852   8
  -3  -4  15 364.284 72.3667   5
   3   4  15 280.627 60.4422   6
   3  -4 -16 911.213 101.608   4
  -3   4 -16 889.360 94.5226   2
  -3   4 -16 873.211 103.802   1
   3   4  16 983.575 91.7462   8
  -3  -4  16 957.611 101.334   5
   3   4  16 925.902 90.3520   6
   3  -4 -17 261.550 83.9321   4
  -3   4 -17 383.348 69.2308   2
   3   4  17 582.325 77.6738   8
   3   4  17 471.179 72.9977   6
  -3  -4  17 457.920 75.3176   5
   3  -4 -18 1648.31 151.045   4
  -3   4 -18 1801.69 136.711   2
   3   4  18 2072.03 132.200   8
   3   4  18 1991.93 138.709   6
  -3  -4  18 1726.99 135.169   5
   3  -4 -19 910.256 106.547   4
  -3   4 -19 792.190 97.8611   2
   3   4  19 745.469 87.0390   8
   3   4  19 716.948 89.5101   6
  -3  -4  19 875.711 102.881   5
   3  -4 -20 206.669 65.7113   4
  -3   4 -20 226.661 65.5022   2
   3   4  20 203.716 65.7726   8
  -3  -4  20 196.144 65.9021   8
   3   4  20 212.322 61.9957   6
  -3  -4  20 230.950 68.7447   5
   3  -4 -21 717.427 102.335   4
  -3   4 -21 497.377 81.9760   2
   3   4  21 679.232 85.6772   8
  -3  -4  21 569.284 94.5142   8
   3   4  21 487.690 81.0385   6
  -3  -4  21 562.666 88.2945   5
   3  -4 -22 34.5112 48.5227   4
  -3   4 -22 11.1551 47.8374   2
   3   4  22 39.6012 47.6397   8
  -3  -4  22 32.0687 53.8645   8
   3   4  22 9.85026 45.7821   6
  -3  -4  22 48.0487 54.3679   5
   3  -4 -23 277.247 74.7451   4
  -3   4 -23 348.153 75.0926   2
   3   4  23 252.705 62.8726   8
  -3  -4  23 276.331 71.3038   8
   3   4  23 200.182 52.7304   6
  -3  -4  23 362.525 84.7816   5
   3  -4 -24 793.314 114.646   4
  -3   4 -24 1059.24 126.920   2
   3   4  24 959.532 104.117   8
  -3  -4  24 1026.82 126.421   8
  -3  -4  24 1276.19 135.641   5
   3   4  24 986.850 113.457   6
   3  -4 -25 319.486 80.2156   4
  -3   4 -25 480.431 92.2815   2
  -3  -4  25 390.869 81.6283   8
   3   4  25 447.156 89.1511   6
  -3  -4  25 378.490 82.9572   5
   3  -4 -26 210.809 71.4949   4
  -3   4 -26 163.848 61.9260   2
  -3  -4  26 199.779 76.4590   8
   3   4  26 176.135 68.5871   6
  -3  -4  26 241.172 78.2443   5
   3  -4 -27 53.0293 56.0725   4
  -3   4 -27 114.181 57.1969   2
  -3  -4  27 84.4144 58.9238   8
   3   4  27 174.010 60.1603   6
  -3  -4  27 114.094 68.4565   5
   3  -4 -28-72.0109 68.5914   4
  -3   4 -28 75.7854 56.7493   2
  -3  -4  28 92.2626 65.2175   8
   3   4  28 93.5487 62.1250   6
  -3  -4  28 3.56205 57.8619   5
   3   4  29 104.782 65.4210   6
   3  -5  27 46.4187 62.2713   8
  -3   5  27 11.7384 46.5827   6
  -3  -5 -26 146.461 70.6426   2
   3  -5  26 23.8724 52.2225   8
  -3  -5 -26 211.826 73.1708   7
  -3   5  26 109.776 49.6904   6
  -3  -5 -25 79.7472 65.0882   2
   3  -5  25-3.89164 53.4780   8
  -3  -5 -25 78.6290 58.5800   7
  -3   5  25 48.3326 46.6296   6
  -3  -5 -24 294.206 75.8848   3
  -3  -5 -24 285.546 73.9991   2
   3  -5  24 218.196 71.4098   8
  -3   5  24 192.605 60.8341   6
  -3  -5 -24 159.195 61.7941   7
  -3  -5 -23 81.3361 46.4285   3
  -3  -5 -23 69.2120 66.3622   2
  -3   5  23 15.1868 45.5342   1
   3  -5  23 167.420 58.9100   8
  -3  -5 -23 175.425 71.0643   7
  -3   5  23 236.458 66.2577   6
  -3  -5 -22 115.887 53.8938   3
  -3  -5 -22 122.191 54.6172   2
  -3   5  22 148.082 52.6860   1
   3  -5  22 91.8911 54.4515   8
  -3  -5 -22 217.768 68.5887   7
  -3   5  22 162.556 54.4977   6
   3   5 -21 1177.02 113.776   2
  -3  -5 -21 1164.69 122.003   3
  -3  -5 -21 1124.71 125.594   2
  -3   5  21 1416.98 124.788   1
   3  -5  21 1345.29 131.454   8
  -3  -5 -21 1479.93 139.444   7
  -3   5  21 1354.60 129.367   6
  -3  -5 -20 524.405 84.7942   3
  -3  -5 -20 622.232 94.6833   2
   3   5 -20 546.503 80.2602   2
  -3   5  20 684.424 88.7374   1
   3  -5  20 554.663 80.2670   8
  -3  -5 -20 564.551 90.7649   7
  -3   5  20 630.774 86.1672   6
  -3  -5 -19 440.512 81.0336   3
  -3  -5 -19 471.073 86.5533   2
  -3   5  19 499.577 76.4829   1
   3   5 -19 588.560 86.3945   2
   3  -5  19 477.306 85.7601   8
  -3  -5 -19 411.878 82.8595   7
  -3   5  19 412.523 73.9705   6
  -3  -5 -18 166.120 51.6143   3
  -3   5  18 196.795 50.2176   1
   3   5 -18 265.236 64.2092   2
   3  -5  18 108.258 51.2993   8
  -3  -5 -18 209.631 55.5945   7
  -3   5  18 204.719 57.8644   6
  -3  -5 -17-4.74132 42.3952   3
  -3   5  17 12.4858 35.5150   1
   3   5 -17 10.6680 41.2500   2
   3  -5  17-70.1376 48.6219   8
  -3   5  17 56.3827 45.6667   6
  -3  -5 -17 5.09515 44.4730   7
  -3  -5 -16 2443.06 164.508   3
   3   5 -16 2451.02 148.640   2
  -3   5  16 2322.65 146.196   1
   3  -5  16 2350.19 151.037   8
  -3  -5 -16 2547.55 168.460   7
  -3   5  16 2360.02 152.170   6
  -3  -5 -15 390.484 72.9466   3
   3   5 -15 616.677 80.4606   2
  -3   5  15 490.202 71.7678   1
   3  -5  15 560.019 81.6579   8
  -3   5  15 535.037 78.6188   6
   3   5 -14 2414.68 145.649   2
  -3   5  14 2466.87 145.487   1
   3  -5  14 2131.10 136.574   8
  -3   5  14 2394.79 149.995   6
  -3  -5 -14 2275.19 154.955   5
   3   5 -13 1178.08 102.470   2
  -3   5  13 1215.94 103.421   1
   3  -5  13 1151.38 98.9467   8
  -3   5  13 1156.71 106.105   6
  -3  -5 -13 1235.36 115.342   5
   3   5 -12 1642.44 116.180   2
  -3   5  12 1765.60 121.732   1
   3  -5  12 1679.30 115.824   8
  -3   5  12 1783.62 127.800   6
  -3  -5 -12 1741.24 133.362   5
   3   5 -11 1401.89 105.496   2
  -3   5  11 1523.43 109.811   1
   3  -5  11 1353.57 99.9454   8
  -3   5  11 1564.24 118.727   6
  -3  -5 -11 1405.81 117.254   5
  -3   5  10 924.956 92.7390   1
   3   5 -10 881.064 86.6123   2
   3  -5  10 761.060 77.9643   8
  -3   5  10 749.684 82.9610   6
  -3  -5 -10 757.239 91.0366   5
   3   5  -9 179.368 48.2861   2
  -3   5   9 199.060 56.9475   1
   3  -5   9 201.760 47.7343   8
  -3   5   9 175.337 50.4546   6
  -3  -5  -9 249.582 57.9598   5
   3  -5   8 279.522 58.6504   4
  -3   5   8 382.769 66.6937   1
   3  -5   8 409.212 60.4765   8
  -3   5   8 297.462 59.7947   6
  -3  -5  -8 409.806 72.4985   5
  -3   5   7 410.320 57.9499   1
   3  -5   7 478.904 65.5753   4
  -3   5   7 520.207 73.5938   6
  -3  -5  -7 603.711 77.1122   5
  -3   5   6 363.322 60.7930   1
   3  -5   6 328.157 59.5254   4
  -3   5   6 347.810 60.8764   6
  -3  -5  -6 359.656 66.8693   5
  -3   5   5 196.743 49.3744   1
   3  -5   5 220.825 54.6180   4
  -3   5   5 188.468 48.1424   6
  -3  -5  -5 290.150 62.8999   5
  -3   5   4 944.721 89.6898   1
   3  -5   4 775.856 82.2105   4
  -3  -5  -4 865.820 89.1270   5
   3  -5   3 686.535 77.6259   4
  -3   5   3 637.232 75.0286   1
   3   5  -3 765.278 79.8483   8
  -3  -5  -3 737.835 82.5613   5
   3  -5   2 4369.32 181.642   4
  -3   5   2 4390.58 176.916   1
   3   5  -2 4212.72 171.618   8
  -3  -5  -2 4243.49 183.500   5
   3  -5   1 566.848 73.1289   4
  -3   5   1 493.064 67.7978   1
   3   5  -1 534.881 68.3480   8
  -3  -5  -1 513.346 75.1167   5
   3  -5   0 785.777 83.3153   4
  -3   5   0 899.372 89.2442   1
   3   5   0 827.835 80.2468   8
  -3  -5   0 751.884 85.8310   5
   3  -5  -1 626.465 73.4844   4
  -3   5  -1 531.340 69.7911   1
   3   5   1 478.809 65.1869   8
  -3  -5   1 565.419 78.3009   5
  -3   5  -2 4591.58 173.992   2
   3  -5  -2 3979.19 176.081   4
  -3   5  -2 4099.93 180.759   1
   3   5   2 4268.88 168.330   8
  -3  -5   2 4140.41 183.049   5
   3  -5  -3 749.052 79.6901   4
  -3   5  -3 729.164 86.4784   1
  -3   5  -3 713.212 75.4362   2
   3   5   3 682.410 71.8142   8
  -3  -5   3 677.236 83.7783   5
   3   5   3 701.361 72.1867   6
   3  -5  -4 817.399 87.0053   4
  -3   5  -4 787.394 79.6852   2
  -3   5  -4 932.150 94.3850   1
   3   5   4 794.834 77.1776   8
   3   5   4 836.226 76.4416   6
  -3  -5   4 785.972 85.9836   5
   3  -5  -5 238.984 55.8550   4
  -3   5  -5 205.311 53.0371   2
  -3   5  -5 192.424 55.9729   1
   3   5   5 229.193 51.2237   8
  -3  -5   5 132.889 51.2564   5
   3   5   5 101.652 34.1435   6
   3  -5  -6 359.257 58.6752   4
  -3   5  -6 373.935 71.4842   1
  -3   5  -6 310.287 59.0285   2
   3   5   6 390.072 57.7904   8
  -3  -5   6 398.090 67.8932   5
   3   5   6 288.375 51.7928   6
   3  -5  -7 473.461 69.5491   4
  -3   5  -7 457.746 68.6534   1
  -3   5  -7 427.966 64.0030   2
   3   5   7 564.811 68.3190   8
  -3  -5   7 404.988 69.4897   5
   3   5   7 455.298 61.3729   6
   3  -5  -8 338.577 65.8744   4
  -3   5  -8 228.280 64.2473   1
  -3   5  -8 352.081 62.2666   2
   3   5   8 400.153 61.1425   8
   3   5   8 408.584 60.1715   6
  -3  -5   8 410.387 70.3585   5
   3  -5  -9 146.049 45.6796   4
  -3   5  -9 240.790 64.0322   1
  -3   5  -9 184.698 57.5055   2
   3   5   9 176.000 48.7550   8
   3   5   9 161.419 49.1192   6
  -3  -5   9 196.741 58.9932   5
   3  -5 -10 934.005 98.6015   4
  -3   5 -10 957.811 94.9693   2
  -3   5 -10 830.890 98.6663   1
   3   5  10 1028.90 92.5861   8
   3   5  10 874.031 85.8453   6
  -3  -5  10 816.334 92.0207   5
   3  -5 -11 1566.41 125.794   4
  -3   5 -11 1505.01 117.333   2
  -3   5 -11 1376.76 123.095   1
   3   5  11 1609.46 110.803   8
   3   5  11 1388.26 105.985   6
  -3  -5  11 1617.67 125.466   5
   3  -5 -12 1680.18 134.242   4
  -3   5 -12 1743.54 126.886   2
  -3   5 -12 1738.95 141.093   1
   3   5  12 1785.83 116.167   8
   3   5  12 1789.57 121.379   6
  -3  -5  12 1765.97 131.694   5
   3  -5 -13 1201.47 118.481   4
  -3   5 -13 1232.61 112.102   2
  -3   5 -13 1458.53 134.441   1
   3   5  13 1293.31 99.8601   8
   3   5  13 1121.14 98.8389   6
  -3  -5  13 1461.47 118.543   5
  -3   5 -14 2310.70 149.837   2
   3  -5 -14 2694.94 168.499   4
  -3   5 -14 2453.06 167.560   1
   3   5  14 2425.81 136.149   8
   3   5  14 2381.86 146.923   6
  -3  -5  14 2443.32 155.498   5
   3  -5 -15 568.936 91.0219   4
  -3   5 -15 475.261 72.9748   2
  -3   5 -15 511.676 93.0255   1
   3   5  15 515.172 70.5849   8
   3   5  15 540.934 80.3113   6
  -3  -5  15 483.003 77.0074   5
  -3   5 -16 2411.80 157.270   2
   3  -5 -16 2245.65 170.762   4
   3   5  16 2413.15 139.465   8
   3   5  16 2405.70 152.568   6
  -3  -5  16 2365.58 157.180   5
   3  -5 -17 58.6629 54.1773   4
  -3   5 -17 99.6243 59.4024   2
   3   5  17 13.2413 39.8942   8
  -3  -5  17 58.3907 53.7922   5
   3   5  17 55.2510 44.4162   6
  -3   5 -18 229.065 69.9588   2
   3  -5 -18 130.260 50.6352   4
  -3  -5  18 189.334 61.7193   5
   3   5  18 192.753 51.8960   6
  -3   5 -19 535.664 89.2741   2
   3  -5 -19 449.250 81.2993   4
  -3  -5  19 322.308 80.1106   5
   3   5  19 411.051 71.9130   6
   3  -5 -20 772.781 106.878   4
  -3   5 -20 522.246 82.4473   2
  -3  -5  20 554.605 93.0027   8
  -3  -5  20 604.495 94.4613   5
   3   5  20 517.217 75.2937   6
   3  -5 -21 1332.89 138.803   4
  -3   5 -21 1386.24 137.277   2
  -3  -5  21 1254.26 135.238   8
   3   5  21 1404.63 131.164   6
  -3  -5  21 1270.64 130.755   5
   3  -5 -22 197.390 73.8349   4
  -3   5 -22 108.948 62.9081   2
  -3  -5  22 190.476 69.2922   8
  -3  -5  22 147.485 70.6020   5
   3   5  22 117.609 51.8874   6
   3  -5 -23 14.0684 56.7861   4
  -3   5 -23 143.890 63.5270   2
  -3  -5  23 156.263 76.5951   8
  -3  -5  23 212.485 72.5222   5
   3   5  23 99.4279 46.0152   6
   3  -5 -24 273.626 85.0184   4
  -3   5 -24 336.330 77.1188   2
  -3  -5  24 167.845 64.8424   8
  -3  -5  24 322.519 81.4287   5
   3   5  24 223.831 66.7277   6
   3  -5 -25 23.7695 53.6254   4
  -3   5 -25 91.7969 60.8691   2
  -3  -5  25 103.711 58.9262   8
   3   5  25 64.6987 61.4162   6
  -3  -5  25 55.6459 59.9100   5
   3  -5 -26 148.399 70.7395   4
  -3   5 -26-12.3566 63.1086   2
  -3  -5  26 78.8703 60.8533   8
   3   5  26-23.5839 53.7497   6
  -3  -5  26 107.361 63.6768   5
   3   5  27 42.6639 54.0462   6
  -3  -6 -25 32.4605 56.2181   3
   3  -6  25 45.7676 51.2571   8
  -3  -6 -24 322.790 84.2041   3
   3  -6  24 338.041 86.5711   8
  -3   6  24 483.176 95.6283   6
  -3  -6 -23 201.914 66.1012   3
   3  -6  23 285.196 83.3405   8
  -3  -6 -23 289.447 81.5831   7
  -3   6  23 243.643 68.8152   6
  -3  -6 -22 171.520 62.7734   3
   3  -6  22 117.435 62.9223   8
  -3  -6 -22 134.660 66.8710   7
  -3   6  22 100.668 49.6231   6
  -3  -6 -21 50.7094 56.5090   3
   3   6 -21 177.084 67.7179   2
   3  -6  21 27.1613 58.3336   8
  -3   6  21 150.662 61.4610   6
  -3  -6 -20-27.1621 52.5825   3
   3   6 -20 141.498 54.2302   2
   3  -6  20 80.2375 45.0915   8
  -3   6  20 170.917 58.5010   6
  -3  -6 -19 346.777 77.9828   3
   3   6 -19 259.598 73.2393   2
   3  -6  19 292.403 70.2336   8
  -3   6  19 162.022 62.9759   6
  -3  -6 -18 135.055 53.7060   3
   3   6 -18 152.985 58.9060   2
   3  -6  18 191.795 62.0291   8
  -3   6  18 310.025 73.2275   6
  -3  -6 -17 91.3765 46.5640   3
   3   6 -17 246.691 65.0343   2
   3  -6  17 102.698 51.1306   8
  -3   6  17 144.358 48.4705   6
   3   6 -16-16.6412 45.4049   2
  -3  -6 -16-34.1112 54.3090   3
  -3   6  16 27.4450 39.8064   6
   3   6 -15 139.267 49.6835   2
  -3  -6 -15 211.680 68.5561   3
  -3   6  15 7.63065 44.8477   6
   3   6 -14 286.027 66.7626   2
  -3   6  14 351.353 63.8420   1
  -3  -6 -14 353.780 78.8959   3
  -3  -6 -14 325.755 72.5476   5
  -3   6  14 388.492 74.3996   6
  -3   6  13 234.593 55.9957   1
   3   6 -13 248.878 60.4126   2
  -3  -6 -13 271.041 65.5665   3
  -3  -6 -13 197.149 62.6982   5
  -3   6  13 211.005 55.7169   6
   3   6 -12 145.640 58.8121   2
  -3   6  12 100.505 45.7602   1
  -3  -6 -12 32.7935 47.5645   3
  -3  -6 -12 103.186 53.3980   5
  -3   6  12 92.8565 49.8528   6
  -3   6  11 1858.89 130.160   1
   3   6 -11 1967.14 137.996   2
  -3  -6 -11 2064.78 155.812   3
  -3   6  11 1883.70 140.825   6
  -3  -6 -11 1712.40 137.222   5
   3   6 -10 109.885 54.1923   2
  -3   6  10 133.582 52.9252   1
   3  -6  10 67.3344 52.0442   4
  -3  -6 -10 128.128 45.7950   3
  -3   6  10 142.486 55.8727   6
  -3  -6 -10 152.489 59.8161   5
  -3   6   9 1174.21 102.015   1
   3   6  -9 1168.91 105.601   2
  -3  -6  -9 1344.03 126.837   3
   3  -6   9 1206.08 116.390   4
  -3   6   9 1051.91 107.305   6
  -3  -6  -9 1063.83 105.995   5
  -3   6   8 29.1615 46.9777   1
   3  -6   8 79.8404 49.2646   4
  -3  -6  -8 42.4007 50.9732   3
  -3   6   8 115.286 44.7658   6
  -3  -6  -8 95.4326 51.0130   5
  -3   6   7 661.690 79.3203   1
   3  -6   7 696.466 86.2932   4
  -3  -6  -7 759.573 98.8876   3
  -3   6   7 714.655 89.8784   6
  -3  -6  -7 624.897 90.1563   5
  -3   6   6 551.615 77.4353   1
   3  -6   6 422.201 69.4863   4
  -3  -6  -6 460.261 77.2339   5
  -3   6   5 304.997 63.1517   1
   3  -6   5 371.724 69.1680   4
  -3  -6  -5 320.263 65.4716   5
  -3   6   4 231.354 56.1347   1
   3  -6   4 287.076 57.9731   4
  -3  -6  -4 180.351 53.6217   5
  -3   6   3-40.7849 42.9448   1
   3  -6   3 13.9713 40.8923   4
  -3  -6  -3 50.0683 44.5095   5
  -3   6   2 943.387 98.8444   1
   3  -6   2 898.755 93.5340   4
  -3  -6  -2 926.031 99.4030   5
  -3   6   1 643.431 84.1974   1
   3  -6   1 726.619 81.8451   4
  -3  -6  -1 678.908 88.0595   5
   3  -6   0 299.699 61.3670   4
  -3   6   0 272.760 62.8394   1
   3   6   0 157.138 47.3973   8
  -3  -6   0 236.974 65.6267   5
   3  -6  -1 634.286 84.5088   4
  -3   6  -1 759.260 92.8030   1
   3   6   1 716.412 78.1626   8
  -3  -6   1 640.388 87.2736   5
   3  -6  -2 766.772 86.1760   4
  -3   6  -2 783.725 84.5482   2
  -3   6  -2 983.267 101.778   1
   3   6   2 885.905 87.9032   8
  -3  -6   2 680.929 87.0179   5
   3  -6  -3-106.597 46.5623   4
  -3   6  -3 68.3869 51.5963   1
  -3   6  -3-53.2531 50.0146   2
   3   6   3 45.4087 41.5177   8
  -3  -6   3 37.2805 42.5753   5
   3  -6  -4 299.392 56.8945   4
  -3   6  -4 268.330 60.4629   2
  -3   6  -4 296.798 68.1093   1
   3   6   4 235.704 53.8938   8
  -3  -6   4 172.439 60.7206   5
   3  -6  -5 316.863 57.2084   4
  -3   6  -5 182.932 63.2631   1
  -3   6  -5 314.909 64.1601   2
   3   6   5 268.636 51.8961   8
  -3  -6   5 337.499 70.3378   5
   3   6   5 400.564 68.9339   6
   3  -6  -6 540.137 76.8966   4
  -3  -6   6 504.448 72.7094   3
  -3   6  -6 376.398 75.7452   1
  -3   6  -6 461.093 75.8122   2
   3   6   6 497.777 66.6724   8
  -3  -6   6 444.879 75.8590   5
   3   6   6 565.477 76.5725   6
   3  -6  -7 640.633 85.2159   4
  -3  -6   7 627.451 76.8294   3
  -3   6  -7 635.040 91.7653   1
  -3   6  -7 648.664 82.3927   2
   3   6   7 655.136 78.2298   8
  -3  -6   7 732.634 91.6685   5
   3   6   7 671.248 80.9319   6
  -3  -6   8 32.5246 34.3179   3
   3  -6  -8 126.223 59.2686   4
  -3   6  -8 121.129 52.4286   2
  -3   6  -8 66.3825 54.9622   1
   3   6   8 67.1326 37.1057   8
  -3  -6   8 43.9788 46.6981   5
   3   6   8 110.994 48.8573   6
   3  -6  -9 1178.75 117.717   4
  -3  -6   9 1102.95 96.6673   3
  -3   6  -9 1264.75 115.582   2
  -3   6  -9 1164.22 120.357   1
   3   6   9 1123.31 95.7897   8
   3   6   9 1275.44 110.424   6
  -3  -6   9 1098.09 111.512   5
   3  -6 -10 134.367 53.2282   4
  -3   6 -10 124.659 50.8548   2
  -3   6 -10 149.110 61.5134   1
   3   6  10 147.346 51.1455   8
   3   6  10 50.8230 40.8871   6
  -3  -6  10 122.701 55.4805   5
  -3   6 -11 1842.06 148.037   1
   3  -6 -11 2030.15 155.640   4
  -3   6 -11 1830.09 137.730   2
   3   6  11 1924.15 135.302   6
  -3  -6  11 1833.28 138.790   5
  -3   6 -12 70.2505 45.1397   2
  -3   6 -12 148.315 68.8467   1
   3  -6 -12 111.717 48.4667   4
   3   6  12 143.571 55.2273   6
  -3  -6  12 136.096 60.2992   5
  -3   6 -13 216.595 60.7455   2
  -3   6 -13 250.408 70.5589   1
   3  -6 -13 172.734 59.6819   4
   3   6  13 289.041 64.7778   6
  -3  -6  13 240.257 69.7968   5
  -3   6 -14 388.511 74.2557   2
  -3   6 -14 411.468 87.8771   1
   3  -6 -14 243.798 74.6681   4
   3   6  14 468.079 77.8394   6
  -3  -6  14 284.363 73.6276   5
  -3   6 -15 191.883 70.0786   2
   3  -6 -15 108.368 54.2075   4
   3   6  15 46.1167 45.3879   6
  -3  -6  15 207.183 69.2065   5
  -3   6 -16-5.77633 47.5657   2
   3   6  16-67.4497 49.0238   6
  -3  -6  16 52.9224 51.5017   5
  -3   6 -17 113.181 54.0054   2
   3  -6 -17 136.719 60.4125   4
   3   6  17 101.606 48.7933   6
  -3  -6  17 139.221 61.9846   5
  -3   6 -18 128.669 61.5708   2
   3  -6 -18 107.209 58.9401   4
   3   6  18 90.1206 52.5668   6
  -3  -6  18 216.462 68.8909   5
   3  -6 -19 299.783 78.4772   4
  -3   6 -19 191.606 66.4384   2
  -3  -6  19 173.883 65.4899   8
   3   6  19 164.224 59.3857   6
  -3  -6  19 327.654 79.4876   5
   3  -6 -20 56.4309 51.8725   4
  -3   6 -20 166.558 63.8011   2
  -3  -6  20 243.298 74.4475   8
   3   6  20 133.180 50.2659   6
  -3  -6  20 176.659 77.6070   5
   3  -6 -21 168.658 65.0633   4
  -3   6 -21 137.906 61.4509   2
  -3  -6  21 186.708 75.2584   8
   3   6  21 52.2076 54.7748   6
  -3  -6  21-46.1225 67.2110   5
   3  -6 -22 264.152 84.0852   4
  -3   6 -22 66.7847 49.7003   2
  -3  -6  22 208.634 75.6552   8
   3   6  22 143.618 57.1992   6
  -3  -6  22 251.568 78.6605   5
   3  -6 -23 227.573 81.1504   4
  -3   6 -23 385.819 91.4443   2
  -3  -6  23 265.851 71.3045   8
  -3  -6  23 202.734 72.5666   5
   3   6  23 240.441 72.2267   6
  -3  -6  24 342.181 85.0321   5
   3   6  24 401.872 92.8213   6
   3   6  25 101.405 58.2044   6
  -3  -7 -21 969.986 128.140   3
   3   7 -20 226.313 71.5216   2
  -3  -7 -20 272.383 80.8064   3
  -3   7  20 129.727 65.4556   6
   3   7 -19 425.818 89.2150   2
  -3  -7 -19 426.749 90.9916   3
  -3   7  19 493.333 91.8606   6
   3   7 -18 379.600 84.1874   2
  -3  -7 -18 217.439 76.9736   3
  -3   7  18 254.637 80.1511   6
   3   7 -17 62.4197 48.9553   2
  -3  -7 -17-40.7595 57.5389   3
   3   7 -16 44.9809 47.5510   2
  -3  -7 -16 6.16132 54.2605   3
  -3   7  16 110.542 59.8386   6
   3   7 -15 493.995 90.3931   2
  -3  -7 -15 481.267 87.5506   3
  -3   7  15 507.329 88.6686   6
   3   7 -14 202.593 66.2566   2
  -3  -7 -14 205.923 77.1802   3
   3  -7  14 132.932 62.8246   4
  -3   7  14 240.377 70.7444   6
   3   7 -13 651.375 93.4110   2
  -3  -7 -13 748.292 103.847   3
   3  -7  13 597.372 95.6344   4
  -3  -7 -13 739.227 106.122   5
  -3   7  13 608.738 92.7300   6
   3   7 -12 229.519 61.2737   2
  -3  -7 -12 310.952 77.2983   3
   3  -7  12 282.236 73.1341   4
  -3  -7 -12 360.464 80.6932   5
  -3   7  12 337.169 73.1704   6
   3   7 -11 283.152 68.6521   2
  -3  -7 -11 470.255 88.2396   3
   3  -7  11 381.260 76.1126   4
  -3  -7 -11 179.858 66.3976   5
  -3   7  11 353.096 76.7717   6
   3   7 -10 241.154 67.2050   2
  -3  -7 -10 240.369 76.7156   3
   3  -7  10 262.110 70.9967   4
  -3  -7 -10 247.654 68.4576   5
  -3   7  10 215.144 63.6396   6
   3   7  -9 284.425 67.4886   2
  -3  -7  -9 370.182 81.3235   3
   3  -7   9 367.985 81.0463   4
  -3  -7  -9 305.663 75.9955   5
  -3   7   9 369.397 79.8372   6
   3   7  -8 340.678 74.6795   2
  -3  -7  -8 348.512 81.6575   3
   3  -7   8 178.033 54.3840   4
  -3  -7  -8 193.203 64.3520   5
  -3  -7  -7 624.826 92.6662   3
   3  -7   7 726.094 97.9357   4
  -3  -7  -7 719.429 97.9116   5
   3  -7   6 616.054 86.9340   4
  -3  -7  -6 462.934 81.4479   3
  -3  -7  -6 542.454 88.8500   5
   3  -7   5 130.134 49.0406   4
  -3  -7  -5 191.837 58.0972   3
  -3  -7  -5 179.370 62.2103   5
  -3   7   4 534.882 85.3930   1
   3  -7   4 531.586 79.4337   4
  -3  -7  -4 414.366 81.0162   3
  -3  -7  -4 585.421 90.7921   5
  -3   7   3 94.6398 57.4701   1
   3  -7   3 143.499 63.1822   4
  -3  -7  -3 72.3810 45.6953   3
  -3  -7  -3 145.398 57.6203   5
  -3   7   2 547.093 82.0845   1
   3  -7   2 739.209 92.2799   4
  -3  -7  -2 745.079 97.9666   3
  -3  -7  -2 561.071 84.6210   5
  -3   7   1 1171.46 112.546   1
   3  -7   1 1419.46 123.162   4
  -3  -7  -1 1158.04 117.881   3
  -3  -7  -1 1366.16 125.873   5
  -3   7   0 67.7053 50.7915   1
   3  -7   0 75.2480 50.4809   4
  -3  -7   0 32.5622 41.0796   3
  -3  -7   0 67.5675 46.4452   5
  -3   7  -1 1252.47 116.550   1
   3  -7  -1 1642.76 133.860   4
  -3  -7   1 1344.92 124.153   3
  -3  -7   1 1421.77 129.890   5
  -3   7  -2 582.091 81.6889   2
  -3   7  -2 598.588 90.8441   1
   3  -7  -2 697.988 94.4440   4
  -3  -7   2 618.544 89.0528   3
  -3  -7   2 679.609 93.5969   5
  -3   7  -3 24.9318 49.9189   1
  -3   7  -3 80.1156 49.9747   2
   3  -7  -3 70.7287 51.5306   4
  -3  -7   3-6.05017 50.1568   3
  -3  -7   3 139.710 55.4267   5
  -3   7  -4 500.914 88.1276   1
  -3   7  -4 522.684 80.0898   2
   3  -7  -4 434.848 79.7953   4
  -3  -7   4 517.121 84.2017   3
  -3  -7   4 493.195 79.7754   5
  -3   7  -5 222.070 72.7016   1
  -3   7  -5 234.705 60.9074   2
  -3  -7   5 194.771 52.6895   3
   3  -7  -5 95.6930 47.3298   4
  -3  -7   5 213.994 68.0870   5
  -3   7  -6 636.765 99.7921   1
  -3   7  -6 686.000 93.1444   2
  -3  -7   6 638.904 83.8821   3
   3  -7  -6 685.038 92.9594   4
  -3  -7   6 763.516 101.944   5
  -3   7  -7 699.175 103.785   1
  -3   7  -7 671.867 96.2261   2
   3  -7  -7 506.386 83.4577   4
  -3  -7   7 565.702 80.5664   3
  -3  -7   7 580.938 91.8683   5
   3   7   7 652.385 91.1938   6
  -3   7  -8 304.906 65.6645   2
  -3   7  -8 249.294 81.7293   1
   3  -7  -8 338.854 81.6551   4
  -3  -7   8 255.660 64.7916   5
   3   7   8 248.694 69.5204   6
  -3   7  -9 302.290 76.5343   2
  -3   7  -9 282.496 80.8790   1
   3  -7  -9 261.363 76.1402   4
  -3  -7   9 384.791 79.9024   5
   3   7   9 273.671 64.5846   6
  -3   7 -10 360.276 76.8553   2
  -3   7 -10 213.621 77.3330   1
   3  -7 -10 242.801 62.2757   4
  -3  -7  10 293.925 75.3392   5
   3   7  10 274.430 65.5155   6
  -3   7 -11 303.337 72.2534   2
  -3   7 -11 399.589 90.4745   1
   3  -7 -11 282.384 66.3430   4
  -3  -7  11 336.317 79.0272   5
   3   7  11 393.346 75.5054   6
  -3   7 -12 244.307 66.0338   2
  -3   7 -12 118.608 62.6361   1
   3  -7 -12 150.218 62.2709   4
  -3  -7  12 394.741 86.0220   5
   3   7  12 208.872 65.6444   6
  -3   7 -13 839.082 106.814   2
  -3   7 -13 846.060 118.530   1
   3  -7 -13 759.594 106.381   4
  -3  -7  13 644.230 99.0545   5
   3   7  13 795.183 100.231   6
  -3   7 -14 127.686 62.6811   2
   3  -7 -14 166.473 69.2050   4
   3   7  14 58.0535 55.6578   6
  -3  -7  14 134.877 69.9510   5
  -3   7 -15 530.202 91.4210   2
   3  -7 -15 384.660 76.9921   4
   3   7  15 459.816 82.5027   6
  -3  -7  15 417.757 93.9716   5
  -3   7 -16 79.1593 56.0055   2
   3  -7 -16 111.680 72.2409   4
   3   7  16 1.54327 51.9596   6
   3  -7 -17 141.986 67.5450   4
  -3   7 -17 91.9014 58.2530   2
  -3  -7  17 45.6245 51.6637   8
   3   7  17 15.0728 47.7031   6
  -3  -7  17 54.6858 58.6985   5
   3  -7 -18 264.957 80.3801   4
  -3   7 -18 263.256 67.9018   2
  -3  -7  18 302.603 87.6111   8
   3   7  18 256.830 74.3192   6
  -3  -7  18 308.407 85.8102   5
   3  -7 -19 270.259 69.2570   4
  -3   7 -19 470.953 97.8024   2
  -3  -7  19 413.876 93.8885   8
   3   7  19 380.354 88.7654   6
  -3  -7  19 478.665 95.5065   5
   3  -7 -20 184.150 79.0102   4
  -3   7 -20 278.373 86.5128   2
  -3  -7  20 127.891 72.2208   8
   3   7  20 372.425 85.9746   6
  -3  -7  20 153.383 65.8118   5
   3   7  21 1148.25 135.205   6
  -3  -7  21 791.407 115.573   5
   3   7  22 172.217 72.2372   6
   3   8 -18-104.030 91.1651   2
   3   8 -17 468.124 99.4774   2
   3   8 -16 80.1931 67.4749   2
   3   8 -15 119.970 56.8549   2
   3  -8  15 237.238 87.4738   4
  -3   8  15 203.136 70.7973   6
   3   8 -14 256.884 79.1368   2
   3  -8  14 233.040 70.0631   4
  -3   8  14 60.6146 45.6601   6
   3   8 -13 194.358 69.3681   2
  -3  -8 -13 80.4606 55.6161   3
   3  -8  13 135.351 67.3881   4
  -3   8  13 51.0670 66.8274   6
   3   8 -12 530.954 94.8541   2
  -3  -8 -12 693.116 108.705   3
   3  -8  12 644.455 104.730   4
  -3  -8 -12 493.030 90.6032   5
  -3   8  12 560.752 105.773   6
   3   8 -11 698.449 105.520   2
  -3  -8 -11 646.514 103.227   3
   3  -8  11 1120.32 126.651   4
  -3  -8 -11 784.015 111.962   5
   3   8 -10 611.039 104.794   2
  -3  -8 -10 470.607 94.0070   3
   3  -8  10 548.001 90.2071   4
  -3  -8 -10 575.647 98.2132   5
   3   8  -9 62.0928 57.1554   2
  -3  -8  -9-44.0511 59.3008   3
   3  -8   9-38.9514 62.6959   4
  -3  -8  -9-9.58334 56.5948   5
   3   8  -8 158.110 70.9814   2
  -3  -8  -8 128.253 57.3030   3
   3  -8   8 184.086 60.0391   4
  -3  -8  -8 196.235 66.5121   5
  -3  -8  -7 595.260 104.054   3
   3  -8   7 436.882 82.4026   4
  -3  -8  -7 557.647 97.8549   5
  -3  -8  -6 860.195 113.173   3
   3  -8   6 828.427 107.437   4
  -3  -8  -6 588.043 95.3499   5
  -3  -8  -5-15.5897 52.5150   3
   3  -8   5 37.5568 44.3800   4
  -3  -8  -5 27.9288 56.7387   5
  -3  -8  -4 184.930 63.0973   3
   3  -8   4 251.483 68.0747   4
  -3  -8  -4 147.102 66.3446   5
  -3  -8  -3 17.1383 47.7949   3
   3  -8   3 100.933 51.9137   4
  -3  -8  -3 107.270 59.1291   5
  -3  -8  -2 22.0862 54.6704   3
   3  -8   2-24.0973 55.9400   4
  -3  -8  -2 49.4947 46.9663   5
  -3  -8  -1 82.9851 55.1559   3
   3  -8   1 71.9938 49.1676   4
  -3  -8  -1 74.7271 56.6241   5
  -3  -8   0 31.4957 57.8879   3
   3  -8   0-35.5135 59.5375   4
  -3  -8   0-39.5661 48.6907   5
  -3   8  -1-2.90327 49.0767   2
  -3  -8   1-54.3227 52.4636   3
   3  -8  -1-13.6754 54.1452   4
  -3  -8   1-2.53859 49.0585   5
  -3   8  -2 99.1634 52.1972   2
   3  -8  -2 30.8359 45.9050   4
  -3  -8   2 47.0393 39.9663   3
  -3  -8   2-33.0209 50.8470   5
  -3   8  -3 198.159 69.9853   2
   3  -8  -3 137.341 62.1644   4
  -3  -8   3 152.465 55.9994   3
  -3  -8   3 88.9239 58.7783   5
  -3   8  -4 202.688 68.5711   2
   3  -8  -4 83.3269 45.1948   4
  -3  -8   4 154.244 55.0023   3
  -3  -8   4 143.388 60.8869   5
  -3   8  -5 11.7416 47.1245   2
   3  -8  -5 38.1783 57.2532   4
  -3  -8   5 26.0936 42.2390   3
  -3  -8   5 66.6601 56.8373   5
  -3   8  -6 556.442 93.0832   2
   3  -8  -6 549.608 89.4265   4
  -3  -8   6 668.377 92.5877   3
  -3  -8   6 629.390 93.9901   5
  -3   8  -7 589.439 99.4308   2
   3  -8  -7 473.325 89.2532   4
  -3  -8   7 320.138 66.9110   5
  -3   8  -8 144.166 59.4748   2
  -3   8  -8 27.6461 64.2413   1
   3  -8  -8 30.6996 49.0997   4
  -3  -8   8 192.357 70.9929   5
  -3   8  -9 80.0863 63.2024   2
  -3   8  -9 40.7027 58.6501   1
   3  -8  -9 4.52064 49.3740   4
  -3  -8   9 37.7087 51.9566   5
  -3   8 -10 638.073 101.885   2
  -3   8 -10 373.999 98.2095   1
   3  -8 -10 396.267 89.9946   4
  -3  -8  10 470.241 87.8554   5
   3   8  10 580.810 96.2026   6
  -3   8 -11 729.603 110.573   2
  -3   8 -11 507.020 99.7819   1
   3  -8 -11 908.275 124.941   4
  -3  -8  11 688.965 107.669   5
   3   8  11 783.073 110.102   6
  -3   8 -12 549.308 96.5071   2
   3  -8 -12 722.835 106.870   4
  -3  -8  12 497.811 93.7780   5
   3   8  12 636.727 103.869   6
  -3   8 -13 212.243 70.8076   2
   3  -8 -13 145.208 71.6883   4
  -3  -8  13 101.431 57.0374   5
   3   8  13 157.669 62.6773   6
  -3   8 -14 192.513 73.9879   2
   3  -8 -14 227.696 74.5858   4
  -3  -8  14 141.339 63.2422   5
   3   8  14 270.149 78.4230   6
   3  -8 -15 198.806 70.1056   4
  -3  -8  15 61.5002 50.2079   8
  -3  -8  15 110.083 59.9592   5
   3   8  15 177.465 75.2848   6
  -3  -8  16 221.024 84.7450   8
   3   8  16 46.8574 60.8863   6
  -3  -8  17 453.432 102.060   8
   3   8  17 456.942 93.5350   6
   3   9  -7 142.134 72.3231   2
   3  -9   7 88.2849 62.7239   4
   3  -9   6 278.389 86.5445   4
   3  -9   5-27.9719 58.1293   4
   3  -9   4 300.962 73.4726   4
   3  -9   3 84.8990 63.5373   4
  -3  -9  -3-15.5973 57.8466   3
   3  -9   2 115.732 56.4916   4
  -3  -9  -2 115.422 58.3445   3
   3  -9   1 190.799 72.1687   4
  -3  -9  -1 192.006 74.5682   3
  -3   9   0 408.340 95.6606   2
   3  -9   0 301.792 67.4827   4
  -3  -9   0 421.808 84.7459   3
  -3   9  -1 163.588 69.9680   2
   3  -9  -1 242.029 70.8747   4
  -3  -9   1 150.974 69.8905   3
  -3   9  -2 136.348 69.7373   2
   3  -9  -2 221.664 71.8915   4
  -3  -9   2 86.0802 59.0510   3
  -3   9  -3 26.9809 57.1299   2
   3  -9  -3 79.6897 55.8555   4
  -3  -9   3 67.7777 60.3347   3
  -3   9  -4 372.419 90.0298   2
   3  -9  -4 343.836 75.7724   4
  -3  -9   4 429.831 83.0089   3
  -3   9  -5-7.99078 61.3327   2
   3  -9  -5 21.9923 51.0417   4
  -3   9  -6 117.833 59.9387   2
   3  -9  -6 158.921 61.4770   4
   3  -9  -7 385.949 81.1374   4
   3  -9  -8 17.2981 60.6175   4
   4   0   0 5040.57 136.389   4
  -4   0   0 4835.66 76.2843   2
  -4   0   0 5081.83 155.566   1
   4   0   0 4905.84 153.075   8
  -4   0   0 5089.51 142.325   5
   4   0  -1 9003.85 182.283   4
   4   0   1 9152.73 181.922   4
  -4   0  -1 8695.27 119.961   2
  -4   0  -1 8968.71 205.885   1
  -4   0   1 9226.07 209.532   1
   4   0   1 9239.70 210.003   8
   4   0  -1 9389.34 210.872   8
  -4   0  -1 9242.96 190.797   5
  -4   0   1 9327.95 192.202   5
   4   0  -2 279.893 37.9875   4
   4   0   2 326.091 41.9185   4
  -4   0  -2 288.771 46.4168   1
  -4   0   2 330.164 50.1658   1
  -4   0  -2 264.023 27.3820   2
   4   0   2 313.583 48.8012   8
   4   0  -2 273.927 43.9410   8
  -4   0   2 337.628 46.5219   5
  -4   0  -2 290.644 43.7982   5
   4   0  -3 3748.24 121.862   4
   4   0   3 3721.11 118.994   4
  -4   0  -3 3621.81 91.5292   2
  -4   0  -3 3412.55 127.747   1
  -4   0   3 3558.28 134.909   1
   4   0  -3 3688.92 132.436   8
   4   0   3 3693.71 137.614   8
  -4   0  -3 3614.07 123.639   5
  -4   0   3 3702.73 125.781   5
   4   0  -4 5346.28 147.233   4
   4   0   4 5346.61 144.989   4
  -4   0  -4 5358.51 161.009   1
  -4   0  -4 5280.36 119.387   2
  -4   0   4 5188.06 162.687   1
   4   0   4 5233.44 166.623   8
   4   0  -4 4912.19 153.435   8
  -4   0  -4 5438.94 149.819   5
  -4   0   4 5426.16 152.299   5
   4   0  -5 2108.95 97.8411   4
  -4   0  -5 2218.58 82.4343   2
  -4   0  -5 2162.78 106.587   1
  -4   0   5 2199.36 109.229   1
   4   0   5 2130.76 108.960   8
  -4   0  -5 2159.97 79.2493   7
   4   0  -5 2054.62 100.642   8
  -4   0   5 2150.42 42.7479   6
  -4   0  -5 2105.26 97.5981   5
  -4   0   5 2204.99 100.105   5
   4   0  -6 216.420 36.4056   4
  -4   0  -6 215.928 42.3223   1
  -4   0  -6 249.350 37.9937   2
  -4   0   6 162.294 37.3792   1
   4   0  -6 229.842 48.2928   8
   4   0   6 109.366 45.6726   8
  -4   0  -6 201.538 35.8085   7
  -4   0   6 250.284 22.9563   6
  -4   0  -6 148.687 31.9602   5
  -4   0   6 171.605 38.2453   5
   4   0  -7 1994.93 98.9986   4
  -4   0  -7 2189.27 94.0978   2
  -4   0  -7 1975.68 105.286   1
  -4   0  -7 2018.22 87.0995   7
   4   0   7 2338.24 126.813   8
   4   0  -7 2224.48 114.344   8
  -4   0   7 1967.40 58.6793   6
  -4   0  -7 1964.12 97.6367   5
  -4   0   7 1936.98 98.2089   5
   4   0  -8 3439.20 131.825   4
  -4   0  -8 3338.53 117.682   2
  -4   0  -8 3469.60 141.049   1
  -4   0  -8 3384.45 111.967   7
   4   0   8 3296.47 146.181   8
   4   0  -8 3388.69 132.395   8
  -4   0   8 3412.94 83.6199   6
  -4   0  -8 3223.28 127.508   5
  -4   0   8 3690.66 137.016   5
   4   0  -9 3178.18 137.005   4
  -4   0  -9 3459.59 125.011   2
  -4   0  -9 3573.91 143.993   1
   4   0   9 3477.50 147.605   8
   4   0  -9 3613.54 139.470   8
  -4   0  -9 3508.74 118.739   7
  -4   0  -9 3604.24 136.282   5
  -4   0   9 3610.22 137.771   5
   4   0 -10 302.911 52.5304   4
  -4   0 -10 361.435 53.0997   1
  -4   0 -10 275.397 43.0646   2
   4   0  10 361.495 58.1831   8
  -4   0 -10 338.821 45.0528   7
  -4   0  10 380.535 54.7613   5
   4   0 -11 171.672 42.6736   4
  -4   0 -11 63.7633 36.7838   1
  -4   0 -11 200.222 44.3694   2
  -4   0 -11 148.018 40.0132   7
   4   0  11 132.514 49.1257   8
  -4   0  11 77.4072 35.9891   5
   4   0 -12 1842.05 108.705   4
  -4   0 -12 2001.67 115.167   1
  -4   0 -12 1919.59 106.359   2
   4   0  12 1840.28 119.439   8
  -4   0 -12 1946.62 101.263   7
  -4   0  12 1913.69 110.867   5
   4   0 -13 6921.47 209.068   4
  -4   0 -13 6849.46 201.817   2
  -4   0 -13 6604.97 210.159   1
   4   0  13 6542.83 219.421   8
  -4   0 -13 6871.44 190.495   7
  -4   0  13 7010.39 210.066   5
   4   0 -14 4190.36 168.770   4
  -4   0 -14 4363.75 167.316   2
  -4   0 -14 4105.98 171.197   1
   4   0  14 4212.11 181.435   8
  -4   0 -14 4222.57 156.155   7
  -4   0  14 4390.57 169.785   5
   4   0 -15 85.4786 41.0453   4
  -4   0 -15 106.384 40.5538   2
  -4   0 -15 79.2128 43.5763   1
   4   0  15 90.4469 46.2651   8
  -4   0 -15 132.591 38.8039   7
  -4   0  15 155.366 50.8886   5
   4   0 -16 1056.68 93.8547   4
  -4   0 -16 1029.43 91.6427   2
   4   0  16 884.121 93.8794   8
  -4   0 -16 894.036 80.6469   7
  -4   0  16 984.129 90.6634   5
   4   0 -17 953.294 90.8306   4
  -4   0 -17 813.490 85.9974   2
   4   0  17 807.829 93.2120   8
  -4   0 -17 711.308 72.7747   7
  -4   0  17 767.417 80.1508   5
   4   0 -18 251.712 56.3626   4
  -4   0 -18 256.761 59.3872   2
   4   0  18 335.320 68.6342   8
  -4   0 -18 280.258 57.5722   7
  -4   0  18 329.086 64.4895   5
   4   0 -19 127.887 46.1303   4
  -4   0 -19 113.294 47.5189   2
   4   0  19 182.797 54.8874   8
  -4   0 -19 146.828 45.5909   7
  -4   0  19 184.171 54.3785   5
   4   0 -20 4.83035 36.3815   4
  -4   0 -20-17.0154 33.3169   2
   4   0  20-15.8358 46.4873   8
  -4   0 -20-3.83367 43.6653   7
  -4   0  20-38.1711 41.2876   5
   4   0 -21 520.850 80.3890   4
  -4   0 -21 528.439 78.6797   2
   4   0  21 617.516 82.7593   8
  -4   0 -21 618.617 79.4014   7
  -4   0  21 686.470 85.7138   8
  -4   0  21 567.975 85.5304   5
   4   0 -22 929.828 101.893   4
  -4   0 -22 886.505 100.118   2
   4   0  22 919.250 101.119   8
  -4   0 -22 982.673 98.8709   7
  -4   0  22 1002.70 100.975   8
  -4   0  22 1023.79 104.891   5
   4   0 -23 865.234 101.910   4
  -4   0 -23 715.372 93.4959   2
   4   0  23 1026.79 112.122   8
  -4   0 -23 856.347 95.1990   7
  -4   0  23 946.427 99.2424   8
  -4   0  23 889.144 101.801   5
   4   0  24 1080.08 108.515   5
   4   0 -24 1163.93 122.069   4
  -4   0 -24 1174.57 117.316   2
   4   0  24 1458.54 136.698   8
  -4   0 -24 1216.74 113.712   7
  -4   0  24 1244.08 113.253   8
  -4   0  24 1228.59 120.280   5
   4   0  25 176.391 54.2045   5
  -4   0 -25 85.1169 47.8185   2
   4   0  25 121.758 51.4501   8
  -4   0 -25 246.081 67.1137   7
  -4   0  25 202.454 61.6478   8
  -4   0  25 180.683 67.7795   5
   4   0  26 843.721 102.626   5
  -4   0 -26 666.252 93.2424   2
  -4   0  26 1076.73 114.741   8
   4   0  26 936.853 113.199   8
  -4   0 -26 969.083 112.109   7
  -4   0  26 999.803 118.643   5
   4   0  27 54.2217 49.0120   5
  -4   0 -27 5.55337 46.3945   2
   4   0  27 10.6625 48.7074   8
  -4   0 -27-7.99367 48.8739   7
  -4   0  27 70.4846 44.5540   8
  -4   0  27-61.4000 57.8259   5
   4   0  28 206.292 69.1400   5
  -4   0 -28 91.3041 57.5475   2
   4   0  28 55.8327 52.9549   8
  -4   0 -28 60.5108 50.8999   7
  -4   0  28 168.554 69.5593   5
   4   0  29 34.3499 52.4216   5
  -4   0 -29 54.6162 51.5681   2
   4   0  29 20.8104 59.7463   8
  -4   0 -29 87.6177 62.3568   7
  -4   0  29-45.0296 61.3936   5
   4   0  30 700.720 101.011   5
  -4   0 -30 612.067 100.967   2
   4   0  30 452.897 89.6017   8
  -4   0 -30 787.028 108.956   7
  -4   0  30 655.793 108.236   5
   4   0  31-30.8383 54.4648   5
  -4   0 -31-40.4573 54.1482   7
   4  -1  31 443.523 99.6497   5
  -4  -1 -31 253.011 85.0105   7
   4  -1  30 14.3427 47.3534   5
  -4  -1 -30-29.4788 62.8428   2
   4  -1  30-65.6292 54.6940   8
  -4  -1 -30 48.7731 59.3864   7
  -4   1  30 87.8318 65.2438   5
   4  -1  29 45.0301 53.1308   5
  -4  -1 -29-3.96195 46.0817   2
   4  -1  29 191.326 79.9053   8
  -4  -1 -29 10.7513 55.7409   7
  -4   1  29 118.136 72.5394   5
   4  -1  28 232.069 68.5576   5
  -4  -1 -28 251.770 79.7748   2
   4  -1  28 192.375 71.3806   8
  -4  -1 -28 256.534 73.9367   7
  -4   1  28 177.463 60.5713   5
   4  -1  27 326.226 74.4420   5
  -4  -1 -27 349.214 80.2513   2
   4  -1  27 218.213 69.8530   8
  -4  -1 -27 224.599 67.7355   7
  -4   1  27 365.448 81.4268   5
   4  -1  26 331.333 71.6113   5
  -4  -1 -26 410.906 78.0907   2
   4  -1  26 285.741 69.6473   8
  -4  -1 -26 384.922 80.0712   7
  -4   1  26 458.600 86.5711   5
   4  -1  25 0.95199 44.7998   5
  -4  -1 -25 39.8676 46.8237   2
   4  -1  25-24.4664 55.0054   8
  -4  -1 -25 64.6948 51.1796   7
  -4   1  25-29.9964 50.0037   5
   4  -1  24 465.898 71.9052   5
  -4  -1 -24 386.980 74.5277   2
   4  -1  24 368.183 75.9552   8
  -4  -1 -24 373.243 72.9185   7
  -4   1  24 369.102 72.3734   5
   4  -1  23 556.539 76.6510   5
  -4  -1 -23 608.121 92.1140   2
   4  -1  23 437.709 83.5201   8
  -4  -1 -23 582.360 81.1176   7
  -4   1  23 707.453 93.4790   5
  -4  -1 -22 746.448 94.4565   2
   4  -1  22 964.771 108.135   8
  -4  -1 -22 905.507 101.547   7
   4  -1  22 902.393 93.5870   5
  -4   1  22 928.635 98.5118   5
   4  -1  21 156.167 48.3145   5
  -4  -1 -21 242.496 66.9648   2
   4  -1  21 164.964 56.4026   8
  -4  -1 -21 214.941 60.2931   7
  -4   1  21 168.615 52.6080   5
  -4  -1 -20 1379.60 116.241   2
   4  -1  20 1391.30 123.321   8
  -4  -1 -20 1443.66 116.032   7
  -4   1  20 1414.64 102.803   8
  -4   1  20 1414.67 114.290   5
   4  -1  20 1458.67 110.725   5
   4   1 -19 1322.65 106.810   4
  -4  -1 -19 1295.35 112.801   2
   4  -1  19 1362.84 116.748   8
  -4  -1 -19 1455.87 114.262   7
  -4   1  19 1576.86 106.416   8
  -4   1  19 1613.38 116.447   5
   4   1 -18 373.062 60.3869   4
  -4  -1 -18 482.110 76.0624   2
   4  -1  18 425.554 74.7897   8
  -4  -1 -18 425.032 67.9505   7
  -4   1  18 353.865 63.8325   5
   4   1 -17 75.3644 38.1087   4
  -4  -1 -17-52.3284 41.8602   2
   4  -1  17 16.1367 41.8669   8
  -4  -1 -17 6.09155 36.6077   7
  -4   1  17-15.2134 36.8158   5
   4   1 -16 394.163 59.0200   4
  -4  -1 -16 429.859 64.6927   2
   4  -1  16 520.243 79.0528   8
  -4  -1 -16 401.202 62.8510   7
  -4   1  16 478.371 64.9151   5
   4   1 -15 1049.14 86.3418   4
  -4  -1 -15 1136.18 93.5881   2
   4  -1  15 1127.46 102.947   8
  -4  -1 -15 1172.82 91.8356   7
  -4   1  15 1293.55 95.4590   5
   4   1 -14 761.822 72.6158   4
  -4  -1 -14 631.448 70.5844   1
  -4  -1 -14 643.245 67.9197   2
   4  -1  14 548.345 73.9290   8
  -4  -1 -14 768.058 74.8830   7
  -4   1  14 594.685 55.1241   6
  -4   1  14 814.598 75.1032   5
   4   1 -13 1421.61 94.2690   4
  -4  -1 -13 1376.01 95.2714   2
  -4  -1 -13 1299.51 92.4089   1
   4  -1  13 1444.73 108.244   8
  -4  -1 -13 1292.19 91.4794   7
  -4   1  13 1337.12 91.3586   5
  -4   1  13 1321.05 78.2958   6
   4   1 -12 877.113 73.8972   4
  -4  -1 -12 911.963 77.1727   2
  -4  -1 -12 778.643 70.0265   1
   4  -1  12 943.528 86.9606   8
  -4  -1 -12 899.384 76.1838   7
  -4   1  12 917.000 76.1216   5
  -4   1  12 814.159 59.4775   6
   4   1 -11 2220.48 107.907   4
  -4  -1 -11 2217.86 113.348   2
  -4  -1 -11 2243.64 112.398   1
  -4  -1 -11 2416.06 114.573   7
   4  -1  11 2251.60 126.996   8
  -4   1  11 2390.62 112.385   5
  -4   1  11 2280.88 93.5834   6
  -4  -1 -11 2216.66 122.814   5
   4   1 -10 2068.17 102.781   4
  -4  -1 -10 2195.59 108.030   2
  -4  -1 -10 2258.24 110.160   1
  -4  -1 -10 2232.56 107.406   7
   4  -1  10 2251.88 122.972   8
  -4   1  10 2308.87 91.3382   6
  -4  -1 -10 2376.22 123.526   5
  -4   1  10 2282.72 107.274   5
   4   1  -9 184.960 37.0536   4
  -4  -1  -9 224.846 45.6182   1
  -4  -1  -9 180.488 37.3696   2
   4   1  -9 214.672 47.3178   8
   4  -1   9 207.419 46.9446   8
  -4  -1  -9 160.982 38.2687   7
  -4   1   9 197.198 30.8113   6
  -4  -1  -9 199.496 46.0616   5
  -4   1   9 264.197 40.3264   5
   4   1  -8 93.3383 27.1331   4
  -4   1   8 105.550 40.8138   1
  -4  -1  -8 57.0997 29.6035   1
  -4  -1  -8 61.6764 28.3852   2
   4  -1   8 65.8864 35.4005   8
   4   1  -8 93.5049 32.6402   8
  -4  -1  -8-0.56313 33.3151   7
  -4   1   8 96.2133 23.7275   6
  -4   1   8 115.794 30.7403   5
  -4  -1  -8 185.927 47.1305   5
   4   1  -7 2983.81 107.897   4
  -4  -1  -7 2988.44 112.673   2
  -4  -1  -7 2929.97 115.257   1
  -4   1   7 3204.39 141.476   1
   4  -1   7 2827.17 129.306   8
  -4  -1  -7 2802.54 112.290   7
   4   1  -7 2961.09 133.856   8
  -4   1   7 2934.68 86.5848   6
  -4  -1  -7 3054.71 131.282   5
  -4   1   7 2916.33 110.665   5
   4   1  -6 8341.02 173.411   4
  -4  -1  -6 8873.03 184.575   2
  -4  -1  -6 8363.68 189.517   1
  -4   1   6 8143.14 219.511   1
   4  -1   6 9127.03 224.545   8
   4   1  -6 8756.44 223.701   8
  -4   1   6 8528.13 139.958   6
  -4  -1  -6 8087.68 208.653   5
  -4   1   6 8230.64 177.763   5
   4   1  -5 1699.66 79.3663   4
  -4  -1  -5 1785.15 88.2025   1
  -4   1   5 1799.93 103.969   1
  -4  -1  -5 1752.76 81.2501   2
   4  -1   5 1673.89 97.7076   8
   4   1  -5 1878.47 108.180   8
  -4   1   5 1928.56 66.4123   6
  -4  -1  -5 1851.39 100.908   5
  -4   1   5 1769.17 83.3780   5
   4  -1   4 5414.24 161.681   4
  -4  -1  -4 5406.84 131.393   2
  -4  -1  -4 5372.68 149.128   1
  -4   1   4 5201.03 172.416   1
   4  -1   4 5069.35 158.806   8
   4   1  -4 5087.08 165.250   8
  -4  -1  -4 5318.12 166.237   5
  -4   1   4 5559.33 138.810   5
   4   1  -3 1693.17 72.3014   4
   4  -1   3 1881.16 96.7424   4
  -4  -1  -3 1824.70 73.0880   2
  -4  -1  -3 1774.55 88.0321   1
  -4   1   3 1834.24 103.989   1
   4  -1   3 1655.09 91.7105   8
   4   1  -3 1775.79 99.0705   8
  -4  -1  -3 1834.15 98.2547   5
  -4   1   3 1956.25 82.6216   5
   4   1  -2 921.830 53.9758   4
   4  -1   2 993.970 71.4633   4
  -4  -1  -2 949.509 51.0731   2
  -4  -1  -2 884.054 64.2903   1
  -4   1   2 1054.08 78.3959   1
   4  -1   2 1018.62 70.6458   8
   4   1  -2 874.238 73.1915   8
  -4  -1  -2 1025.18 74.3419   5
  -4   1   2 1013.99 59.9478   5
   4   1  -1 2001.44 76.2610   4
   4  -1   1 2025.79 97.2882   4
  -4  -1  -1 1957.76 92.2454   1
  -4   1   1 1844.82 102.763   1
  -4   1   1 1918.26 45.4539   2
   4  -1   1 1913.28 93.9876   8
   4   1  -1 1988.00 105.414   8
  -4  -1  -1 2166.90 105.788   5
  -4   1   1 2001.45 79.8310   5
  -4   1   0 1723.27 51.1797   2
   4   1   0 1725.24 70.0976   4
   4  -1   0 1774.75 92.4751   4
  -4   1   0 1946.81 103.677   1
  -4  -1   0 1920.48 92.6200   1
   4  -1   0 1782.02 90.2368   8
   4   1   0 1672.83 96.1663   8
  -4   1   0 1804.22 76.4406   5
  -4  -1   0 1810.00 96.2438   5
  -4   1  -1 1938.06 59.5592   2
   4  -1  -1 2092.83 99.9260   4
   4   1   1 2106.89 76.6398   4
  -4   1  -1 2086.52 110.345   1
  -4  -1   1 1989.79 94.4077   1
   4  -1  -1 2090.98 96.2780   8
   4   1   1 1848.26 102.075   8
  -4   1  -1 2053.37 81.1671   5
  -4  -1   1 2082.38 103.278   5
   4  -1  -2 1009.91 72.2309   4
   4   1   2 945.631 53.2259   4
  -4   1  -2 960.990 47.7353   2
  -4   1  -2 1049.10 80.3671   1
  -4  -1   2 1057.96 70.3577   1
   4   1   2 805.945 72.5530   8
   4  -1  -2 969.148 66.0933   8
  -4   1  -2 1060.02 60.0638   5
  -4  -1   2 976.328 74.0767   5
   4  -1  -3 1811.31 95.1689   4
   4   1   3 1840.43 73.0289   4
  -4   1  -3 1893.57 69.2315   2
  -4   1  -3 1855.18 104.603   1
  -4  -1   3 1850.49 93.4588   1
   4   1   3 1792.68 100.399   8
   4  -1  -3 1829.33 88.6612   8
   4   1   3 1780.94 47.3202   6
  -4   1  -3 1996.75 80.1403   5
  -4  -1   3 2020.99 104.872   5
   4  -1  -4 5562.14 165.762   4
   4   1   4 5151.74 125.933   4
  -4   1  -4 5514.80 125.449   2
  -4   1  -4 5529.44 174.966   1
  -4  -1   4 5339.08 160.714   1
  -4   1  -4 5109.12 92.4507   7
   4   1   4 5137.22 168.788   8
   4  -1  -4 5222.27 148.761   8
  -4   1  -4 5473.67 134.511   5
  -4  -1   4 5219.86 162.627   5
  -4   1  -5 1805.32 79.3765   2
   4  -1  -5 1918.59 101.261   4
  -4   1  -5 1822.08 105.888   1
  -4   1  -5 1866.87 64.4693   7
   4   1   5 1753.22 107.540   8
   4  -1  -5 1768.92 91.3058   8
  -4   1  -5 1651.05 76.6010   5
  -4  -1   5 1803.10 99.0677   5
   4  -1  -6 8571.39 213.170   4
  -4   1  -6 8597.42 174.825   2
  -4   1  -6 8352.38 220.857   1
   4   1   6 8750.43 229.235   8
   4  -1  -6 8228.57 186.712   8
  -4   1  -6 8094.20 138.525   7
  -4   1  -6 8429.67 173.064   5
  -4  -1   6 8125.47 207.150   5
   4  -1  -7 2904.63 130.180   4
  -4   1  -7 3085.54 110.183   2
  -4   1  -7 3060.73 139.204   1
   4   1   7 3083.16 142.618   8
   4  -1  -7 2914.17 113.199   8
  -4   1  -7 2908.57 89.0998   7
  -4   1  -7 2800.89 105.681   5
  -4  -1   7 2906.47 127.161   5
   4  -1  -8 97.5108 34.0034   4
  -4   1  -8 56.9182 42.8114   1
  -4   1  -8-1.62688 31.4249   2
  -4   1  -8 74.1702 21.6134   7
   4  -1  -8 73.2266 26.0484   8
   4   1   8 84.7918 36.2770   8
  -4  -1   8 154.409 44.6124   5
   4  -1  -9 249.239 48.0537   4
  -4   1  -9 193.927 51.2772   1
  -4   1  -9 179.093 36.9251   2
   4   1   9 223.299 45.9990   8
  -4   1  -9 212.422 34.9290   7
  -4  -1   9 202.200 45.8916   5
   4  -1 -10 2416.88 124.009   4
  -4   1 -10 2416.42 131.144   1
  -4   1 -10 2266.84 108.010   2
   4   1  10 2208.85 122.843   8
  -4   1 -10 2170.90 92.7043   7
  -4  -1  10 2375.13 124.305   5
   4  -1 -11 2223.52 121.842   4
  -4   1 -11 2330.40 132.301   1
  -4   1 -11 2187.41 110.468   2
   4   1  11 2315.58 132.580   8
  -4   1 -11 2411.43 101.830   7
  -4  -1  11 2186.89 119.790   5
   4  -1 -12 861.006 80.8351   4
  -4   1 -12 926.405 89.3912   1
  -4   1 -12 894.025 75.3562   2
   4   1  12 905.533 85.9053   8
  -4   1 -12 885.608 66.0021   7
  -4  -1  12 893.640 83.8205   5
   4  -1 -13 1156.58 107.058   4
  -4   1 -13 1331.85 106.789   1
  -4   1 -13 1479.04 98.9390   2
   4   1  13 1426.99 107.513   8
  -4   1 -13 1413.26 84.9510   7
  -4  -1  13 1247.46 96.5226   5
   4  -1 -14 654.022 76.7456   4
  -4   1 -14 688.520 71.1560   2
  -4   1 -14 721.595 84.1435   1
   4   1  14 762.264 84.7994   8
  -4   1 -14 745.152 67.6689   7
  -4  -1  14 851.306 85.1596   5
   4  -1 -15 947.752 100.105   4
  -4   1 -15 1099.70 100.388   1
  -4   1 -15 1243.77 96.2320   2
   4   1  15 1049.97 98.6952   8
  -4   1 -15 1204.19 85.1614   7
  -4  -1  15 1170.23 100.404   5
   4  -1 -16 497.206 71.9183   4
  -4   1 -16 372.683 61.1309   2
  -4   1 -16 425.589 72.2311   1
   4   1  16 366.931 67.8323   8
  -4   1 -16 459.674 62.4015   7
  -4  -1  16 425.483 67.1924   5
   4  -1 -17 19.4800 35.5865   4
  -4   1 -17-20.6410 37.4798   2
  -4   1 -17-3.61532 46.0002   1
   4   1  17-44.8914 46.3079   8
  -4   1 -17 56.1789 37.9841   7
  -4  -1  17 7.02168 40.5651   5
   4  -1 -18 337.113 65.1761   4
  -4   1 -18 332.221 64.6217   2
   4   1  18 422.329 79.3772   8
  -4   1 -18 420.148 60.8609   7
  -4  -1  18 277.730 60.1575   5
   4  -1 -19 1628.24 125.231   4
  -4   1 -19 1404.79 113.813   2
   4   1  19 1424.85 121.574   8
  -4   1 -19 1379.06 104.544   7
  -4  -1  19 1445.49 118.066   5
   4  -1 -20 1464.92 122.290   4
  -4   1 -20 1484.17 120.286   2
   4   1  20 1326.77 116.717   8
  -4   1 -20 1501.04 111.027   7
  -4  -1  20 1474.82 122.986   5
   4  -1 -21 200.464 54.8952   4
  -4   1 -21 151.143 51.9507   2
   4   1  21 163.884 55.4717   8
  -4   1 -21 215.720 50.3608   7
  -4  -1  21 151.059 54.9759   5
   4  -1 -22 988.242 109.693   4
  -4   1 -22 741.924 94.4134   2
   4   1  22 804.512 98.5565   8
  -4  -1  22 899.595 103.302   8
  -4   1 -22 714.483 87.6132   7
  -4  -1  22 748.008 97.3856   5
   4  -1 -23 579.990 92.5215   4
  -4   1 -23 547.008 84.9066   2
   4   1  23 555.253 85.6666   8
  -4  -1  23 692.238 92.0702   8
  -4   1 -23 633.725 83.8095   7
  -4  -1  23 629.678 88.2865   5
   4  -1 -24 405.627 77.4030   4
  -4   1 -24 501.368 86.0527   2
   4   1  24 465.470 84.8231   8
  -4  -1  24 400.203 77.5285   8
  -4   1 -24 404.814 71.5128   7
  -4  -1  24 558.973 89.5610   5
   4  -1 -25-36.2543 43.7097   4
  -4   1 -25 79.1344 47.5965   2
   4   1  25 20.9935 44.7567   8
  -4  -1  25 21.5320 41.7490   8
  -4   1 -25-37.8498 40.6265   7
  -4  -1  25 37.4135 53.1648   5
   4  -1 -26 360.056 84.0697   4
  -4   1 -26 281.153 71.9629   2
   4   1  26 339.179 77.9181   8
  -4  -1  26 352.586 75.1683   8
  -4   1 -26 348.248 71.9376   7
  -4  -1  26 288.850 78.7057   5
   4   1  27 316.914 67.0500   5
   4  -1 -27 161.422 66.2029   4
  -4   1 -27 243.736 70.5763   2
   4   1  27 211.507 74.6295   8
  -4  -1  27 192.413 63.1666   8
  -4   1 -27 246.686 66.2805   7
  -4  -1  27 253.307 70.2521   5
   4   1  28 59.2338 63.7578   5
   4  -1 -28 212.827 73.9130   4
  -4   1 -28 295.711 75.1498   2
   4   1  28 261.159 77.1640   8
  -4  -1  28 325.114 80.5626   8
  -4   1 -28 92.4216 44.7151   7
  -4  -1  28 236.576 72.6032   5
   4   1  29 83.1629 53.2812   5
  -4   1 -29 128.718 67.0615   2
   4   1  29-20.0458 53.6522   8
  -4  -1  29 56.4817 53.6336   8
  -4   1 -29-48.9966 62.3597   7
  -4  -1  29 137.750 73.5508   5
   4   1  30 194.777 68.7615   5
  -4   1 -30-32.6657 62.3733   2
  -4   1 -30 135.342 68.0765   7
   4   1  30 34.8130 54.1766   8
  -4  -1  30 73.0464 51.4427   8
  -4   1 -31 337.160 84.1948   7
  -4  -1  31 488.910 90.1515   8
  -4  -1  32 172.270 70.5540   8
  -4  -2 -30 608.978 109.660   7
  -4   2  30 860.328 121.932   5
  -4  -2 -29 75.6622 53.4194   2
   4  -2  29 265.052 79.5509   8
  -4  -2 -29 167.073 70.7116   7
  -4   2  29 121.544 61.8469   5
  -4  -2 -28 180.152 64.9650   2
   4  -2  28 153.439 68.4631   8
  -4  -2 -28 129.860 65.7370   7
  -4   2  28 366.478 84.3496   5
  -4  -2 -27 94.1866 58.3632   2
   4  -2  27 19.0917 60.8951   8
  -4  -2 -27 54.0722 54.4555   7
  -4   2  27-5.21282 56.9879   5
  -4  -2 -26 265.514 71.6648   2
   4  -2  26 177.220 65.8513   8
  -4  -2 -26 305.300 69.2661   7
  -4   2  26 371.636 72.1832   5
  -4  -2 -25 459.314 83.2784   2
   4  -2  25 522.326 91.1385   8
  -4  -2 -25 341.904 76.4523   7
  -4   2  25 627.973 87.8916   5
  -4   2  25 616.665 84.8612   6
  -4  -2 -24 131.195 55.8633   2
   4  -2  24 128.073 49.0983   8
  -4   2  24 67.4231 54.3816   5
  -4   2  24 69.1447 48.3663   6
  -4  -2 -24 145.607 56.8786   7
  -4  -2 -23 191.878 58.2321   2
   4  -2  23 196.008 67.6883   8
  -4   2  23 164.319 44.7399   6
  -4  -2 -23 87.4387 50.0113   7
  -4   2  23 118.480 50.4770   5
  -4  -2 -22 461.094 76.8136   2
   4  -2  22 632.822 94.0512   8
  -4   2  22 569.532 76.3440   6
  -4   2  22 652.325 83.5480   5
  -4  -2 -22 428.401 76.0703   7
  -4  -2 -21-0.96209 38.3648   2
   4  -2  21 53.3148 50.1124   8
  -4   2  21 15.5644 32.5984   6
  -4   2  21 44.5920 47.0105   5
  -4  -2 -21-14.5407 41.8464   7
  -4  -2 -20 907.021 100.799   2
   4  -2  20 744.024 90.6123   8
  -4   2  20 766.725 84.6820   6
  -4   2  20 802.323 88.3132   5
  -4  -2 -20 846.078 92.9546   7
  -4  -2 -19 678.469 88.0734   2
   4  -2  19 607.939 86.3815   8
  -4   2  19 664.834 76.2153   6
  -4   2  19 649.843 77.7985   5
  -4  -2 -19 807.982 91.5317   7
  -4  -2 -18 923.286 94.9901   2
   4  -2  18 909.508 102.324   8
  -4   2  18 998.308 87.7260   6
  -4   2  18 893.882 84.2360   5
  -4  -2 -18 800.249 90.7937   7
  -4  -2 -17 698.064 86.7692   2
   4  -2  17 616.910 82.0234   8
  -4   2  17 588.913 69.3916   5
  -4   2  17 657.470 73.3169   6
  -4  -2 -17 603.406 78.4846   7
  -4  -2 -16 2488.17 142.332   2
  -4  -2 -16 2597.47 144.928   7
   4  -2  16 2407.89 148.075   8
  -4   2  16 2476.25 129.908   5
  -4   2  16 2476.23 127.625   6
  -4  -2 -15 1012.79 92.2211   2
   4  -2  15 844.899 88.0412   8
  -4  -2 -15 894.482 85.5841   7
  -4   2  15 976.057 80.7039   5
  -4   2  15 1024.22 81.5698   6
  -4  -2 -14 4438.83 179.230   2
  -4  -2 -14 4203.67 173.506   7
   4  -2  14 4489.12 187.924   8
  -4   2  14 4451.08 160.391   5
  -4   2  14 4596.98 161.016   6
  -4  -2 -13 8917.37 246.799   2
  -4  -2 -13 8861.05 243.452   7
   4  -2  13 9088.76 259.974   8
  -4   2  13 9472.25 221.979   6
  -4  -2 -13 8669.89 260.131   5
  -4   2  13 9157.10 222.477   5
   4   2 -12 3354.85 127.398   4
  -4  -2 -12 3590.83 153.521   2
  -4   2  12 3694.18 168.220   1
  -4  -2 -12 3422.98 150.137   7
   4  -2  12 3529.21 160.065   8
  -4   2  12 3689.68 136.541   5
  -4   2  12 3663.62 136.521   6
  -4  -2 -12 3583.55 164.563   5
   4   2 -11 1990.79 94.7993   4
  -4  -2 -11 1975.66 112.194   2
  -4   2  11 1964.33 124.236   1
   4  -2  11 1926.74 118.259   8
  -4  -2 -11 1995.38 113.476   7
  -4   2  11 1981.54 99.3464   5
  -4   2  11 1882.53 95.4473   6
  -4  -2 -11 1994.55 124.242   5
   4   2 -10 1199.05 72.7855   4
  -4  -2 -10 1101.52 84.8085   2
  -4  -2 -10 1172.74 74.0189   1
  -4   2  10 1169.91 96.1384   1
   4  -2  10 1238.70 92.6264   8
  -4  -2 -10 1179.04 89.1382   7
  -4   2  10 1183.06 74.5049   5
  -4   2  10 1263.31 77.5169   6
  -4  -2 -10 1269.44 101.902   5
   4   2  -9 2706.38 100.779   4
  -4  -2  -9 3117.34 132.351   2
  -4  -2  -9 3010.89 110.174   1
  -4   2   9 2977.62 147.608   1
   4  -2   9 2970.45 137.873   8
  -4  -2  -9 2797.90 129.102   7
  -4   2   9 2953.49 110.482   5
  -4   2   9 2886.93 110.087   6
  -4  -2  -9 2958.57 145.524   5
   4   2  -8 6059.05 142.785   4
  -4  -2  -8 6300.28 179.186   2
  -4  -2  -8 6232.03 154.067   1
  -4   2   8 6262.53 207.063   1
   4  -2   8 6210.95 192.008   8
  -4  -2  -8 6071.16 182.559   7
   4   2  -8 6133.42 199.834   8
  -4   2   8 6336.74 156.551   6
  -4  -2  -8 6400.10 204.636   5
  -4   2   8 6233.50 153.854   5
   4   2  -7 18.9533 20.5990   4
  -4  -2  -7-43.6500 34.4396   2
  -4  -2  -7-6.14292 28.6573   1
  -4   2   7 54.0714 39.9473   1
   4  -2   7 8.88964 32.2129   8
   4   2  -7-6.46015 33.7389   8
  -4   2   7 3.41736 23.0175   5
  -4   2   7 15.4177 20.8522   6
  -4  -2  -7 17.3962 34.9104   5
   4   2  -6 5630.28 121.140   2
   4   2  -6 5796.94 126.164   4
  -4  -2  -6 6166.49 165.604   2
  -4  -2  -6 5875.45 144.627   1
  -4   2   6 5892.67 196.071   1
   4  -2   6 5732.50 174.095   8
   4   2  -6 5616.82 187.516   8
  -4   2   6 5922.53 145.180   6
  -4  -2  -6 5797.67 190.966   5
  -4   2   6 6069.06 138.048   5
  -4   2   5 430.659 30.5181   2
   4  -2   5 468.015 60.5513   4
   4   2  -5 374.720 32.5430   4
  -4  -2  -5 385.486 44.5686   2
  -4   2   5 405.171 59.6673   1
  -4  -2  -5 375.013 42.4547   1
   4   2  -5 314.818 50.1035   8
   4  -2   5 366.324 49.6648   8
  -4   2   5 373.757 40.4005   6
  -4  -2  -5 464.467 61.7278   5
  -4   2   5 471.335 41.5371   5
   4  -2   4 77.2105 37.0727   4
   4   2  -4 8.24469 14.5699   4
  -4   2   4 87.5033 41.5132   1
  -4   2   4 18.3936 15.1401   2
  -4  -2  -4 1.40897 26.9973   1
   4   2  -4-104.117 47.7661   8
   4  -2   4-7.82813 40.3287   8
  -4   2   4 47.3297 23.3611   5
  -4  -2  -4 158.611 47.5346   5
  -4   2   3 2508.25 70.1496   2
   4  -2   3 2953.41 128.612   4
  -4  -2  -3 2729.99 98.5221   1
  -4   2   3 2609.55 130.030   1
   4   2  -3 2924.19 136.186   8
   4  -2   3 2546.68 111.557   8
  -4  -2  -3 2566.10 125.266   5
  -4   2   3 2551.38 82.4034   5
   4  -2   2 394.794 55.6890   4
  -4   2   2 362.356 31.1138   2
  -4  -2  -2 435.746 44.3713   1
  -4   2   2 412.028 60.3754   1
   4  -2   2 454.323 55.8042   8
   4   2  -2 674.811 80.7702   8
  -4  -2  -2 323.509 54.0107   5
  -4   2   2 378.325 35.0461   5
   4  -2   1 723.347 64.9696   4
  -4   2   1 802.364 45.7598   2
  -4   2   1 665.911 70.1064   1
  -4  -2  -1 770.745 56.6451   1
   4  -2   1 953.174 68.6239   8
   4   2  -1 923.264 87.2704   8
  -4  -2  -1 726.790 73.2684   5
  -4   2   1 740.517 45.1364   5
   4  -2   0 897.322 75.5706   4
  -4   2   0 909.831 50.9570   2
  -4   2   0 755.897 74.6059   1
  -4  -2   0 911.256 61.8146   1
   4  -2   0 910.339 69.1951   8
   4   2   0 1459.75 108.473   8
  -4  -2   0 778.491 73.4111   5
  -4   2   0 851.678 45.8541   5
  -4   2  -1 757.993 49.8301   2
   4  -2  -1 796.351 69.7980   4
  -4   2  -1 801.139 77.5699   1
  -4  -2   1 747.322 58.8866   1
   4  -2  -1 795.178 63.8580   8
   4   2   1 1177.43 100.534   8
  -4  -2   1 712.215 71.3041   5
  -4   2  -1 711.804 42.3913   5
   4  -2  -2 380.296 53.5125   4
  -4   2  -2 392.602 60.7580   1
  -4   2  -2 467.050 43.0562   2
  -4  -2   2 459.787 49.8436   1
   4  -2  -2 328.717 43.3702   8
   4   2   2 733.880 83.5482   8
  -4  -2   2 430.931 60.2972   5
  -4   2  -2 405.411 33.9866   5
  -4   2  -3 2690.75 92.2128   2
   4  -2  -3 2695.93 125.805   4
  -4   2  -3 2600.25 130.628   1
  -4  -2   3 2696.18 108.488   1
   4   2   3 2874.39 137.596   8
   4  -2  -3 2542.84 98.6020   8
   4   2   3 2534.46 71.8372   6
  -4   2  -3 2663.35 76.7073   5
  -4  -2   3 2574.61 126.334   5
   4  -2  -4 37.5581 28.7169   4
  -4   2  -4-23.9913 33.2236   2
  -4   2  -4 124.537 53.6139   1
   4   2   4-69.6115 52.7445   8
   4  -2  -4-7.51358 27.1791   8
   4   2   4 11.6590 15.7865   6
  -4  -2   4 97.4398 44.1510   5
   4  -2  -5 376.497 58.3889   4
  -4   2  -5 430.248 44.2061   2
  -4   2  -5 484.408 67.8021   1
   4   2   5 337.972 50.5667   8
   4  -2  -5 413.633 42.7140   8
   4   2   5 341.121 33.2630   6
  -4  -2   5 412.109 62.0470   5
   4  -2  -6 5755.73 187.717   4
  -4   2  -6 6092.97 156.412   2
  -4   2  -6 5914.77 198.076   1
   4  -2  -6 5718.61 141.569   8
  -4   2  -6 5670.47 105.899   7
   4   2   6 5778.80 190.407   8
   4   2   6 5745.40 129.768   6
  -4  -2   6 5804.77 188.415   5
   4  -2  -7 40.8901 35.7318   4
  -4   2  -7-21.2731 40.9927   1
  -4   2  -7-26.5291 29.8338   2
   4  -2  -7 8.65273 24.9964   8
   4   2   7-24.7207 33.6977   8
  -4   2  -7 28.1424 20.8966   7
   4   2   7 7.91394 19.6581   6
  -4  -2   7-39.6525 41.0027   5
  -4   2  -8 6483.88 174.854   2
   4  -2  -8 6050.65 201.715   4
  -4   2  -8 6400.02 214.018   1
   4   2   8 6351.65 204.390   8
  -4   2  -8 6093.98 129.207   7
   4  -2  -8 5894.29 146.736   8
   4   2   8 5912.59 148.248   6
  -4  -2   8 6069.62 197.905   5
  -4   2  -9 3102.20 127.125   2
   4  -2  -9 2960.78 142.506   4
  -4   2  -9 2839.40 148.951   1
   4   2   9 3093.87 148.259   8
  -4   2  -9 2768.85 94.6137   7
  -4  -2   9 2994.44 144.889   5
   4  -2 -10 1220.23 96.9564   4
  -4   2 -10 1200.99 83.7280   2
  -4   2 -10 1137.05 100.122   1
   4   2  10 1164.18 97.4729   8
  -4   2 -10 1092.02 64.8986   7
  -4  -2  10 1178.46 94.4474   5
   4  -2 -11 1967.27 123.425   4
  -4   2 -11 2026.88 110.281   2
  -4   2 -11 1800.63 125.753   1
   4   2  11 2084.69 126.684   8
  -4  -2  11 1879.52 119.814   5
   4  -2 -12 3729.62 169.413   4
  -4   2 -12 3528.13 147.655   2
  -4   2 -12 3485.53 172.162   1
   4   2  12 3546.93 163.090   8
  -4  -2  12 3553.41 163.156   5
  -4   2 -13 9137.33 242.013   2
  -4   2 -13 9231.22 277.216   1
   4   2  13 9314.14 265.962   8
  -4  -2  13 8619.21 256.511   5
  -4   2 -14 4492.59 177.285   2
   4  -2 -14 4248.76 189.829   4
  -4   2 -14 4355.96 198.390   1
   4   2  14 4176.63 183.427   8
  -4  -2  14 4441.32 189.526   5
   4  -2 -15 675.901 89.7707   4
  -4   2 -15 905.717 84.0177   2
  -4   2 -15 858.853 100.064   1
   4   2  15 924.595 90.9719   8
  -4  -2  15 877.570 95.6063   5
   4  -2 -16 2474.61 151.514   4
  -4   2 -16 2388.75 137.449   2
  -4   2 -16 2442.28 156.323   1
   4   2  16 2638.36 153.138   8
  -4  -2  16 2453.37 148.537   5
   4  -2 -17 574.977 78.7043   4
  -4   2 -17 546.290 78.3916   2
  -4   2 -17 561.242 87.1842   1
   4   2  17 695.174 87.5231   8
  -4  -2  17 625.370 83.7626   5
   4  -2 -18 651.990 88.0471   4
  -4   2 -18 749.941 87.0920   2
   4   2  18 895.143 96.3244   8
  -4  -2  18 1111.52 110.420   5
   4  -2 -19 429.815 79.6133   4
  -4   2 -19 728.967 89.3090   2
   4   2  19 823.558 96.4609   8
  -4  -2  19 705.570 89.6890   5
   4  -2 -20 603.949 93.4810   4
  -4   2 -20 768.432 92.1661   2
   4   2  20 808.722 96.2792   8
  -4  -2  20 847.001 98.5676   5
   4  -2 -21 8.17901 46.3803   4
  -4   2 -21 79.8978 50.4663   2
   4   2  21-4.83243 43.7299   8
  -4  -2  21 72.5893 57.5858   5
   4  -2 -22 444.255 81.5957   4
  -4   2 -22 512.200 82.5401   2
   4   2  22 417.112 77.5345   8
  -4  -2  22 504.587 85.4609   5
   4  -2 -23 190.589 65.4174   4
  -4   2 -23 170.050 59.1555   2
   4   2  23 185.261 61.2584   8
  -4  -2  23 99.9897 59.6304   8
  -4  -2  23 236.260 70.8047   5
   4  -2 -24 102.207 57.2529   4
  -4   2 -24 73.3593 42.6027   2
  -4   2 -24 60.5564 40.8860   7
  -4  -2  24 82.8949 51.1079   8
   4   2  24 185.319 66.9781   8
  -4  -2  24 130.352 65.8390   5
   4  -2 -25 504.325 96.2752   4
  -4   2 -25 552.137 92.0909   2
   4   2  25 513.177 87.4492   8
  -4   2 -25 461.618 73.4858   7
  -4  -2  25 485.243 82.9255   8
  -4  -2  25 608.663 102.358   5
   4  -2 -26 258.729 72.3843   4
  -4   2 -26 259.542 61.3290   2
   4   2  26 320.098 79.6199   8
  -4   2 -26 243.707 60.8726   7
  -4  -2  26 214.477 71.1152   8
  -4  -2  26 269.423 77.5279   5
   4  -2 -27 28.1427 57.0799   4
  -4   2 -27 27.5143 51.0235   2
   4   2  27 121.711 60.0399   8
  -4   2 -27 40.1357 44.6788   7
  -4  -2  27 139.872 65.8035   8
  -4  -2  27 194.910 69.3216   5
   4  -2 -28 247.416 82.9707   4
  -4   2 -28 154.910 64.5808   2
   4   2  28 166.988 59.4216   8
  -4   2 -28 144.006 57.7358   7
  -4  -2  28 229.027 69.6526   8
  -4  -2  28 257.732 85.0434   5
   4   2  29 61.2633 58.1971   5
   4  -2 -29 80.6911 62.8750   4
  -4   2 -29 187.878 74.4570   2
   4   2  29 195.512 77.1167   8
  -4   2 -29 55.3308 45.1888   7
  -4  -2  29 139.066 58.6167   8
   4   2  30 608.584 98.7927   8
  -4  -2  30 505.687 100.245   8
  -4   2 -30 518.435 92.0943   7
  -4   2 -31 38.9562 54.6040   7
  -4   3  30 222.756 78.9631   5
  -4   3  29 385.117 86.1587   5
  -4   3  28-40.6191 58.7710   5
  -4  -3 -28 91.7084 63.1971   2
   4  -3  28 7.00893 71.2484   8
  -4  -3 -28 42.4907 57.8193   7
  -4   3  28 33.7799 50.3489   6
  -4   3  27 519.050 93.8197   5
  -4  -3 -27 330.447 83.3513   2
   4  -3  27 292.067 72.1866   8
  -4  -3 -27 391.341 84.7463   7
  -4   3  27 382.814 81.2568   6
  -4   3  26 344.844 73.4578   5
  -4  -3 -26 391.830 80.9936   2
   4  -3  26 452.166 93.2329   8
  -4   3  26 509.731 84.9036   6
  -4  -3 -26 393.602 83.9540   7
  -4   3  25 1125.17 117.183   5
  -4  -3 -25 1044.72 123.958   2
   4  -3  25 1085.71 122.247   8
  -4  -3 -25 1144.12 129.456   7
  -4   3  25 1275.32 124.922   6
  -4   3  24 44.6163 50.6327   5
  -4  -3 -24-72.4909 62.1580   2
   4  -3  24 21.5104 49.5880   8
  -4  -3 -24 37.4863 42.7495   7
  -4   3  24 110.906 45.6497   6
  -4   3  23 395.362 71.3492   5
  -4  -3 -23 247.818 64.6424   2
   4  -3  23 375.015 79.4463   8
  -4  -3 -23 150.328 61.1807   7
  -4   3  23 348.236 70.4348   6
  -4   3  22 614.561 82.8277   5
  -4  -3 -22 429.989 80.1785   2
   4  -3  22 379.509 79.4699   8
  -4  -3 -22 530.826 84.8510   7
  -4   3  22 459.943 71.4901   6
  -4   3  21 88.9529 45.5960   5
  -4  -3 -21 54.2500 46.1289   2
   4  -3  21 25.3099 43.5139   8
  -4  -3 -21 141.315 59.4318   7
  -4   3  21 103.289 39.6820   6
  -4   3  20 106.518 42.9644   5
  -4  -3 -20 76.3458 45.6075   2
   4  -3  20 144.158 51.4898   8
  -4  -3 -20 39.6844 53.3939   7
  -4   3  20 132.384 48.8140   6
  -4  -3 -19 1662.85 133.463   2
  -4  -3 -19 1850.28 138.498   7
   4  -3  19 1575.62 129.797   8
  -4   3  19 1837.95 121.329   5
  -4   3  19 1783.09 124.054   6
  -4  -3 -18 65.4241 47.2707   2
   4  -3  18-32.0851 44.4553   8
  -4   3  18-23.3366 32.1745   6
  -4   3  18 42.1073 33.5460   5
  -4  -3 -18 22.0243 42.8566   7
  -4  -3 -17 780.833 95.3153   2
   4  -3  17 641.186 83.6603   8
  -4   3  17 719.188 76.6539   5
  -4   3  17 619.998 75.3705   6
  -4  -3 -17 558.100 78.5634   7
  -4  -3 -16 1798.80 128.582   2
  -4   3  16 1729.69 130.673   1
   4  -3  16 1754.74 127.438   8
  -4  -3 -16 1763.71 129.113   7
  -4   3  16 1917.73 113.335   5
  -4   3  16 1855.07 120.451   6
  -4   3  15 92.9554 43.1426   1
  -4  -3 -15 212.156 59.4293   2
   4  -3  15 172.927 48.9733   8
  -4  -3 -15 187.345 54.4465   7
  -4   3  15 110.815 41.3374   6
  -4   3  15 110.086 35.5105   5
  -4  -3 -14 244.299 55.5291   2
  -4   3  14 372.077 66.5182   1
   4  -3  14 441.844 73.6388   8
  -4  -3 -14 401.647 68.8372   7
  -4   3  14 406.413 55.3626   5
  -4   3  14 459.050 63.3580   6
  -4  -3 -14 471.802 77.4177   5
  -4  -3 -13 879.153 86.4264   2
  -4   3  13 929.949 94.0713   1
   4  -3  13 825.761 87.1656   8
  -4  -3 -13 765.004 82.3755   7
  -4   3  13 867.602 72.2500   5
  -4   3  13 909.122 79.8050   6
  -4  -3 -13 897.112 97.2125   5
  -4  -3 -12 395.146 60.5842   2
  -4   3  12 427.550 68.9643   1
   4  -3  12 338.475 58.6580   8
  -4  -3 -12 445.190 68.3676   7
  -4   3  12 398.724 48.6282   5
  -4   3  12 393.414 54.8402   6
  -4  -3 -12 472.776 75.3385   5
  -4  -3 -11 1594.73 109.616   2
  -4   3  11 1717.87 120.405   1
   4  -3  11 1394.70 104.881   8
  -4  -3 -11 1506.57 108.550   7
  -4   3  11 1695.63 101.266   6
  -4  -3 -11 1522.98 118.558   5
  -4  -3 -10 269.017 52.1688   2
  -4   3  10 177.529 53.3740   1
   4  -3  10 321.547 58.0163   8
  -4   3  10 265.357 44.7297   6
  -4  -3 -10 242.317 56.6294   5
  -4  -3  -9 1498.63 101.490   2
  -4   3   9 1427.16 108.284   1
   4  -3   9 1490.49 101.387   8
  -4   3   9 1448.95 92.5575   6
  -4  -3  -9 1320.60 108.150   5
   4   3  -8 936.141 65.3699   2
  -4  -3  -8 932.988 78.8528   2
  -4   3   8 1050.00 92.6875   1
   4  -3   8 950.508 78.5269   8
  -4   3   8 1018.04 77.0220   6
  -4  -3  -8 971.402 92.9140   5
   4   3  -7 1361.68 76.9261   2
  -4   3   7 1449.39 102.833   1
   4  -3   7 1475.88 93.7647   8
   4   3  -7 1354.53 104.495   8
  -4   3   7 1590.09 90.9354   6
  -4  -3  -7 1448.13 107.366   5
   4  -3   6 723.149 73.5344   4
  -4   3   6 841.420 82.3247   1
   4  -3   6 716.402 71.1190   8
   4   3  -6 628.433 75.5809   8
  -4   3   6 770.995 65.3801   6
  -4  -3  -6 646.014 72.1090   5
   4  -3   5 630.674 74.2966   4
  -4   3   5 612.932 72.6923   1
   4  -3   5 528.917 57.2932   8
   4   3  -5 571.553 74.2942   8
  -4   3   5 556.908 57.7854   6
  -4  -3  -5 590.905 72.9642   5
   4  -3   4 420.151 61.9281   4
  -4   3   4 431.502 66.3554   1
   4   3  -4 515.445 72.7194   8
   4  -3   4 497.245 55.8896   8
  -4  -3  -4 468.905 69.2886   5
  -4   3   3 1730.40 77.0963   2
   4  -3   3 1832.68 111.121   4
  -4   3   3 1769.14 114.805   1
   4  -3   3 1867.56 93.0408   8
   4   3  -3 1750.17 114.608   8
  -4  -3  -3 1721.20 113.763   5
  -4   3   2 575.552 48.5087   2
   4  -3   2 508.630 63.4608   4
  -4   3   2 535.435 70.6299   1
   4   3  -2 453.669 62.4932   8
   4  -3   2 496.471 51.3166   8
  -4  -3  -2 499.467 67.8188   5
   4  -3   1 259.402 48.8805   4
  -4   3   1 285.411 56.2403   1
  -4   3   1 353.975 40.3751   2
   4  -3   1 331.524 44.1919   8
   4   3  -1 243.904 48.1434   8
  -4  -3  -1 291.436 56.2723   5
  -4   3   0 3330.48 110.912   2
   4  -3   0 3380.06 148.411   4
  -4   3   0 3193.88 151.386   1
  -4  -3   0 3236.58 101.611   1
   4  -3   0 3303.55 111.838   8
   4   3   0 3323.05 148.753   8
  -4  -3   0 3301.61 152.705   5
   4  -3  -1 340.970 55.8766   4
  -4   3  -1 326.733 42.9435   2
  -4  -3   1 282.944 37.7859   1
  -4   3  -1 371.286 64.4481   1
   4  -3  -1 319.790 38.7037   8
   4   3   1 265.007 54.2258   8
  -4  -3   1 212.841 49.5045   5
   4  -3  -2 428.412 62.4486   4
  -4   3  -2 509.673 51.4731   2
  -4  -3   2 438.488 44.8892   1
  -4   3  -2 377.393 62.0798   1
   4  -3  -2 452.345 42.7004   8
   4   3   2 462.477 64.5676   8
  -4  -3   2 556.959 69.4690   5
   4  -3  -3 1673.75 109.346   4
  -4   3  -3 1797.52 88.5954   2
  -4   3  -3 1623.66 111.144   1
   4   3   3 1717.50 111.509   8
  -4  -3   3 1783.46 114.725   5
   4  -3  -4 433.362 61.5758   4
  -4   3  -4 476.224 55.6247   2
  -4   3  -4 421.152 65.4199   1
   4   3   4 467.874 65.1412   8
  -4  -3   4 386.401 62.9110   5
  -4   3  -5 654.224 62.7094   2
   4  -3  -5 648.109 72.2946   4
  -4   3  -5 589.606 73.8126   1
   4   3   5 676.447 78.7864   8
   4   3   5 557.308 49.8112   6
  -4  -3   5 619.831 76.5627   5
   4  -3  -6 746.479 77.9113   4
  -4   3  -6 657.496 60.6659   2
  -4   3  -6 816.567 86.3470   1
   4   3   6 632.074 71.5637   8
   4   3   6 639.678 54.1741   6
  -4  -3   6 716.288 78.4093   5
  -4   3  -7 1528.77 92.6544   2
   4  -3  -7 1508.55 106.586   4
  -4   3  -7 1388.25 109.917   1
   4   3   7 1368.65 100.180   8
   4   3   7 1344.68 76.5141   6
  -4  -3   7 1405.11 107.937   5
  -4   3  -8 909.327 74.9044   2
   4  -3  -8 1069.40 92.3601   4
  -4   3  -8 977.756 97.6691   1
   4   3   8 882.011 84.3637   8
   4   3   8 892.355 65.5614   6
  -4  -3   8 957.362 92.1848   5
   4  -3  -9 1380.92 107.461   4
  -4   3  -9 1480.05 97.3341   2
  -4   3  -9 1430.81 117.262   1
   4   3   9 1514.63 107.824   8
   4   3   9 1323.23 82.6320   6
  -4  -3   9 1571.52 115.002   5
   4  -3 -10 205.505 51.8626   4
  -4   3 -10 257.411 62.3732   1
  -4   3 -10 333.246 52.3067   2
   4   3  10 279.582 53.6188   8
   4   3  10 298.138 47.3870   6
  -4  -3  10 274.838 60.1962   5
   4  -3 -11 1560.15 122.681   4
  -4   3 -11 1542.07 101.620   2
  -4   3 -11 1667.52 128.035   1
   4   3  11 1451.30 108.597   8
   4   3  11 1260.36 86.6325   6
  -4  -3  11 1458.13 112.189   5
   4  -3 -12 215.561 64.9370   4
  -4   3 -12 336.621 77.2611   1
  -4   3 -12 367.847 57.7996   2
   4   3  12 433.480 64.7798   8
   4   3  12 377.804 54.5711   6
  -4  -3  12 254.327 55.6596   5
   4  -3 -13 875.240 96.6848   4
  -4   3 -13 826.135 82.9093   2
  -4   3 -13 790.112 98.6159   1
   4   3  13 894.212 90.7000   8
  -4  -3  13 858.992 95.5791   5
   4   3  13 880.073 78.6451   6
   4  -3 -14 130.085 66.1630   4
  -4   3 -14 433.658 66.6448   2
  -4   3 -14 354.734 79.7653   1
   4   3  14 445.541 69.4783   8
  -4  -3  14 424.207 72.4271   5
   4   3  14 354.853 51.8978   6
   4  -3 -15 114.130 51.0787   4
  -4   3 -15 100.411 39.3432   2
  -4   3 -15 10.7764 52.4213   1
   4   3  15 205.647 60.4820   8
  -4  -3  15 69.1032 54.3012   5
   4   3  15 49.2978 36.7901   6
   4  -3 -16 1578.28 136.768   4
  -4   3 -16 1705.89 123.796   2
  -4   3 -16 1717.24 138.923   1
   4   3  16 1686.72 125.621   8
  -4  -3  16 1909.18 137.905   5
   4  -3 -17 315.016 84.7312   4
  -4   3 -17 678.992 86.1137   2
  -4   3 -17 631.556 96.9310   1
   4   3  17 724.674 86.1960   8
  -4  -3  17 795.829 98.7035   5
   4  -3 -18 17.7032 46.5839   4
  -4   3 -18-13.4141 45.0823   2
  -4   3 -18-60.4601 58.1641   1
   4   3  18 32.1503 51.9964   8
  -4  -3  18-18.3157 45.3858   5
   4  -3 -19 1654.94 137.180   4
  -4   3 -19 1667.37 132.131   2
   4   3  19 1688.55 130.704   8
  -4  -3  19 1865.23 143.387   5
   4  -3 -20 172.150 60.3468   4
  -4   3 -20 241.061 61.6847   2
   4   3  20 107.532 55.7242   8
  -4  -3  20 72.9973 49.1442   5
   4  -3 -21 83.2001 52.5776   4
  -4   3 -21 92.8091 51.2736   2
   4   3  21 83.4815 46.6697   8
  -4  -3  21 6.33883 51.5555   5
   4  -3 -22 527.626 89.7898   4
  -4   3 -22 458.768 82.4863   2
   4   3  22 438.528 79.3359   8
  -4  -3  22 370.837 82.9808   5
   4  -3 -23 279.643 78.6504   4
  -4   3 -23 305.281 74.1208   2
   4   3  23 330.763 76.6410   8
  -4  -3  23 342.875 77.5962   8
  -4  -3  23 305.602 70.2911   5
   4  -3 -24 39.5519 55.1537   4
  -4   3 -24-6.86542 44.7996   2
   4   3  24 205.298 66.8513   8
  -4  -3  24 63.5300 57.2833   8
  -4  -3  24 86.9614 64.5069   5
   4  -3 -25 957.708 121.818   4
  -4   3 -25 1072.73 124.885   2
   4   3  25 1072.80 116.862   8
  -4  -3  25 1131.75 129.456   8
  -4  -3  25 1092.44 129.136   5
   4  -3 -26 427.055 88.6665   4
  -4   3 -26 439.631 86.5291   2
   4   3  26 564.410 96.1467   8
  -4  -3  26 420.798 92.0566   8
  -4  -3  26 481.065 94.9870   5
   4  -3 -27 379.560 93.6263   4
  -4   3 -27 358.001 85.2294   2
   4   3  27 344.822 74.9245   8
  -4  -3  27 585.956 103.622   8
  -4  -3  27 481.020 103.060   5
  -4   3 -28-80.7059 55.2307   2
   4   3  28-35.2217 65.0175   8
  -4  -3  28 21.2275 53.7365   8
   4   3  29 438.068 85.9013   8
   4   3  30 81.5595 58.9874   8
[truncated: 173,017 more chars]
