# Supplementary material for: Crystal structure of 1,2,3,4-tetra­hydro­isoquinolin-2-ium (2S,3S)-3-carb­oxy-2,3-di­hydroxy­propano­ate monohydrate
Source: Acta Crystallogr E Crystallogr Commun. 2024 Jun 21;80(Pt 7):763–6. doi: 10.1107/S2056989024005711 (PMC11223702; doi:10.1107/S2056989024005711)
Supplement: Supplementary file 2 [file e-80-00763-Isup2.hkl]

data_I                                                                          
_shelx_title ' exp_471 in P2(1)2(1)2(1)'                                        
_shelx_refln_list_code          4                                               
_shelx_F_calc_maximum      168.18                                               
_exptl_crystal_F_000       640.00                                               
_reflns_d_resolution_high  0.7456                                               
                                                                                
loop_                                                                           
 _space_group_symop_operation_xyz                                               
 'x, y, z'                                                                      
 '-x+1/2, -y, z+1/2'                                                            
 '-x, y+1/2, -z+1/2'                                                            
 'x+1/2, -y+1/2, -z'                                                            
                                                                                
_cell_length_a     7.0695                                                       
_cell_length_b     7.4842                                                       
_cell_length_c    26.9573                                                       
_cell_angle_alpha  90.000                                                       
_cell_angle_beta   90.000                                                       
_cell_angle_gamma  90.000                                                       
                                                                                
_shelx_F_squared_multiplier     1.000                                           
                                                                                
loop_                                                                           
 _refln_index_h                                                                 
 _refln_index_k                                                                 
 _refln_index_l                                                                 
 _refln_F_squared_calc                                                          
 _refln_F_squared_meas                                                          
 _refln_F_squared_sigma                                                         
 _refln_observed_status                                                         
   2   0   0       2124.27       2112.13        21.44 o                         
   4   0   0        852.99        978.46        10.50 o                         
   6   0   0        416.26        405.69        11.98 o                         
   8   0   0        100.53         93.70        11.79 o                         
   1   1   0       3333.61       3261.72        12.87 o                         
   2   1   0        113.09        126.89         2.12 o                         
   3   1   0       6795.49       7372.96        26.68 o                         
   4   1   0        319.21        352.41         5.25 o                         
   5   1   0        250.80        274.21         6.30 o                         
   6   1   0         30.09         26.02         3.56 o                         
   7   1   0          4.60         -0.59         3.46 o                         
   8   1   0         83.45         93.37         9.75 o                         
   9   1   0         48.11         23.45         8.99 o                         
   0   2   0      28283.12      30317.63       123.83 o                         
   1   2   0        972.89       1031.95         9.11 o                         
   2   2   0         44.65         56.83         2.65 o                         
   3   2   0         57.65         80.90         3.92 o                         
   4   2   0        160.18        180.56         8.56 o                         
   5   2   0         19.05         21.51         3.43 o                         
   6   2   0        111.36        119.83         7.02 o                         
   7   2   0          8.15         10.57         4.69 o                         
   8   2   0          0.73          7.32         6.22 o                         
   1   3   0      10530.62      11411.33        63.83 o                         
   2   3   0       1017.08        986.17        11.50 o                         
   3   3   0        475.77        484.11         7.29 o                         
   4   3   0        659.59        652.26         9.49 o                         
   5   3   0        155.84        149.46         8.52 o                         
   6   3   0         20.59         14.60         4.98 o                         
   7   3   0        136.40        139.31         9.78 o                         
   8   3   0          0.19          1.38         5.60 o                         
   0   4   0        171.84        164.78         6.71 o                         
   1   4   0        292.85        327.83         5.25 o                         
   2   4   0        128.62        124.03         3.76 o                         
   3   4   0         79.94         79.57         5.87 o                         
   4   4   0        260.68        249.59         8.74 o                         
   5   4   0         87.34         84.12         7.26 o                         
   6   4   0          0.31         -0.91         5.05 o                         
   7   4   0        195.33        224.43        12.55 o                         
   8   4   0         57.04         84.77        10.86 o                         
   1   5   0       1424.56       1444.38        13.68 o                         
   2   5   0         34.58         29.46         4.18 o                         
   3   5   0        179.33        162.03         8.36 o                         
   4   5   0         84.95         78.43         6.04 o                         
   5   5   0        291.14        280.34        12.49 o                         
   6   5   0        104.46        120.05        10.27 o                         
   7   5   0         58.32         73.17         9.09 o                         
   0   6   0         15.97         15.50         4.16 o                         
   1   6   0         30.88         41.24         4.49 o                         
   2   6   0        777.17        750.73        16.86 o                         
   3   6   0         46.66         48.29         5.73 o                         
   4   6   0        147.58        136.25         7.84 o                         
   5   6   0        214.58        209.33        11.47 o                         
   6   6   0         40.85         41.42         6.66 o                         
   1   7   0         35.84         29.61         4.61 o                         
   2   7   0        489.34        468.65        17.13 o                         
   3   7   0         12.24         11.76         4.62 o                         
   4   7   0         83.14         94.51         8.15 o                         
   5   7   0          7.72         16.99         6.45 o                         
   6   7   0        165.32        182.10        17.83 o                         
   0   8   0         49.70         48.89        13.48 o                         
   1   8   0         31.07         14.87         8.79 o                         
   2   8   0          7.83         -4.12         6.78 o                         
   3   8   0          8.02         -3.14         6.26 o                         
   4   8   0        168.31        167.67        15.33 o                         
   5   8   0         34.60         51.93        11.68 o                         
   1   9   0        399.27        465.03        34.93 o                         
   2   9   0         98.59        126.62        20.66 o                         
   3   9   0         51.54         73.55         9.15 o                         
   2   0   1       5803.00       5648.05        19.40 o                         
   3   0   1         30.56         24.19         1.64 o                         
   4   0   1       1790.13       1796.48        13.22 o                         
   5   0   1          0.42          3.47         2.21 o                         
   6   0   1        414.55        403.85         8.53 o                         
   7   0   1          9.87          9.26         4.51 o                         
   8   0   1          0.06          8.50         5.37 o                         
   9   0   1         68.61         48.80         9.21 o                         
  -9   1   1         21.03          7.92        14.94 o                         
  -8   1   1          2.46          0.98         6.08 o                         
  -7   1   1        123.90        115.00         6.45 o                         
  -6   1   1        230.22        223.35         7.85 o                         
  -5   1   1         36.02         35.81         2.92 o                         
  -4   1   1        386.02        389.38         5.25 o                         
  -3   1   1        901.69        975.68         7.41 o                         
  -2   1   1        796.93        793.87         7.73 o                         
  -1   1   1       9818.98      10043.07       138.42 o                         
   0   1   1          0.28          1.27         1.52 o                         
   1   1   1       9814.62       9776.90       107.57 o                         
   2   1   1        796.38        776.23         5.25 o                         
   3   1   1        901.40        986.88         7.79 o                         
   4   1   1        386.09        401.25         5.73 o                         
   5   1   1         36.05         36.57         2.91 o                         
   6   1   1        230.08        220.05         7.88 o                         
   7   1   1        124.01        132.16         6.89 o                         
   8   1   1          2.48         10.19         6.28 o                         
   9   1   1         21.13         10.95        14.92 o                         
  -8   2   1        165.07        174.46        13.10 o                         
  -7   2   1         19.30         20.07         5.11 o                         
  -6   2   1        313.80        318.22        10.54 o                         
  -5   2   1        111.45        120.81         5.57 o                         
  -4   2   1        133.48        155.84         5.85 o                         
  -3   2   1       2274.15       2338.31        14.51 o                         
  -2   2   1          3.24          3.45         1.50 o                         
  -1   2   1        381.56        378.06         4.48 o                         
   0   2   1      12644.50      13192.22        46.82 o                         
   1   2   1        381.17        377.13         4.75 o                         
   2   2   1          3.31          3.16         1.46 o                         
   3   2   1       2275.92       2323.10        13.60 o                         
   4   2   1        133.61        155.01         6.00 o                         
   5   2   1        111.14        112.58         5.33 o                         
   6   2   1        313.87        309.44        10.15 o                         
   7   2   1         19.30         18.29         4.87 o                         
   8   2   1        164.84        191.11        13.51 o                         
  -8   3   1        165.62        193.24        12.04 o                         
  -7   3   1        130.62        125.18         9.22 o                         
  -6   3   1        267.36        247.41        11.55 o                         
  -5   3   1        358.08        335.35        10.16 o                         
  -4   3   1         60.72         60.59         3.88 o                         
  -3   3   1        181.15        178.89         4.87 o                         
  -2   3   1       2694.49       2733.25        19.50 o                         
  -1   3   1       1513.28       1542.47        11.55 o                         
   0   3   1      14398.02      15574.88        60.95 o                         
   1   3   1       1512.24       1534.47        10.45 o                         
   2   3   1       2693.92       2743.41        16.64 o                         
   3   3   1        180.87        180.29         4.84 o                         
   4   3   1         60.64         60.59         3.49 o                         
   5   3   1        357.63        361.18        12.44 o                         
   6   3   1        266.82        256.02        11.54 o                         
   7   3   1        130.68        139.14         9.84 o                         
   8   3   1        165.82        173.85        11.47 o                         
  -8   4   1          2.85         11.29         6.49 o                         
  -7   4   1         23.18         21.91         6.17 o                         
  -6   4   1         87.06         90.41         7.93 o                         
  -5   4   1        367.00        370.66        13.47 o                         
  -4   4   1        526.98        501.29        11.92 o                         
  -3   4   1        232.25        235.41         9.11 o                         
  -2   4   1         50.94         49.73         3.76 o                         
  -1   4   1         87.12         96.74         3.14 o                         
   0   4   1       2913.25       3006.17        15.36 o                         
   1   4   1         87.00         93.32         2.82 o                         
   2   4   1         51.24         53.81         2.55 o                         
   3   4   1        232.83        231.62         7.88 o                         
   4   4   1        526.69        511.78        12.11 o                         
   5   4   1        367.22        359.00        13.24 o                         
   6   4   1         86.98        107.43         8.81 o                         
   7   4   1         23.18         21.22         5.85 o                         
   8   4   1          2.90          5.70         7.09 o                         
  -7   5   1          4.13         -2.91         5.49 o                         
  -6   5   1         23.34         27.64         6.08 o                         
  -5   5   1         41.06         50.32         6.52 o                         
  -4   5   1        176.28        164.24         7.91 o                         
  -3   5   1         93.90        104.49         7.02 o                         
  -2   5   1        110.47        111.99         7.88 o                         
  -1   5   1         15.22         20.90         2.88 o                         
   0   5   1        215.46        209.02         5.01 o                         
   1   5   1         15.19         16.69         2.40 o                         
   2   5   1        110.64        110.72         6.64 o                         
   3   5   1         94.06        109.04         7.05 o                         
   4   5   1        175.65        166.91         7.99 o                         
   5   5   1         41.13         38.81         5.47 o                         
   6   5   1         23.41         27.04         9.19 o                         
   7   5   1          4.09         -6.43         6.43 o                         
  -6   6   1         95.79         84.37         8.58 o                         
  -5   6   1          8.44          8.45         7.89 o                         
  -4   6   1          9.18         13.49         4.29 o                         
  -3   6   1        121.92        135.81         9.67 o                         
  -2   6   1         36.38         47.94         5.51 o                         
  -1   6   1       1413.33       1373.81        19.96 o                         
   0   6   1        695.38        652.09        11.28 o                         
   1   6   1       1411.64       1376.17        19.18 o                         
   2   6   1         36.60         42.41         5.38 o                         
   3   6   1        121.75        136.70         8.44 o                         
   4   6   1          9.13          5.44         3.71 o                         
   5   6   1          8.51          5.90         4.79 o                         
   6   6   1         95.93        104.87         9.29 o                         
   7   6   1         70.45         29.44        11.72 o                         
  -6   7   1         69.73         75.53        12.32 o                         
  -5   7   1        105.41        106.29        11.28 o                         
  -4   7   1          5.24         13.26         4.87 o                         
  -3   7   1        269.23        253.66        13.04 o                         
  -2   7   1          9.14         13.67         4.75 o                         
  -1   7   1        108.95        107.58         7.56 o                         
   0   7   1         26.03         19.13         6.98 o                         
   1   7   1        108.67         98.94         8.45 o                         
   2   7   1          9.13         16.63         4.59 o                         
   3   7   1        268.66        280.44        13.35 o                         
   4   7   1          5.11          9.68         4.31 o                         
   5   7   1        105.44        131.06        10.55 o                         
   6   7   1         69.70         99.76        14.68 o                         
  -5   8   1        135.73        176.12        17.48 o                         
  -4   8   1         23.82         35.45         6.65 o                         
  -3   8   1         10.89         15.13         6.10 o                         
  -2   8   1         30.10          7.55         6.52 o                         
  -1   8   1        105.83         98.69        16.45 o                         
   0   8   1        266.31        232.58        16.59 o                         
   1   8   1        105.38        106.83        12.31 o                         
   2   8   1         30.05         21.88         7.24 o                         
   3   8   1         10.81         -3.54         5.05 o                         
   4   8   1         23.89         25.89         9.02 o                         
   5   8   1        135.98        161.19        17.20 o                         
  -3   9   1         28.39         37.91        10.27 o                         
  -2   9   1         85.25         70.33        15.45 o                         
  -1   9   1         92.48         62.87        13.81 o                         
   0   9   1          1.25         -7.89         7.89 o                         
   1   9   1         92.33         78.99        15.88 o                         
   2   9   1         85.54         70.99        15.03 o                         
   3   9   1         28.40         37.19         8.03 o                         
   1   0   2         83.13         69.36         4.68 o                         
   2   0   2       5949.75       6016.22        29.96 o                         
   3   0   2         75.00         64.91         2.36 o                         
   4   0   2         65.88         58.57         2.70 o                         
   5   0   2        850.80        914.10        11.24 o                         
   6   0   2        173.13        147.40         5.45 o                         
   7   0   2         63.69         54.19         6.27 o                         
   8   0   2        238.09        239.75        12.20 o                         
   9   0   2          8.48         23.10         8.47 o                         
  -9   1   2         19.13         34.76        26.98 o                         
  -8   1   2         74.91         72.42         8.93 o                         
  -7   1   2         54.87         50.61         4.72 o                         
  -6   1   2         53.61         64.22         4.92 o                         
  -5   1   2        210.74        208.75         5.61 o                         
  -4   1   2        187.75        191.63         4.25 o                         
  -3   1   2       2608.42       2747.14        13.86 o                         
  -2   1   2        832.60        818.02         7.41 o                         
  -1   1   2        377.15        350.78         4.94 o                         
   0   1   2        426.22        280.81        31.56 o                         
   1   1   2        376.57        345.65         3.81 o                         
   2   1   2        833.34        796.40         6.18 o                         
   3   1   2       2606.56       2727.79        13.04 o                         
   4   1   2        187.45        194.82         4.20 o                         
   5   1   2        210.43        213.86         5.61 o                         
   6   1   2         53.63         49.95         4.62 o                         
   7   1   2         54.97         53.51         4.87 o                         
   8   1   2         74.87         76.90        11.23 o                         
   9   1   2         19.41         22.61        10.38 o                         
  -8   2   2         13.42         19.42         7.28 o                         
  -7   2   2         28.87         39.47         5.29 o                         
  -6   2   2        291.20        282.62        10.05 o                         
  -5   2   2        407.54        399.87         9.41 o                         
  -4   2   2         68.03         81.29         4.85 o                         
  -3   2   2        363.86        354.66         4.78 o                         
  -2   2   2        948.25        924.12         6.72 o                         
  -1   2   2        611.53        609.79         5.23 o                         
   0   2   2       3720.97       3879.25        20.94 o                         
   1   2   2        611.44        614.98         7.92 o                         
   2   2   2        948.69        910.72        11.78 o                         
   3   2   2        363.55        347.17         4.17 o                         
   4   2   2         68.08         86.55         5.58 o                         
   5   2   2        407.86        411.06         9.52 o                         
   6   2   2        291.56        296.17         9.21 o                         
   7   2   2         28.89         36.05         6.27 o                         
   8   2   2         13.48         16.90         7.14 o                         
  -8   3   2          3.12          2.91         7.60 o                         
  -7   3   2         27.47         30.30         6.09 o                         
  -6   3   2         33.54         35.45         5.93 o                         
  -5   3   2         23.98         24.71         4.01 o                         
  -4   3   2        102.99        102.86         4.77 o                         
  -3   3   2        690.32        727.29        11.68 o                         
  -2   3   2        744.52        744.05         7.21 o                         
  -1   3   2         91.24         88.00         2.76 o                         
   0   3   2       2092.19       2157.49        12.16 o                         
   1   3   2         91.72         90.06         2.47 o                         
   2   3   2        745.16        750.81         6.61 o                         
   3   3   2        690.41        723.24         9.09 o                         
   4   3   2        103.37         91.63         4.06 o                         
   5   3   2         24.05         23.73         4.72 o                         
   6   3   2         33.64         35.02         5.87 o                         
   7   3   2         27.57         20.66         5.63 o                         
   8   3   2          3.20         -6.55         6.55 o                         
  -8   4   2         88.97         97.02        11.05 o                         
  -7   4   2          0.15         -4.06         5.04 o                         
  -6   4   2         73.92         76.27         7.82 o                         
  -5   4   2         77.12         75.76         7.14 o                         
  -4   4   2        554.25        549.68        12.40 o                         
  -3   4   2        365.34        368.41         9.03 o                         
  -2   4   2        367.29        353.24         8.50 o                         
  -1   4   2        623.64        623.80         7.06 o                         
   0   4   2       1078.95       1073.38         9.28 o                         
   1   4   2        624.00        602.73         7.05 o                         
   2   4   2        366.16        353.21         8.73 o                         
   3   4   2        364.98        365.57         8.52 o                         
   4   4   2        553.75        557.05        12.69 o                         
   5   4   2         77.26         83.79         7.43 o                         
   6   4   2         74.04         75.76         7.78 o                         
   7   4   2          0.17          0.37         6.58 o                         
   8   4   2         89.14        103.85        11.66 o                         
  -7   5   2         23.72         25.17         6.72 o                         
  -6   5   2         82.40         84.82         8.50 o                         
  -5   5   2        251.21        247.12        11.85 o                         
  -4   5   2        123.44        119.54         8.17 o                         
  -3   5   2        815.87        852.46        17.65 o                         
  -2   5   2        110.68        111.78         6.69 o                         
  -1   5   2        616.82        595.24         9.00 o                         
   0   5   2        880.00        910.58         9.68 o                         
   1   5   2        617.66        601.02         8.56 o                         
   2   5   2        110.41        120.49         6.09 o                         
   3   5   2        815.83        838.08        17.28 o                         
   4   5   2        123.34        128.26         7.21 o                         
   5   5   2        251.36        251.07        11.91 o                         
   6   5   2         82.01         88.58         8.46 o                         
   7   5   2         23.63         19.43         9.31 o                         
  -6   6   2        161.26        153.05        10.91 o                         
  -5   6   2         63.91         64.55         7.12 o                         
  -4   6   2         78.64         78.63         7.42 o                         
  -3   6   2        183.48        182.64        11.11 o                         
  -2   6   2         91.19         90.93         9.10 o                         
  -1   6   2         60.67         78.79         5.41 o                         
   0   6   2        150.98        154.21         5.88 o                         
   1   6   2         60.60         65.25         5.15 o                         
   2   6   2         90.72         90.04         5.86 o                         
   3   6   2        183.39        162.82         9.11 o                         
   4   6   2         78.70         83.83         8.60 o                         
   5   6   2         63.88         65.46         7.48 o                         
   6   6   2        161.18        157.51        11.47 o                         
   7   6   2         15.68         36.70        14.42 o                         
  -6   7   2        148.01        117.02        21.32 o                         
  -5   7   2         78.72         87.32        11.52 o                         
  -4   7   2         52.50         52.22         8.40 o                         
  -3   7   2        134.11        128.61        10.75 o                         
  -2   7   2        101.74         88.11         8.24 o                         
  -1   7   2        568.73        528.64        14.99 o                         
   0   7   2          5.49          6.96         5.76 o                         
   1   7   2        569.82        550.09        18.03 o                         
   2   7   2        101.53         97.19         7.36 o                         
   3   7   2        133.77        125.69         7.93 o                         
   4   7   2         52.37         61.92         6.50 o                         
   5   7   2         78.90         90.99         8.75 o                         
   6   7   2        147.55        165.54        16.91 o                         
  -5   8   2         45.12         50.66        11.39 o                         
  -4   8   2        171.71        163.26        13.06 o                         
  -3   8   2          4.40          3.54         5.95 o                         
  -2   8   2         10.29          1.56         6.76 o                         
  -1   8   2         77.62         76.04        14.88 o                         
   0   8   2        471.06        405.63        27.59 o                         
   1   8   2         77.52         67.91        16.71 o                         
   2   8   2         10.23         13.92         7.81 o                         
   3   8   2          4.51          7.17         4.60 o                         
   4   8   2        171.90        167.17        15.48 o                         
   5   8   2         45.31         30.78        14.24 o                         
  -3   9   2         17.91         22.89         8.04 o                         
  -2   9   2          4.81         -0.70         9.73 o                         
  -1   9   2         94.23         92.79        18.61 o                         
   0   9   2        117.36        116.41        13.07 o                         
   1   9   2         94.33         95.59        17.70 o                         
   2   9   2          4.75         -2.67         7.30 o                         
   3   9   2         17.82         28.61         7.56 o                         
   4   9   2          9.14         11.65        12.92 o                         
   1   0   3       1295.55       1290.79         9.44 o                         
   2   0   3       3558.21       3466.81        18.37 o                         
   3   0   3        521.60        502.86         5.78 o                         
   4   0   3        654.28        721.49         8.01 o                         
   5   0   3        199.93        219.03         5.82 o                         
   6   0   3          0.72         -1.62         2.73 o                         
   7   0   3          8.60         11.04         5.68 o                         
   8   0   3          2.90         10.99         5.39 o                         
   9   0   3         28.95         32.76         8.25 o                         
  -9   1   3         56.09         57.74        12.25 o                         
  -8   1   3         25.32          7.57         6.72 o                         
  -7   1   3        458.57        427.15        11.55 o                         
  -6   1   3        367.30        336.95         9.50 o                         
  -5   1   3         94.36         95.78         4.06 o                         
  -4   1   3        343.50        357.29         5.77 o                         
  -3   1   3       2229.69       2365.18        10.11 o                         
  -2   1   3       2430.23       2461.82        14.96 o                         
  -1   1   3        809.64        849.82         6.26 o                         
   1   1   3        809.80        840.90         6.93 o                         
   2   1   3       2429.51       2429.36        17.07 o                         
   3   1   3       2229.68       2354.78        12.24 o                         
   4   1   3        342.72        367.33         4.90 o                         
   5   1   3         94.33         95.00         4.04 o                         
   6   1   3        366.93        325.29         9.37 o                         
   7   1   3        458.09        417.27        11.53 o                         
   8   1   3         25.41         25.85         8.48 o                         
   9   1   3         55.97         54.41        11.92 o                         
  -8   2   3          5.08         17.74         6.96 o                         
  -7   2   3         43.06         45.22         5.31 o                         
  -6   2   3        156.54        152.58         7.79 o                         
  -5   2   3         13.79         14.87         3.21 o                         
  -4   2   3        508.06        521.85        10.25 o                         
  -3   2   3       1744.53       1759.28        10.27 o                         
  -2   2   3        948.12        947.93         7.46 o                         
  -1   2   3       2542.66       2523.84        15.40 o                         
   0   2   3        629.14        698.06         6.37 o                         
   1   2   3       2543.11       2535.58        12.59 o                         
   2   2   3        948.06        925.32        10.73 o                         
   3   2   3       1744.85       1785.16        13.15 o                         
   4   2   3        507.33        522.09         6.58 o                         
   5   2   3         13.81         10.68         2.90 o                         
   6   2   3        156.64        147.92         6.82 o                         
   7   2   3         43.01         48.78         6.53 o                         
   8   2   3          5.10         18.10         7.44 o                         
  -8   3   3         54.20         54.88         7.91 o                         
  -7   3   3         42.35         33.89         7.49 o                         
  -6   3   3        632.45        619.51        17.53 o                         
  -5   3   3        234.17        232.47         8.82 o                         
  -4   3   3        337.54        352.35         8.13 o                         
  -3   3   3       1426.90       1489.85         9.98 o                         
  -2   3   3        286.44        274.16         4.93 o                         
  -1   3   3       1180.42       1288.06        10.29 o                         
   0   3   3       2674.51       2696.74        20.02 o                         
   1   3   3       1179.67       1264.35        12.12 o                         
   2   3   3        286.71        266.85         4.37 o                         
   3   3   3       1426.29       1488.00        12.82 o                         
   4   3   3        338.18        342.41         9.35 o                         
   5   3   3        233.83        215.25        10.01 o                         
   6   3   3        632.91        618.84        17.50 o                         
   7   3   3         42.70         32.28         6.34 o                         
   8   3   3         54.24         49.11         9.09 o                         
  -8   4   3        121.44        134.59        15.99 o                         
  -7   4   3         40.95         41.37         6.82 o                         
  -6   4   3         63.53         59.38         7.22 o                         
  -5   4   3        338.12        343.43        12.88 o                         
  -4   4   3        646.13        646.19        15.91 o                         
  -3   4   3        345.51        368.48         9.18 o                         
  -2   4   3        691.28        712.39         9.21 o                         
  -1   4   3        872.91        873.66         8.43 o                         
   0   4   3       2979.10       3059.51        15.65 o                         
   1   4   3        872.90        850.04         7.16 o                         
   2   4   3        691.02        720.98        11.86 o                         
   3   4   3        345.52        369.97         8.67 o                         
   4   4   3        646.04        638.85        13.67 o                         
   5   4   3        337.85        328.84        12.79 o                         
   6   4   3         63.42         58.75         8.47 o                         
   7   4   3         41.11         57.10         7.87 o                         
   8   4   3        121.84        129.60        12.82 o                         
  -7   5   3        136.81        142.55        11.10 o                         
  -6   5   3         55.74         56.38         7.29 o                         
  -5   5   3        300.95        297.39        12.78 o                         
  -4   5   3         94.51         91.22         7.49 o                         
  -3   5   3        145.35        140.07         7.79 o                         
  -2   5   3        146.94        133.51         8.54 o                         
  -1   5   3         12.48         17.20         2.43 o                         
   0   5   3        689.40        681.29         8.41 o                         
   1   5   3         12.51         14.58         2.14 o                         
   2   5   3        146.99        132.67         5.76 o                         
   3   5   3        144.97        140.31         6.28 o                         
   4   5   3         94.50         85.10         6.23 o                         
   5   5   3        301.15        309.17        13.13 o                         
   6   5   3         55.59         60.45        11.00 o                         
   7   5   3        136.95        133.77        10.89 o                         
  -6   6   3          2.08          0.91         5.34 o                         
  -5   6   3          3.14          7.64         5.13 o                         
  -4   6   3        155.94        159.12        11.09 o                         
  -3   6   3          4.70          1.46         4.88 o                         
  -2   6   3         86.19         87.99         9.47 o                         
  -1   6   3        226.91        228.03         9.71 o                         
   0   6   3       1009.00        967.01        15.39 o                         
   1   6   3        226.96        230.56         8.37 o                         
   2   6   3         86.22         75.07         5.55 o                         
   3   6   3          4.70         -0.11         6.17 o                         
   4   6   3        155.95        143.41         8.05 o                         
   5   6   3          3.15          0.78         5.60 o                         
   6   6   3          2.07          2.16         6.02 o                         
   7   6   3         58.35         70.03        17.37 o                         
  -6   7   3         35.42         65.18        17.91 o                         
  -5   7   3         44.05         46.01         8.18 o                         
  -4   7   3         14.68          8.78         6.26 o                         
  -3   7   3         17.47         21.93         5.42 o                         
  -2   7   3         31.89         45.32         6.52 o                         
  -1   7   3         33.54         28.63         5.61 o                         
   0   7   3        108.68        120.09        11.49 o                         
   1   7   3         33.39         29.96         5.58 o                         
   2   7   3         31.71         39.01         5.42 o                         
   3   7   3         17.45         11.94         4.54 o                         
   4   7   3         14.71         12.57         4.74 o                         
   5   7   3         44.01         35.52         8.06 o                         
   6   7   3         35.32         35.57        10.86 o                         
  -4   8   3         62.74         51.63         7.92 o                         
  -3   8   3         19.02         14.28         5.99 o                         
  -2   8   3          9.00          4.97        10.39 o                         
  -1   8   3         14.84          7.06         9.76 o                         
   0   8   3         23.24         46.05         8.51 o                         
   1   8   3         14.84         25.75         9.08 o                         
   2   8   3          8.90         19.22         5.80 o                         
   3   8   3         19.09         28.16         6.05 o                         
   4   8   3         62.70         67.52         7.27 o                         
   5   8   3        168.97        215.58        37.12 o                         
  -3   9   3          1.32          6.40         9.95 o                         
  -2   9   3          4.36         -5.42        11.04 o                         
  -1   9   3         25.85         23.08        11.66 o                         
   0   9   3          0.00         -4.89         7.50 o                         
   1   9   3         25.73         28.70        12.70 o                         
   2   9   3          4.27          2.66         7.49 o                         
   3   9   3          1.31         11.52         6.60 o                         
   4   9   3         76.72         72.32        11.78 o                         
   1   0   4       4807.82       4858.90        27.26 o                         
   2   0   4         30.71         27.45         1.80 o                         
   3   0   4        180.43        170.27         3.07 o                         
   4   0   4        935.60       1047.45         9.82 o                         
   5   0   4        703.36        745.41        10.78 o                         
   6   0   4         42.22         38.19         3.32 o                         
   7   0   4        146.63        150.46         9.04 o                         
   8   0   4         20.47         22.62         5.55 o                         
   9   0   4          0.04          8.76        14.82 o                         
  -9   1   4        105.51        158.65        13.35 o                         
  -8   1   4        113.90        111.71        10.73 o                         
  -7   1   4        568.69        517.50        16.16 o                         
  -6   1   4        136.04        126.46         6.25 o                         
  -5   1   4        250.58        256.01         5.64 o                         
  -4   1   4        981.78       1055.12        10.75 o                         
  -3   1   4        228.59        193.99         3.69 o                         
  -2   1   4        278.38        253.17         3.30 o                         
  -1   1   4       2669.52       2600.80        10.54 o                         
   0   1   4        113.98         76.19         3.99 o                         
   1   1   4       2669.02       2620.07        17.42 o                         
   2   1   4        279.01        253.70         4.94 o                         
   3   1   4        227.98        192.61         3.90 o                         
   4   1   4        982.28       1050.00        10.42 o                         
   5   1   4        250.34        249.98         6.11 o                         
   6   1   4        135.92        126.87         6.28 o                         
   7   1   4        568.27        512.75        12.74 o                         
   8   1   4        113.71        104.24        16.18 o                         
   9   1   4        105.49        109.90        14.80 o                         
  -8   2   4          7.06         13.81         6.50 o                         
  -7   2   4         37.31         33.11         4.80 o                         
  -6   2   4        788.75        745.95        15.97 o                         
  -5   2   4        930.85        899.55        17.69 o                         
  -4   2   4          8.00          5.55         3.75 o                         
  -3   2   4        460.24        472.24         5.58 o                         
  -2   2   4        710.29        742.56         5.78 o                         
  -1   2   4       1611.83       1651.52        10.89 o                         
   0   2   4       1788.49       1865.56        13.85 o                         
   1   2   4       1611.78       1651.63        10.47 o                         
   2   2   4        710.19        735.04         6.64 o                         
   3   2   4        459.38        466.72         7.54 o                         
   4   2   4          8.07          3.74         4.25 o                         
   5   2   4        929.86        921.88        14.14 o                         
   6   2   4        789.57        746.50        15.93 o                         
   7   2   4         37.30         45.27         6.35 o                         
   8   2   4          6.91          7.81         7.42 o                         
  -8   3   4         19.61         15.30         6.07 o                         
  -7   3   4         90.66         88.98         8.36 o                         
  -6   3   4        183.20        179.84        10.96 o                         
  -5   3   4        292.93        269.77         9.44 o                         
  -4   3   4         85.91         92.88         5.70 o                         
  -3   3   4          9.21          5.49         1.91 o                         
  -2   3   4        659.68        685.21         6.53 o                         
  -1   3   4        469.21        455.33         6.49 o                         
   0   3   4          2.79          0.26         1.26 o                         
   1   3   4        469.43        457.30         7.02 o                         
   2   3   4        659.53        678.99        11.12 o                         
   3   3   4          9.17          3.85         2.68 o                         
   4   3   4         85.72         87.42         5.47 o                         
   5   3   4        293.13        275.70        11.16 o                         
   6   3   4        183.72        197.98        10.59 o                         
   7   3   4         90.37         80.76         8.10 o                         
   8   3   4         19.50         12.38         6.07 o                         
  -8   4   4          5.67          9.19         8.48 o                         
  -7   4   4         81.01         93.47         8.75 o                         
  -6   4   4        538.92        538.48        17.37 o                         
  -5   4   4         31.69         32.01         5.42 o                         
  -4   4   4         37.75         34.14         5.02 o                         
  -3   4   4        622.83        644.15        11.23 o                         
  -2   4   4         62.77         71.02         4.69 o                         
  -1   4   4        136.08        132.80         4.01 o                         
   0   4   4        497.19        494.61         6.90 o                         
   1   4   4        136.12        136.23         4.47 o                         
   2   4   4         62.77         93.00        13.01 o                         
   3   4   4        622.65        629.28        11.35 o                         
   4   4   4         37.65         34.97         4.29 o                         
   5   4   4         31.81         34.03         5.66 o                         
   6   4   4        539.00        547.49        17.65 o                         
   7   4   4         80.53         82.46         8.77 o                         
   8   4   4          5.67         21.73        10.57 o                         
  -7   5   4          1.80         -5.06         6.88 o                         
  -6   5   4        149.68        183.28        11.21 o                         
  -5   5   4          3.22         10.14         5.86 o                         
  -4   5   4         39.76         46.63         5.96 o                         
  -3   5   4        157.72        170.86         9.93 o                         
  -2   5   4         66.11         72.22         5.23 o                         
  -1   5   4        121.19        119.71         4.28 o                         
   0   5   4        106.24         90.51         3.64 o                         
   1   5   4        120.70        121.48         4.37 o                         
   2   5   4         65.82         65.81         4.19 o                         
   3   5   4        157.62        163.16         6.69 o                         
   4   5   4         39.86         42.31         5.14 o                         
   5   5   4          3.27          5.43         4.74 o                         
   6   5   4        149.69        163.79        10.82 o                         
   7   5   4          1.79          3.65         5.72 o                         
  -6   6   4         96.05         85.97         8.60 o                         
  -5   6   4         58.31         63.53         9.08 o                         
  -4   6   4         26.09         14.45         5.75 o                         
  -3   6   4         45.63         47.21         6.38 o                         
  -2   6   4         88.58         95.91         6.91 o                         
  -1   6   4         29.22         28.03         5.49 o                         
   0   6   4         45.62         40.96         3.53 o                         
   1   6   4         29.55         23.53         3.38 o                         
   2   6   4         88.90         87.53         4.97 o                         
   3   6   4         45.38         51.66         5.27 o                         
   4   6   4         26.15         16.37         6.01 o                         
   5   6   4         58.33         71.82         7.87 o                         
   6   6   4         96.48         98.40         9.34 o                         
  -6   7   4        131.76        172.25        26.95 o                         
  -5   7   4        369.62        412.88        20.21 o                         
  -4   7   4         22.84         30.52         7.62 o                         
  -3   7   4        101.46        103.02         8.30 o                         
  -2   7   4        271.16        281.59        13.79 o                         
  -1   7   4        441.62        463.62        16.26 o                         
   0   7   4        161.66        149.54        12.67 o                         
   1   7   4        441.60        455.45        16.55 o                         
   2   7   4        271.07        260.67        10.11 o                         
   3   7   4        102.06         98.04         7.28 o                         
   4   7   4         22.70         39.92         5.30 o                         
   5   7   4        369.11        413.49        16.81 o                         
   6   7   4        131.75        185.96        24.15 o                         
  -4   8   4         83.81         97.54        11.71 o                         
  -3   8   4         44.40         39.19         7.52 o                         
  -2   8   4         91.97         85.38        11.21 o                         
  -1   8   4         27.63         24.16         9.50 o                         
   0   8   4          3.36          2.28        12.14 o                         
   1   8   4         27.69         15.22         6.44 o                         
   2   8   4         91.91         85.15         9.60 o                         
   3   8   4         44.55         27.66         5.49 o                         
   4   8   4         83.67         87.08         9.32 o                         
   5   8   4         29.07         27.02        13.55 o                         
  -3   9   4         74.08         59.61        14.55 o                         
  -2   9   4         46.07         86.59        18.31 o                         
  -1   9   4          2.74         -4.46         8.39 o                         
   0   9   4         92.73         87.39        22.66 o                         
   1   9   4          2.80          5.90         7.13 o                         
   2   9   4         46.06         51.56        10.13 o                         
   3   9   4         74.18         75.96         9.41 o                         
   1   0   5       2144.70       2036.31        11.04 o                         
   2   0   5        282.74        279.60         3.66 o                         
   3   0   5        232.04        235.02         3.92 o                         
   4   0   5        421.61        426.31         5.08 o                         
   5   0   5        641.96        645.16         8.78 o                         
   6   0   5        145.01        134.14         5.27 o                         
   7   0   5          8.39          7.51         4.63 o                         
   8   0   5         28.82         26.93         5.62 o                         
   9   0   5          4.25         31.09        17.28 o                         
  -9   1   5         41.61         47.74        11.53 o                         
  -8   1   5         38.96         49.99         8.23 o                         
  -7   1   5         31.50         42.66         6.18 o                         
  -6   1   5         89.95         91.50         5.61 o                         
  -5   1   5        193.41        178.28         4.88 o                         
  -4   1   5        375.95        356.97         5.74 o                         
  -3   1   5        367.05        353.24         4.35 o                         
  -2   1   5        229.48        225.17         3.40 o                         
  -1   1   5       1818.24       1844.01        10.91 o                         
   0   1   5       1335.29       1422.14         9.69 o                         
   1   1   5       1818.38       1832.06        18.94 o                         
   2   1   5        229.39        224.39         4.79 o                         
   3   1   5        366.34        354.08         5.36 o                         
   4   1   5        375.66        356.73         6.07 o                         
   5   1   5        193.82        180.22         5.33 o                         
   6   1   5         89.25         79.86         6.03 o                         
   7   1   5         31.67         31.50         5.33 o                         
   8   1   5         38.86         27.93         8.32 o                         
   9   1   5         41.83         51.64        19.44 o                         
  -8   2   5         31.10         26.38         8.82 o                         
  -7   2   5        615.53        586.85        15.66 o                         
  -6   2   5         84.29        100.33         6.63 o                         
  -5   2   5         10.49          6.97         3.01 o                         
  -4   2   5         79.96         80.24         2.59 o                         
  -3   2   5         17.55         20.67         1.77 o                         
  -2   2   5        112.64        108.37         2.72 o                         
  -1   2   5        566.34        551.88         5.62 o                         
   0   2   5       1514.27       1491.18        12.26 o                         
   1   2   5        566.76        551.33         7.44 o                         
   2   2   5        112.61        102.43         3.32 o                         
   3   2   5         17.50         17.68         1.75 o                         
   4   2   5         79.80         77.75         3.54 o                         
   5   2   5         10.68         11.34         3.09 o                         
   6   2   5         84.52         88.78         6.34 o                         
   7   2   5        614.97        628.06        18.41 o                         
   8   2   5         31.28         25.23         7.26 o                         
  -8   3   5        212.26        206.35        12.51 o                         
  -7   3   5        144.76        139.91         9.92 o                         
  -6   3   5        548.93        562.39        14.48 o                         
  -5   3   5         14.77         17.52         4.16 o                         
  -4   3   5        114.03        114.32         5.40 o                         
  -3   3   5        362.92        374.31         7.19 o                         
  -2   3   5        798.72        785.76         9.69 o                         
  -1   3   5       1921.31       1915.49        17.77 o                         
   0   3   5        569.02        552.18         6.08 o                         
   1   3   5       1921.61       1945.02        13.31 o                         
   2   3   5        798.85        788.72        10.83 o                         
   3   3   5        363.03        361.36         6.56 o                         
   4   3   5        114.30        122.31         5.36 o                         
   5   3   5         14.71         17.92         3.78 o                         
   6   3   5        548.96        560.72        16.97 o                         
   7   3   5        144.21        137.48         9.74 o                         
   8   3   5        212.27        220.57        13.09 o                         
  -8   4   5        110.98        126.05        15.38 o                         
  -7   4   5        216.62        232.69        12.82 o                         
  -6   4   5         45.81         42.33         6.18 o                         
  -5   4   5        399.97        395.25        13.99 o                         
  -4   4   5        284.59        266.50         8.97 o                         
  -3   4   5        166.98        157.02         6.45 o                         
  -2   4   5        587.94        591.98         8.68 o                         
  -1   4   5        700.05        710.96        11.37 o                         
   0   4   5         24.89         17.99         1.86 o                         
   1   4   5        699.11        685.46         9.43 o                         
   2   4   5        588.64        601.42        11.81 o                         
   3   4   5        166.80        160.92         6.27 o                         
   4   4   5        284.06        279.99        11.90 o                         
   5   4   5        399.10        401.80        14.06 o                         
   6   4   5         45.63         47.13         6.97 o                         
   7   4   5        216.15        222.63        12.69 o                         
   8   4   5        111.43        118.16        14.64 o                         
  -7   5   5         25.03         24.32         6.34 o                         
  -6   5   5         40.15         35.48         6.35 o                         
  -5   5   5        337.72        355.71        14.58 o                         
  -4   5   5        181.39        166.96        13.83 o                         
  -3   5   5         38.75         44.06         5.24 o                         
  -2   5   5        229.16        230.63         7.13 o                         
  -1   5   5        208.12        212.26         5.92 o                         
   0   5   5        234.67        237.73         6.39 o                         
   1   5   5        207.59        215.41         5.58 o                         
   2   5   5        229.59        241.48         6.98 o                         
   3   5   5         38.90         36.44         3.89 o                         
   4   5   5        181.31        168.79         8.19 o                         
   5   5   5        338.29        343.57        13.87 o                         
   6   5   5         39.99         37.85         7.59 o                         
   7   5   5         25.09         19.48         6.47 o                         
  -6   6   5         38.03         22.84         9.35 o                         
  -5   6   5         43.53         50.30         8.15 o                         
  -4   6   5         88.31         84.81         9.08 o                         
  -3   6   5         54.72         65.88         7.52 o                         
  -2   6   5        259.60        259.91        10.41 o                         
  -1   6   5        133.65        127.04         7.54 o                         
   0   6   5         14.71         12.71         2.60 o                         
   1   6   5        133.69        126.77         6.01 o                         
   2   6   5        259.30        262.89         7.86 o                         
   3   6   5         54.75         61.56         4.98 o                         
   4   6   5         88.38         79.46         6.60 o                         
   5   6   5         43.63         40.59         6.48 o                         
   6   6   5         38.37         24.33         6.80 o                         
  -6   7   5        161.37        178.13        26.07 o                         
  -5   7   5         85.11         96.22        11.01 o                         
  -4   7   5         67.65         56.74         6.83 o                         
  -3   7   5         23.92         32.78         6.36 o                         
  -2   7   5         26.45         23.32         5.89 o                         
  -1   7   5         35.35         26.53         6.56 o                         
   0   7   5        221.62        213.19        22.36 o                         
   1   7   5         35.52         25.56         5.32 o                         
   2   7   5         26.58         19.83         4.11 o                         
   3   7   5         24.00         37.38         5.15 o                         
   4   7   5         67.69         69.50         6.21 o                         
   5   7   5         85.32         88.12         9.32 o                         
   6   7   5        160.89        142.68        20.84 o                         
  -4   8   5         10.25          9.53         7.05 o                         
  -3   8   5          7.28          3.48         5.76 o                         
  -2   8   5         17.39         19.44        11.23 o                         
  -1   8   5         60.02         80.28        15.99 o                         
   0   8   5         34.35         28.62         7.58 o                         
   1   8   5         59.90         63.05         8.02 o                         
   2   8   5         17.45         20.88         6.22 o                         
   3   8   5          7.37          6.70         4.91 o                         
   4   8   5         10.31          8.07         5.43 o                         
   5   8   5          9.40         24.37        16.57 o                         
  -3   9   5         11.50         -5.54        11.51 o                         
  -2   9   5         17.99         20.27        12.51 o                         
  -1   9   5         65.84         53.81        13.52 o                         
   0   9   5        114.93        123.97        14.13 o                         
   1   9   5         65.75         60.42        15.87 o                         
   2   9   5         17.91         10.13        11.80 o                         
   3   9   5         11.58          1.66         7.77 o                         
   0   0   6       2582.38       2621.85        24.70 o                         
   1   0   6      13613.80      13749.88        77.91 o                         
   2   0   6          5.86         11.06         1.47 o                         
   3   0   6        103.39         93.66         4.19 o                         
   4   0   6         33.88         41.92         2.43 o                         
   5   0   6        158.73        138.96         4.47 o                         
   6   0   6         84.48         90.90         4.55 o                         
   7   0   6        234.74        218.82         9.54 o                         
   8   0   6         52.99         56.36         7.29 o                         
   9   0   6        221.37        229.26        38.69 o                         
  -9   1   6        125.13        136.50        17.87 o                         
  -8   1   6         37.48         40.31         7.61 o                         
  -7   1   6        232.35        234.03        11.43 o                         
  -6   1   6        207.46        201.16         7.01 o                         
  -5   1   6        143.35        143.58         4.57 o                         
  -4   1   6       1632.06       1682.06        20.32 o                         
  -3   1   6        402.00        395.42         4.79 o                         
  -2   1   6       2803.11       2952.55        14.41 o                         
  -1   1   6       1419.22       1354.83         8.52 o                         
   0   1   6         10.41         14.11         1.53 o                         
   1   1   6       1418.51       1357.30        10.59 o                         
   2   1   6       2805.18       2927.75        18.69 o                         
   3   1   6        402.72        395.53         6.41 o                         
   4   1   6       1633.09       1655.96        14.49 o                         
   5   1   6        143.18        136.78         4.41 o                         
   6   1   6        207.84        206.89         7.92 o                         
   7   1   6        233.16        232.09         8.94 o                         
   8   1   6         37.19         57.60        11.65 o                         
   9   1   6        124.75         90.23        20.05 o                         
  -8   2   6         31.49         40.20         9.97 o                         
  -7   2   6         28.26         36.66         5.33 o                         
  -6   2   6         49.02         45.50         5.81 o                         
  -5   2   6       1026.99       1047.96        15.33 o                         
  -4   2   6       1127.49       1158.89         9.55 o                         
  -3   2   6        287.80        282.76         4.31 o                         
  -2   2   6       3120.65       3209.98        17.16 o                         
  -1   2   6       1835.33       1850.95         9.38 o                         
   0   2   6         40.63         36.28         1.79 o                         
   1   2   6       1837.05       1871.12        11.90 o                         
   2   2   6       3120.34       3211.12        17.44 o                         
   3   2   6        287.23        267.80         4.87 o                         
   4   2   6       1127.82       1146.06        10.60 o                         
   5   2   6       1024.87       1007.44        13.40 o                         
   6   2   6         49.46         37.98         4.69 o                         
   7   2   6         28.28         36.19         6.28 o                         
   8   2   6         31.63         28.83         8.95 o                         
  -8   3   6         69.51         87.73         9.12 o                         
  -7   3   6        111.91        102.42         8.74 o                         
  -6   3   6        100.46        102.19         7.14 o                         
  -5   3   6        684.83        672.71        15.27 o                         
  -4   3   6        141.47        143.79         5.89 o                         
  -3   3   6        131.61        151.50        11.28 o                         
  -2   3   6         59.07         64.61         3.74 o                         
  -1   3   6         36.28         40.84         2.42 o                         
   0   3   6        107.41        102.75         2.58 o                         
   1   3   6         36.41         39.34         1.87 o                         
   2   3   6         59.08         65.18         3.33 o                         
   3   3   6        131.62        147.16        13.72 o                         
   4   3   6        141.33        136.64         5.56 o                         
   5   3   6        684.90        661.00        14.26 o                         
   6   3   6        100.39        108.17         8.39 o                         
   7   3   6        111.98        114.68         9.22 o                         
   8   3   6         69.42         86.79        10.94 o                         
  -8   4   6         69.98         88.78        18.98 o                         
  -7   4   6          3.96          9.04         5.75 o                         
  -6   4   6         66.91         59.14         6.91 o                         
  -5   4   6        373.83        383.37        13.90 o                         
  -4   4   6        300.70        295.40         8.58 o                         
  -3   4   6         24.51         20.09         3.34 o                         
  -2   4   6         11.22         10.13         3.65 o                         
  -1   4   6         36.37         36.07         3.70 o                         
   0   4   6        279.13        250.76         4.79 o                         
   1   4   6         36.27         33.91         2.43 o                         
   2   4   6         11.18          3.66         4.26 o                         
   3   4   6         24.59         29.26         3.67 o                         
   4   4   6        300.25        298.47         9.89 o                         
   5   4   6        372.82        400.01        14.28 o                         
   6   4   6         66.91         61.74         7.72 o                         
   7   4   6          4.02         12.15         8.19 o                         
   8   4   6         69.86         98.22        19.77 o                         
  -7   5   6         52.84         72.22         8.64 o                         
  -6   5   6         70.32         66.29         7.65 o                         
  -5   5   6         26.01         30.06         7.98 o                         
  -4   5   6        185.65        179.19        11.15 o                         
  -3   5   6         64.22         69.24         6.12 o                         
  -2   5   6         86.39         92.02         5.03 o                         
  -1   5   6        155.97        164.46         5.70 o                         
   0   5   6         89.11         91.31         3.85 o                         
   1   5   6        156.07        156.45         5.18 o                         
   2   5   6         86.71         81.66         4.46 o                         
   3   5   6         64.15         69.79         4.86 o                         
   4   5   6        185.53        175.77         8.42 o                         
   5   5   6         25.93         29.27         5.45 o                         
   6   5   6         70.72         62.87         7.96 o                         
   7   5   6         53.01         63.32         8.69 o                         
  -6   6   6        214.60        204.87        19.14 o                         
  -5   6   6          3.30          4.69         6.69 o                         
  -4   6   6        140.65        151.19        11.09 o                         
  -3   6   6        106.13         95.07         8.51 o                         
  -2   6   6        390.97        388.53        12.41 o                         
  -1   6   6        186.55        191.72         9.09 o                         
   0   6   6         27.89         33.46         3.27 o                         
   1   6   6        186.20        181.04         6.59 o                         
   2   6   6        390.54        397.09         9.54 o                         
   3   6   6        105.93         97.32         5.54 o                         
   4   6   6        140.37        139.86         8.17 o                         
   5   6   6          3.32          4.42         5.37 o                         
   6   6   6        214.38        218.35        13.17 o                         
  -6   7   6         88.22        142.99        25.42 o                         
  -5   7   6        468.15        496.41        36.65 o                         
  -4   7   6         28.93         28.50         5.94 o                         
  -3   7   6        133.06        107.84         9.78 o                         
  -2   7   6        140.47        146.87        10.46 o                         
  -1   7   6        381.61        387.66        15.15 o                         
   0   7   6        198.89        192.73        11.58 o                         
   1   7   6        382.17        383.02        12.22 o                         
   2   7   6        140.47        157.84         7.54 o                         
   3   7   6        132.70        134.94         8.30 o                         
   4   7   6         28.71         26.41         4.66 o                         
   5   7   6        466.94        529.02        19.15 o                         
   6   7   6         88.60         98.57        18.82 o                         
  -4   8   6         36.71         21.43        11.89 o                         
  -3   8   6        134.43        151.02        15.78 o                         
  -2   8   6         19.65         17.02         6.74 o                         
  -1   8   6         46.43         29.26        10.38 o                         
   0   8   6          5.85          0.64         6.15 o                         
   1   8   6         46.18         42.29         6.95 o                         
   2   8   6         19.65          9.07         5.15 o                         
   3   8   6        134.65        119.65         9.13 o                         
   4   8   6         37.06         49.10         7.92 o                         
  -3   9   6         36.35         55.14        17.14 o                         
  -2   9   6        115.08        133.93        21.83 o                         
  -1   9   6        112.47        123.78        23.81 o                         
   0   9   6        120.44        132.52        15.03 o                         
   1   9   6        112.75        137.75        22.15 o                         
   2   9   6        114.97        149.59        22.70 o                         
   3   9   6         36.16         27.35         8.50 o                         
   1   0   7          1.39          0.70         1.88 o                         
   2   0   7        180.89        167.97         3.78 o                         
   3   0   7        379.00        401.07         5.03 o                         
   4   0   7        388.10        404.70         7.97 o                         
   5   0   7        213.54        230.40        11.68 o                         
   6   0   7        104.16         97.08         4.75 o                         
   7   0   7         76.12         68.13         8.51 o                         
   8   0   7          0.71          4.68         5.77 o                         
   9   0   7          3.51          5.12        10.01 o                         
  -9   1   7         13.67         35.67        10.35 o                         
  -8   1   7         37.12         52.05         8.38 o                         
  -7   1   7         55.30         55.19         6.40 o                         
  -6   1   7        918.61        870.37        13.86 o                         
  -5   1   7        455.10        451.11         8.25 o                         
  -4   1   7        598.66        584.86         7.19 o                         
  -3   1   7        312.21        334.32         4.73 o                         
  -2   1   7         84.86         86.80         2.78 o                         
  -1   1   7       1721.38       1698.61        15.43 o                         
   0   1   7       9597.60       9650.44        44.98 o                         
   1   1   7       1720.58       1721.94        12.48 o                         
   2   1   7         85.43         86.41         3.34 o                         
   3   1   7        311.88        326.66         6.85 o                         
   4   1   7        599.10        583.78         8.10 o                         
   5   1   7        456.15        439.19         8.15 o                         
   6   1   7        919.15        892.86        15.51 o                         
   7   1   7         55.30         49.59         5.66 o                         
   8   1   7         37.34         31.73         7.41 o                         
   9   1   7         13.66         17.59        14.07 o                         
  -8   2   7         23.76         31.01         6.48 o                         
  -7   2   7         95.29         94.48         7.06 o                         
  -6   2   7        467.39        458.95        12.99 o                         
  -5   2   7        734.40        732.80        13.10 o                         
  -4   2   7          1.59          1.41         1.82 o                         
  -3   2   7        493.16        495.05         6.24 o                         
  -2   2   7       1710.85       1708.79        17.08 o                         
  -1   2   7        931.64        908.46         8.22 o                         
   0   2   7       1020.39        953.46         7.04 o                         
   1   2   7        931.12        875.92        19.48 o                         
   2   2   7       1711.82       1743.96        14.55 o                         
   3   2   7        492.90        494.12         7.53 o                         
   4   2   7          1.61          0.09         1.94 o                         
   5   2   7        734.38        744.07        14.47 o                         
   6   2   7        467.63        452.16        18.16 o                         
   7   2   7         95.10         97.02         7.41 o                         
   8   2   7         23.90         11.83         6.90 o                         
  -8   3   7          6.24          9.15         6.04 o                         
  -7   3   7         26.06         30.88         5.96 o                         
  -6   3   7         33.50         24.69         4.54 o                         
  -5   3   7        120.01        113.49         6.91 o                         
  -4   3   7        297.53        286.93         7.61 o                         
  -3   3   7         16.18         16.22         3.44 o                         
  -2   3   7         35.77         35.41         2.27 o                         
  -1   3   7        996.05        960.37         8.87 o                         
   0   3   7        195.47        216.57         3.83 o                         
   1   3   7        996.53        952.40         9.03 o                         
   2   3   7         35.99         33.35         2.70 o                         
   3   3   7         16.25         10.90         2.63 o                         
   4   3   7        297.48        281.53         7.81 o                         
   5   3   7        120.41        110.81         6.83 o                         
   6   3   7         33.55         31.33         6.02 o                         
   7   3   7         26.04         23.38         7.86 o                         
   8   3   7          6.25          6.24         9.10 o                         
  -8   4   7         58.64         49.36        13.39 o                         
  -7   4   7         65.53         62.49        11.38 o                         
  -6   4   7        191.13        207.99        20.36 o                         
  -5   4   7       1205.09       1171.23        23.69 o                         
  -4   4   7        209.11        194.60         7.88 o                         
  -3   4   7         31.14         27.70         4.48 o                         
  -2   4   7       1195.20       1232.93        12.87 o                         
  -1   4   7        468.06        469.99         7.76 o                         
   0   4   7        204.03        192.00         4.45 o                         
   1   4   7        468.18        475.60         5.99 o                         
   2   4   7       1195.62       1205.84        15.05 o                         
   3   4   7         31.03         32.37         3.71 o                         
   4   4   7        209.21        187.67         8.67 o                         
   5   4   7       1205.09       1179.03        20.38 o                         
   6   4   7        191.59        201.37        11.58 o                         
   7   4   7         65.59         93.35         9.56 o                         
   8   4   7         58.63         44.08        15.80 o                         
  -7   5   7         22.94         29.01         9.24 o                         
  -6   5   7        138.11        145.22        12.05 o                         
  -5   5   7        235.00        233.63        13.50 o                         
  -4   5   7        511.52        514.22        19.23 o                         
  -3   5   7         98.64         98.64         6.71 o                         
  -2   5   7        562.74        571.62        16.40 o                         
  -1   5   7        312.77        302.62         7.74 o                         
   0   5   7        529.40        532.23         9.49 o                         
   1   5   7        312.32        299.56         6.88 o                         
   2   5   7        562.37        572.68        10.45 o                         
   3   5   7         98.32         92.77         5.39 o                         
   4   5   7        511.87        488.96        13.42 o                         
   5   5   7        234.68        263.63        10.85 o                         
   6   5   7        138.46        153.03        10.71 o                         
   7   5   7         22.90         24.77         7.24 o                         
  -6   6   7         29.59         30.33         8.00 o                         
  -5   6   7         74.36         75.99         9.32 o                         
  -4   6   7         58.78         54.46         7.08 o                         
  -3   6   7        137.80        136.75         7.81 o                         
  -2   6   7         51.49         49.31         5.10 o                         
  -1   6   7        233.67        220.99         9.77 o                         
   0   6   7         56.08         65.25         3.95 o                         
   1   6   7        234.01        218.99         7.21 o                         
   2   6   7         51.30         44.89         4.75 o                         
   3   6   7        137.39        130.36         6.24 o                         
   4   6   7         59.05         76.80         6.51 o                         
   5   6   7         74.12         69.53         7.98 o                         
   6   6   7         29.66         22.97         5.99 o                         
  -6   7   7         81.16         85.19        19.39 o                         
  -5   7   7         61.82         56.80         9.84 o                         
  -4   7   7         92.36         89.24         8.41 o                         
  -3   7   7        122.45        136.83        10.99 o                         
  -2   7   7         19.52         22.33         6.95 o                         
  -1   7   7        129.10        134.82         8.55 o                         
   0   7   7         34.56         39.45         5.57 o                         
   1   7   7        129.15        132.39         7.82 o                         
   2   7   7         19.59         25.19         4.30 o                         
   3   7   7        122.37        120.90         7.29 o                         
   4   7   7         92.38        112.77         8.27 o                         
   5   7   7         61.69         71.21         8.83 o                         
   6   7   7         81.39         99.38        19.03 o                         
  -4   8   7        120.64        147.30        13.16 o                         
  -3   8   7         92.52        104.08        10.68 o                         
  -2   8   7         54.64         52.00         9.86 o                         
  -1   8   7         23.61         21.94         7.73 o                         
   0   8   7         13.49          3.36         6.83 o                         
   1   8   7         23.74         39.30        10.09 o                         
   2   8   7         54.65         68.31        10.85 o                         
   3   8   7         92.27         89.55        13.56 o                         
   4   8   7        120.67        131.38        11.11 o                         
  -3   9   7         32.08         22.44         9.38 o                         
  -2   9   7         27.07         35.28        10.98 o                         
  -1   9   7         17.86         23.51         9.22 o                         
   0   9   7          0.38         -5.98         8.21 o                         
   1   9   7         17.78         17.13        14.48 o                         
   2   9   7         26.89          9.56        11.72 o                         
   3   9   7         31.97         76.44        16.07 o                         
   0   0   8       1572.17       1660.28        12.30 o                         
   1   0   8         17.99         14.59         2.30 o                         
   2   0   8        157.90        144.54         3.74 o                         
   3   0   8          1.03         -0.25         1.43 o                         
   4   0   8        667.92        674.42         7.94 o                         
   5   0   8         54.79         53.87         3.85 o                         
   6   0   8        205.60        208.24         6.62 o                         
   7   0   8        225.04        217.47         9.81 o                         
   8   0   8         92.34         89.54         9.55 o                         
   9   0   8          0.00         -3.25        12.86 o                         
  -9   1   8         56.15         78.11        26.74 o                         
  -8   1   8         19.57         16.22         6.62 o                         
  -7   1   8        124.97        128.37         8.84 o                         
  -6   1   8         92.46        102.53         5.38 o                         
  -5   1   8        347.33        349.83         7.46 o                         
  -4   1   8         21.96         17.38         2.18 o                         
  -3   1   8        258.32        256.35         4.54 o                         
  -2   1   8        504.06        483.86         6.24 o                         
  -1   1   8        989.09        969.70         8.67 o                         
   0   1   8         12.05          7.10         1.63 o                         
   1   1   8        988.75        977.42        10.80 o                         
   2   1   8        504.92        475.68        14.28 o                         
   3   1   8        259.28        258.14         6.24 o                         
   4   1   8         22.03         14.86         2.41 o                         
   5   1   8        347.25        351.80         8.01 o                         
   6   1   8         92.51         89.17         5.62 o                         
   7   1   8        125.04        108.60         7.54 o                         
   8   1   8         19.69         16.79         8.56 o                         
  -8   2   8         27.78         13.38         5.84 o                         
  -7   2   8        259.56        234.76        10.62 o                         
  -6   2   8        324.55        326.96        11.18 o                         
  -5   2   8        376.04        358.99        10.43 o                         
  -4   2   8       1228.14       1231.56        10.82 o                         
  -3   2   8        170.21        175.97         4.13 o                         
  -2   2   8       1755.82       1819.64        12.55 o                         
  -1   2   8        897.00        899.18         9.44 o                         
   0   2   8        601.60        597.13         6.77 o                         
   1   2   8        897.77        899.27         8.89 o                         
   2   2   8       1755.22       1811.08        15.38 o                         
   3   2   8        169.71        188.14         5.47 o                         
   4   2   8       1228.02       1212.81        13.68 o                         
   5   2   8        376.62        364.31        10.52 o                         
   6   2   8        324.61        314.82        11.05 o                         
   7   2   8        259.57        246.81        10.75 o                         
   8   2   8         27.97         27.29         7.49 o                         
  -8   3   8         61.72         51.67        10.26 o                         
  -7   3   8          3.28          2.59         5.57 o                         
  -6   3   8        302.61        293.02        11.05 o                         
  -5   3   8         53.09         58.11         5.44 o                         
  -4   3   8        204.84        192.58         6.40 o                         
  -3   3   8         15.53          8.70         2.15 o                         
  -2   3   8         34.44         44.06         2.93 o                         
  -1   3   8         93.15         98.77         2.77 o                         
   0   3   8          3.23          5.74         1.51 o                         
   1   3   8         93.03         95.96         3.22 o                         
   2   3   8         34.50         42.08         2.92 o                         
   3   3   8         15.55          8.60         3.62 o                         
   4   3   8        205.19        186.17         6.63 o                         
   5   3   8         53.28         61.94         5.56 o                         
   6   3   8        302.47        326.34        13.53 o                         
   7   3   8          3.24          2.02         5.89 o                         
   8   3   8         61.61         59.99         8.38 o                         
  -8   4   8         18.96         -4.31        11.37 o                         
  -7   4   8         58.75         76.42         8.38 o                         
  -6   4   8        201.24        200.15        11.29 o                         
  -5   4   8        295.47        309.60        14.83 o                         
  -4   4   8        307.19        299.51         8.64 o                         
  -3   4   8        121.98        116.26         5.82 o                         
  -2   4   8        135.77        137.54         4.53 o                         
  -1   4   8        247.64        257.23        11.14 o                         
   0   4   8         39.36         39.03         2.76 o                         
   1   4   8        247.74        256.08         8.57 o                         
   2   4   8        135.96        135.38         5.61 o                         
   3   4   8        121.79        110.97         5.52 o                         
   4   4   8        307.39        302.88         8.92 o                         
   5   4   8        295.95        315.41        10.99 o                         
   6   4   8        201.83        203.46        11.56 o                         
   7   4   8         58.96         68.15         8.46 o                         
   8   4   8         19.09         27.98        12.01 o                         
  -7   5   8         35.94         41.51        11.09 o                         
  -6   5   8         82.87         79.74         9.28 o                         
  -5   5   8         77.44         86.62         9.52 o                         
  -4   5   8        591.51        583.08        14.25 o                         
  -3   5   8         65.21         71.12         5.58 o                         
  -2   5   8        300.02        281.35         8.28 o                         
  -1   5   8        812.40        816.60        13.04 o                         
   0   5   8        254.32        251.52         6.79 o                         
   1   5   8        811.96        807.56        10.99 o                         
   2   5   8        299.85        274.50         7.53 o                         
   3   5   8         65.13         72.91         5.15 o                         
   4   5   8        591.82        606.89        15.05 o                         
   5   5   8         77.55         88.56         7.09 o                         
   6   5   8         82.77         67.04         7.80 o                         
   7   5   8         35.76         48.31        13.57 o                         
  -6   6   8         11.91          8.52         6.74 o                         
  -5   6   8        225.17        223.68        14.15 o                         
  -4   6   8         30.48         27.58         5.51 o                         
  -3   6   8         16.24         14.44         4.29 o                         
  -2   6   8        155.27        152.81         7.59 o                         
  -1   6   8        103.37        109.07         5.97 o                         
   0   6   8          1.94         -1.45         3.01 o                         
   1   6   8        103.86         93.65         5.64 o                         
   2   6   8        155.26        144.76         6.75 o                         
   3   6   8         16.15         15.13         3.38 o                         
   4   6   8         30.54         19.38         4.55 o                         
   5   6   8        225.85        235.98        12.80 o                         
   6   6   8         12.00          9.18         5.88 o                         
  -5   7   8        206.13        203.68        18.26 o                         
  -4   7   8        128.73        126.45         8.51 o                         
  -3   7   8         51.49         52.85         9.09 o                         
  -2   7   8        190.75        191.80         9.47 o                         
  -1   7   8         50.66         54.13         5.83 o                         
   0   7   8         52.03         52.11         5.76 o                         
   1   7   8         50.61         53.29         4.97 o                         
   2   7   8        190.41        184.73         8.26 o                         
   3   7   8         51.33         55.83         6.34 o                         
   4   7   8        128.59        129.91        10.72 o                         
   5   7   8        206.43        228.11        13.53 o                         
   6   7   8        211.22        267.12        28.23 o                         
  -4   8   8         10.64         10.49         6.05 o                         
  -3   8   8         25.93         32.85         6.24 o                         
  -2   8   8          1.08          9.85         5.83 o                         
  -1   8   8         92.35        110.23        12.97 o                         
   0   8   8          3.36          5.70         8.08 o                         
   1   8   8         92.36        118.10        15.49 o                         
   2   8   8          1.11          7.29         6.94 o                         
   3   8   8         25.85         18.34         7.95 o                         
   4   8   8         10.66         14.12         6.43 o                         
  -2   9   8         79.53         88.99        18.95 o                         
  -1   9   8         48.53         65.93        12.40 o                         
   0   9   8        135.49        158.58        16.84 o                         
   1   9   8         48.68         55.20        16.43 o                         
   2   9   8         79.65        103.06        20.16 o                         
   3   9   8          0.07          3.43        12.01 o                         
   1   0   9        633.52        639.71         8.17 o                         
   2   0   9        607.88        640.12         8.55 o                         
   3   0   9        509.56        532.94         7.28 o                         
   4   0   9        681.71        694.49         9.44 o                         
   5   0   9        151.95        142.36         4.75 o                         
   6   0   9        122.12        131.72         5.58 o                         
   7   0   9          6.67          2.21         4.66 o                         
   8   0   9         56.95         63.65         9.37 o                         
  -9   1   9          6.64         -9.16         9.16 o                         
  -8   1   9         35.00         44.13         7.76 o                         
  -7   1   9         19.20         28.64         5.54 o                         
  -6   1   9         22.31         22.01         3.44 o                         
  -5   1   9       2456.69       2412.01        17.96 o                         
  -4   1   9         45.85         40.61         2.64 o                         
  -3   1   9         79.71         82.02         2.91 o                         
  -2   1   9       2401.63       2520.79        16.83 o                         
  -1   1   9       1321.91       1302.93        10.58 o                         
   0   1   9        940.83        911.25         8.18 o                         
   1   1   9       1320.44       1316.07        20.03 o                         
   2   1   9       2400.79       2515.51        18.87 o                         
   3   1   9         79.68         84.96         4.22 o                         
   4   1   9         45.71         41.61         3.44 o                         
   5   1   9       2456.11       2414.37        24.62 o                         
   6   1   9         22.27         24.19         3.85 o                         
   7   1   9         19.05          3.75         4.60 o                         
   8   1   9         35.03         30.04         7.76 o                         
  -8   2   9         18.14         10.72         5.92 o                         
  -7   2   9         38.54         43.97         5.63 o                         
  -6   2   9        634.24        609.03        15.17 o                         
  -5   2   9        512.38        500.33        10.73 o                         
  -4   2   9        586.15        578.49         8.03 o                         
  -3   2   9         29.80         23.17         3.05 o                         
  -2   2   9       1210.34       1203.97         9.58 o                         
  -1   2   9       1621.63       1651.20        10.80 o                         
   0   2   9         33.09         37.91         2.30 o                         
   1   2   9       1621.96       1657.86        13.10 o                         
   2   2   9       1208.57       1171.08        11.75 o                         
   3   2   9         29.85         24.71         2.90 o                         
   4   2   9        585.85        581.86        10.42 o                         
   5   2   9        512.84        523.87        12.59 o                         
   6   2   9        633.77        610.53        15.21 o                         
   7   2   9         38.66         44.68         5.85 o                         
   8   2   9         18.26         18.46         6.82 o                         
  -8   3   9         12.43         15.93        11.59 o                         
  -7   3   9         10.85          8.37         6.72 o                         
  -6   3   9         13.24         11.77         4.16 o                         
  -5   3   9        633.11        625.23        18.85 o                         
  -4   3   9        284.83        285.86         9.02 o                         
  -3   3   9        386.06        387.27         7.21 o                         
  -2   3   9        761.06        759.59        10.37 o                         
  -1   3   9       1087.64       1039.23         8.33 o                         
   0   3   9        222.48        242.99         4.42 o                         
   1   3   9       1086.54       1044.68         9.76 o                         
   2   3   9        760.51        736.45        10.32 o                         
   3   3   9        385.91        384.98         7.78 o                         
   4   3   9        284.26        285.42         8.27 o                         
   5   3   9        632.84        629.25        14.57 o                         
   6   3   9         13.29         11.80         5.23 o                         
   7   3   9         11.01         18.59         6.08 o                         
   8   3   9         12.22          9.04         7.91 o                         
  -7   4   9         16.27         24.06         7.07 o                         
  -6   4   9        201.99        190.80        13.08 o                         
  -5   4   9          3.12          3.02         4.39 o                         
  -4   4   9        105.42        106.98         6.15 o                         
  -3   4   9        435.83        458.96        11.08 o                         
  -2   4   9       1239.21       1262.97        13.20 o                         
  -1   4   9        505.72        487.65         7.47 o                         
   0   4   9          8.70         21.99         5.76 o                         
   1   4   9        505.48        488.03         6.35 o                         
   2   4   9       1237.91       1285.80        14.48 o                         
   3   4   9        436.00        463.78        10.49 o                         
   4   4   9        105.51        103.09         5.83 o                         
   5   4   9          3.22          1.96         3.94 o                         
   6   4   9        201.45        199.47        12.16 o                         
   7   4   9         16.37         11.15         7.01 o                         
  -7   5   9         22.89         31.90         8.69 o                         
  -6   5   9         78.35         85.13         9.66 o                         
  -5   5   9        334.48        351.91        16.61 o                         
  -4   5   9        343.35        352.49        11.38 o                         
  -3   5   9         36.11         39.88         4.58 o                         
  -2   5   9        208.73        188.92         7.00 o                         
  -1   5   9        252.42        233.64         6.70 o                         
   0   5   9        382.78        360.07         8.19 o                         
   1   5   9        252.08        237.12         7.90 o                         
   2   5   9        208.26        204.42         6.66 o                         
   3   5   9         36.09         36.10         4.27 o                         
   4   5   9        343.32        360.52        11.98 o                         
   5   5   9        333.59        315.95        11.83 o                         
   6   5   9         78.10         88.68         9.11 o                         
   7   5   9         22.91         31.95         7.78 o                         
  -6   6   9         65.01         88.41        18.43 o                         
  -5   6   9         15.14         28.65         7.13 o                         
  -4   6   9         27.95         30.22         4.93 o                         
  -3   6   9        231.21        230.78         8.88 o                         
  -2   6   9        101.05         96.00         6.02 o                         
  -1   6   9         19.79         20.32         4.23 o                         
   0   6   9        421.42        380.27        14.11 o                         
   1   6   9         19.90         21.35         3.55 o                         
   2   6   9        100.85        100.13         6.03 o                         
   3   6   9        231.68        231.81         8.12 o                         
   4   6   9         27.88         28.05         4.95 o                         
   5   6   9         15.08         22.71         4.98 o                         
   6   6   9         64.79         71.19        10.07 o                         
  -5   7   9         77.61         86.52        10.53 o                         
  -4   7   9         27.19         21.20         5.91 o                         
  -3   7   9         59.47         67.11         6.78 o                         
  -2   7   9         72.58         66.91         6.40 o                         
  -1   7   9        126.43        115.90         7.40 o                         
   0   7   9         18.53         27.51         6.39 o                         
   1   7   9        126.20        112.98         7.32 o                         
   2   7   9         72.39         77.12         6.40 o                         
   3   7   9         59.20         60.16         6.63 o                         
   4   7   9         27.15         31.86         6.02 o                         
   5   7   9         77.58         70.60         8.68 o                         
   6   7   9        136.36        114.87        21.03 o                         
  -4   8   9         58.38         88.62        10.50 o                         
  -3   8   9          7.64         -1.30         5.82 o                         
  -2   8   9        135.72        146.12        10.09 o                         
  -1   8   9        102.98         99.87        10.36 o                         
   0   8   9         23.41         16.34         8.18 o                         
   1   8   9        102.94        113.24        16.84 o                         
   2   8   9        135.72        150.12        12.39 o                         
   3   8   9          7.70          7.60         5.45 o                         
   4   8   9         58.44         68.45         9.19 o                         
  -2   9   9         61.22         46.83        15.92 o                         
  -1   9   9         38.90         44.75        10.77 o                         
   0   9   9         33.61         27.53        10.51 o                         
   1   9   9         39.02         45.18        10.76 o                         
   0   0  10         90.21        104.10         3.78 o                         
   1   0  10      15339.16      16648.73        64.54 o                         
   2   0  10       1811.54       1896.36        13.98 o                         
   3   0  10       1475.44       1537.54        12.98 o                         
   4   0  10         55.37         66.41         4.06 o                         
   5   0  10        231.41        209.78         5.99 o                         
   6   0  10        182.65        155.67         7.25 o                         
   7   0  10        431.57        434.04        13.54 o                         
   8   0  10          0.01         -1.36         7.61 o                         
  -9   1  10         37.78         54.65        16.07 o                         
  -8   1  10         10.04         10.82         6.21 o                         
  -7   1  10         17.12         13.84         5.66 o                         
  -6   1  10        345.14        338.42        10.99 o                         
  -5   1  10        630.53        604.45         9.33 o                         
  -4   1  10        469.96        444.98         7.55 o                         
  -3   1  10        205.12        203.18         4.75 o                         
  -2   1  10        440.54        447.05         7.58 o                         
  -1   1  10       1229.37       1293.98        11.07 o                         
   0   1  10        469.63        447.52         6.11 o                         
   1   1  10       1229.51       1267.59        16.85 o                         
   2   1  10        441.34        444.51         7.79 o                         
   3   1  10        205.16        197.84         6.54 o                         
   4   1  10        469.94        454.36         9.27 o                         
   5   1  10        631.45        634.24        13.60 o                         
   6   1  10        345.00        305.39        11.03 o                         
   7   1  10         17.08         13.60         5.70 o                         
   8   1  10          9.96         11.10         6.49 o                         
  -8   2  10        295.70        293.95        14.42 o                         
  -7   2  10        141.45        123.24         8.01 o                         
  -6   2  10        193.11        178.72         8.78 o                         
  -5   2  10        402.55        400.21        10.78 o                         
  -4   2  10        222.55        237.12         5.48 o                         
  -3   2  10        162.67        187.82         7.60 o                         
  -2   2  10       1275.99       1303.60        10.42 o                         
  -1   2  10        923.24        988.64        13.41 o                         
   0   2  10        173.48        190.35         4.73 o                         
   1   2  10        922.23        975.77        10.44 o                         
   2   2  10       1277.04       1323.47        12.76 o                         
   3   2  10        162.75        170.27        11.25 o                         
   4   2  10        221.47        229.22         6.99 o                         
   5   2  10        402.42        411.99        11.52 o                         
   6   2  10        192.39        183.22         9.47 o                         
   7   2  10        141.41        125.96         8.73 o                         
   8   2  10        295.58        284.84        20.50 o                         
  -8   3  10         67.78         46.94        25.02 o                         
  -7   3  10         22.25         29.91         6.58 o                         
  -6   3  10         39.14         30.79         5.43 o                         
  -5   3  10        382.75        402.96        13.19 o                         
  -4   3  10         63.03         51.92         4.63 o                         
  -3   3  10        759.75        769.29        10.29 o                         
  -2   3  10       1208.16       1238.80         9.38 o                         
  -1   3  10        167.21        173.07         3.99 o                         
   0   3  10        399.75        445.14         6.59 o                         
   1   3  10        167.75        173.70         5.01 o                         
   2   3  10       1207.98       1233.03        20.46 o                         
   3   3  10        759.98        778.31        11.21 o                         
   4   3  10         62.95         55.90         4.36 o                         
   5   3  10        382.08        393.05        15.91 o                         
   6   3  10         39.12         41.72         6.46 o                         
   7   3  10         22.19         23.46         6.30 o                         
   8   3  10         67.74         86.68        12.22 o                         
  -7   4  10        113.05        103.32        10.57 o                         
  -6   4  10        389.86        436.57        25.19 o                         
  -5   4  10         51.78         45.36         6.02 o                         
  -4   4  10         20.71         19.33         4.20 o                         
  -3   4  10        408.83        421.34        10.75 o                         
  -2   4  10        228.61        213.82         5.63 o                         
  -1   4  10         41.47         38.88         2.83 o                         
   0   4  10        138.11        144.84         3.73 o                         
   1   4  10         41.39         34.48         2.72 o                         
   2   4  10        229.00        206.19         6.39 o                         
   3   4  10        408.95        405.20        10.03 o                         
   4   4  10         20.62         20.67         3.73 o                         
   5   4  10         51.71         52.69         5.71 o                         
   6   4  10        389.51        431.96        16.52 o                         
   7   4  10        113.19        125.64        10.90 o                         
  -7   5  10        110.77        106.35        19.22 o                         
  -6   5  10          9.23         12.14         5.78 o                         
  -5   5  10        127.68        139.53        10.27 o                         
  -4   5  10        391.57        411.81        14.13 o                         
  -3   5  10        188.44        161.57         7.59 o                         
  -2   5  10       1009.11        999.58        15.48 o                         
  -1   5  10        877.27        880.32        12.58 o                         
   0   5  10        157.21        138.22         5.65 o                         
   1   5  10        877.99        845.64        17.67 o                         
   2   5  10       1008.59       1028.14        14.21 o                         
   3   5  10        188.62        180.74         7.56 o                         
   4   5  10        392.11        392.57        12.48 o                         
   5   5  10        127.97        134.97         9.31 o                         
   6   5  10          9.15         10.88         5.57 o                         
   7   5  10        110.82        140.88        15.64 o                         
  -6   6  10         51.04         49.35         9.45 o                         
  -5   6  10         87.65        105.54        10.94 o                         
  -4   6  10        110.82        106.93         8.06 o                         
  -3   6  10         20.20         24.08         4.28 o                         
  -2   6  10        152.94        148.88         9.05 o                         
  -1   6  10        504.84        476.73        17.84 o                         
   0   6  10         68.87         79.40         5.61 o                         
   1   6  10        505.31        504.13        13.26 o                         
   2   6  10        153.12        138.03         7.80 o                         
   3   6  10         20.28         23.30         4.12 o                         
   4   6  10        111.05         99.54         7.53 o                         
   5   6  10         87.55         92.61         7.61 o                         
   6   6  10         51.05         46.00         8.85 o                         
  -5   7  10          0.93         15.79         6.67 o                         
  -4   7  10         80.60         98.36        13.50 o                         
  -3   7  10         40.12         47.78         6.11 o                         
  -2   7  10        123.91        130.55         8.13 o                         
  -1   7  10        252.60        247.34        11.74 o                         
   0   7  10          2.74          3.06         5.27 o                         
   1   7  10        252.92        231.15        10.74 o                         
   2   7  10        124.47        126.86         8.73 o                         
   3   7  10         40.05         55.71         6.25 o                         
   4   7  10         80.86         67.99         8.00 o                         
   5   7  10          0.89         -7.74         7.74 o                         
   6   7  10         24.01         30.54        15.43 o                         
  -4   8  10        150.38        157.43        23.08 o                         
  -3   8  10        110.81        109.40         9.54 o                         
  -2   8  10         18.71         21.16         4.92 o                         
  -1   8  10         36.53         35.23         7.47 o                         
   0   8  10         76.78         90.55        10.06 o                         
   1   8  10         36.60         31.68         7.58 o                         
   2   8  10         18.91         14.22         6.48 o                         
   3   8  10        110.94        100.32         9.60 o                         
   4   8  10        150.99        140.74        11.11 o                         
   0   9  10        810.07        961.33        54.12 o                         
   1   0  11       1414.93       1424.28        13.29 o                         
   2   0  11        237.31        266.46         6.09 o                         
   3   0  11        237.49        223.77         5.35 o                         
   4   0  11         25.97         26.94         3.63 o                         
   5   0  11         17.25         21.82         3.28 o                         
   6   0  11         14.96         12.44         3.63 o                         
   7   0  11         21.98         23.09         7.28 o                         
   8   0  11          2.41         -5.37         7.87 o                         
  -8   1  11         98.43         98.80        12.58 o                         
  -7   1  11          4.32          2.13         5.45 o                         
  -6   1  11         44.52         53.20         6.03 o                         
  -5   1  11         22.71         24.73         3.03 o                         
  -4   1  11        454.90        452.15         7.82 o                         
  -3   1  11        389.05        404.70         8.84 o                         
  -2   1  11        149.31        156.12         4.91 o                         
  -1   1  11        263.32        307.05         5.83 o                         
   0   1  11        115.64        115.92         3.46 o                         
   1   1  11        263.27        304.32         7.42 o                         
   2   1  11        148.77        150.11         4.96 o                         
   3   1  11        389.52        395.99         7.99 o                         
   4   1  11        455.23        452.11         9.56 o                         
   5   1  11         22.51         17.40         3.92 o                         
   6   1  11         44.85         40.13         5.28 o                         
   7   1  11          4.33          0.28         5.55 o                         
   8   1  11         98.31        102.21        10.75 o                         
  -8   2  11         56.95         51.59         8.55 o                         
  -7   2  11         31.02         30.75         5.36 o                         
  -6   2  11        135.22        134.54        10.23 o                         
  -5   2  11        411.91        404.46         9.99 o                         
  -4   2  11        378.08        388.70         7.59 o                         
  -3   2  11          3.58         -4.06         4.06 o                         
  -2   2  11        564.70        586.24         7.69 o                         
  -1   2  11        706.54        758.98         8.54 o                         
   0   2  11         86.87         80.59         3.20 o                         
   1   2  11        706.61        745.65        13.69 o                         
   2   2  11        564.70        588.89         8.93 o                         
   3   2  11          3.61          2.75         5.19 o                         
   4   2  11        377.25        388.06        10.69 o                         
   5   2  11        411.26        379.13        11.37 o                         
   6   2  11        135.20        144.91         9.36 o                         
   7   2  11         31.09         43.94         5.96 o                         
   8   2  11         56.57         74.42        10.34 o                         
  -8   3  11         11.53         -0.88        11.83 o                         
  -7   3  11         76.01         77.06         8.67 o                         
  -6   3  11        115.79        114.71         8.60 o                         
  -5   3  11         25.91         21.23         4.45 o                         
  -4   3  11        316.31        312.50         8.89 o                         
  -3   3  11        700.45        720.63        10.25 o                         
  -2   3  11        415.51        417.17         8.92 o                         
  -1   3  11       6195.36       6289.09        27.55 o                         
   0   3  11        165.97        172.24         4.38 o                         
   1   3  11       6193.11       6367.04        25.74 o                         
   2   3  11        416.07        411.24         9.59 o                         
   3   3  11        701.29        702.70        11.00 o                         
   4   3  11        315.93        291.48         8.86 o                         
   5   3  11         25.92         25.24         4.39 o                         
   6   3  11        115.68        130.58         9.56 o                         
   7   3  11         76.23         85.42        10.48 o                         
   8   3  11         11.39         23.15         8.50 o                         
  -7   4  11        105.87        103.80        10.95 o                         
  -6   4  11        117.24        125.70        11.11 o                         
  -5   4  11         48.64         72.22        10.51 o                         
  -4   4  11        320.17        330.78        11.78 o                         
  -3   4  11         75.97         73.92         5.14 o                         
  -2   4  11         19.68         17.46         2.78 o                         
  -1   4  11        175.29        164.39         5.03 o                         
   0   4  11          0.13          0.49         1.64 o                         
   1   4  11        175.47        173.06         5.04 o                         
   2   4  11         19.85         15.30         3.14 o                         
   3   4  11         76.03         67.17         4.80 o                         
   4   4  11        320.35        341.98        10.00 o                         
   5   4  11         48.36         54.15         6.11 o                         
   6   4  11        117.55        115.64         9.34 o                         
   7   4  11        106.09        116.48        10.39 o                         
  -6   5  11        120.19        117.18        11.31 o                         
  -5   5  11        364.71        375.46        17.28 o                         
  -4   5  11        142.28        162.57        11.02 o                         
  -3   5  11        299.79        286.62         9.70 o                         
  -2   5  11        153.05        139.04         6.38 o                         
  -1   5  11        539.06        540.25        10.89 o                         
   0   5  11         82.83         81.64         4.46 o                         
   1   5  11        538.39        547.35        11.24 o                         
   2   5  11        153.03        155.00         7.91 o                         
   3   5  11        299.39        299.66         9.49 o                         
   4   5  11        141.83        149.18         8.45 o                         
   5   5  11        364.71        372.77        13.20 o                         
   6   5  11        120.23        121.58        10.19 o                         
   7   5  11         14.57          9.28        11.22 o                         
  -6   6  11         21.12         31.51         8.94 o                         
  -5   6  11        188.93        192.84        13.47 o                         
  -4   6  11        252.54        257.52        12.22 o                         
  -3   6  11        371.46        375.41        12.37 o                         
  -2   6  11        883.90        844.83        20.06 o                         
  -1   6  11         63.58         61.47         7.77 o                         
   0   6  11       2501.99       2585.07        36.20 o                         
   1   6  11         63.53         59.98         6.07 o                         
   2   6  11        884.00        833.06        33.31 o                         
   3   6  11        370.91        374.37        12.62 o                         
   4   6  11        252.01        247.16        10.95 o                         
   5   6  11        188.98        189.00        10.23 o                         
   6   6  11         21.20         36.07         8.04 o                         
  -5   7  11         17.55         13.78         6.53 o                         
  -4   7  11          3.24          2.84         6.07 o                         
  -3   7  11         63.62         67.82         7.91 o                         
  -2   7  11         56.31         67.51         6.60 o                         
  -1   7  11         33.54         29.44         5.75 o                         
   0   7  11         36.48         33.19         6.64 o                         
   1   7  11         33.48         29.82         5.51 o                         
   2   7  11         56.42         56.72         6.89 o                         
   3   7  11         64.01         67.72         6.69 o                         
   4   7  11          3.20          4.89         5.57 o                         
   5   7  11         17.64         18.92         6.76 o                         
   6   7  11         63.27         79.08        17.17 o                         
  -4   8  11         12.55         -3.11        11.66 o                         
  -3   8  11        127.18        162.85        18.18 o                         
  -2   8  11        270.11        279.74        12.36 o                         
  -1   8  11          4.92          9.12        10.24 o                         
   0   8  11         74.40         63.85         8.89 o                         
   1   8  11          4.89         12.47         7.21 o                         
   2   8  11        269.85        261.46        35.90 o                         
   3   8  11        127.27        144.57         9.82 o                         
   4   8  11         12.56         42.41        11.61 o                         
   0   0  12         65.11         54.43         3.16 o                         
   1   0  12       5187.10       5256.61        26.31 o                         
   2   0  12       3641.09       3935.02        23.48 o                         
   3   0  12        366.14        369.48         7.23 o                         
   4   0  12        399.45        378.99         8.88 o                         
   5   0  12         81.37         84.07         5.15 o                         
   6   0  12          6.72          6.74         3.87 o                         
   7   0  12        316.22        317.77        13.58 o                         
   8   0  12         34.37         26.40         9.73 o                         
  -8   1  12          0.73         -1.73         8.40 o                         
  -7   1  12         76.99         76.71         8.86 o                         
  -6   1  12        165.58        163.89         9.08 o                         
  -5   1  12        667.11        631.15        10.47 o                         
  -4   1  12        178.65        172.54         5.46 o                         
  -3   1  12        621.57        689.64        17.63 o                         
  -2   1  12        137.77        145.45         4.15 o                         
  -1   1  12        282.30        292.69         5.95 o                         
   0   1  12        463.84        483.68         6.85 o                         
   1   1  12        281.73        291.10         6.63 o                         
   2   1  12        138.23        136.49         5.30 o                         
   3   1  12        622.04        670.35        27.83 o                         
   4   1  12        177.59        176.85         6.39 o                         
   5   1  12        667.28        634.80        14.09 o                         
   6   1  12        165.82        169.19         9.86 o                         
   7   1  12         77.22         67.09         7.46 o                         
   8   1  12          0.72         -0.65         6.26 o                         
  -8   2  12        150.54        161.57        17.47 o                         
  -7   2  12        157.79        169.40        10.60 o                         
  -6   2  12         97.93         98.63         9.49 o                         
  -5   2  12          7.23         10.73         3.52 o                         
  -4   2  12        693.91        705.66        10.34 o                         
  -3   2  12        244.53        257.85         5.94 o                         
  -2   2  12        653.87        670.21         8.50 o                         
  -1   2  12        128.26        136.99         4.30 o                         
   0   2  12        241.21        246.34         5.29 o                         
   1   2  12        128.64        130.85         4.14 o                         
   2   2  12        653.93        658.80         9.72 o                         
   3   2  12        245.00        247.34         7.51 o                         
   4   2  12        693.41        706.68        14.38 o                         
   5   2  12          7.32          3.55         3.59 o                         
   6   2  12         97.70         84.99        13.01 o                         
   7   2  12        157.84        161.62        17.12 o                         
   8   2  12        150.53        170.29        15.47 o                         
  -8   3  12         47.21         42.51        17.86 o                         
  -7   3  12         91.72         92.64         8.76 o                         
  -6   3  12        123.82        144.21        11.07 o                         
  -5   3  12        558.43        532.02        15.56 o                         
  -4   3  12         82.19         80.55         4.52 o                         
  -3   3  12        173.29        177.05         5.49 o                         
  -2   3  12         30.82         28.95         2.82 o                         
  -1   3  12        361.78        375.50         6.69 o                         
   0   3  12        466.20        461.56         7.18 o                         
   1   3  12        361.33        390.36         6.70 o                         
   2   3  12         31.05         28.82         3.12 o                         
   3   3  12        173.02        165.45         8.14 o                         
   4   3  12         82.43         68.81         5.50 o                         
   5   3  12        558.80        531.45        22.66 o                         
   6   3  12        123.95        130.50        12.26 o                         
   7   3  12         91.98         91.14         9.28 o                         
   8   3  12         47.47         32.54        13.38 o                         
  -7   4  12         21.53         24.65         7.95 o                         
  -6   4  12         74.15         70.59         8.81 o                         
  -5   4  12        184.02        167.03        11.18 o                         
  -4   4  12        210.30        219.13         9.92 o                         
  -3   4  12        165.27        155.69         6.15 o                         
  -2   4  12         49.51         44.32         3.37 o                         
  -1   4  12        149.21        151.97         5.12 o                         
   0   4  12         26.37         25.77         2.78 o                         
   1   4  12        148.77        144.41         4.55 o                         
   2   4  12         49.28         42.75         3.69 o                         
   3   4  12        164.79        145.68         6.64 o                         
   4   4  12        210.35        216.03        10.13 o                         
   5   4  12        183.97        177.78         9.12 o                         
   6   4  12         74.21         78.30         8.34 o                         
   7   4  12         21.30         12.50         8.32 o                         
  -6   5  12         29.99         36.03         7.76 o                         
  -5   5  12        201.51        211.20        13.71 o                         
  -4   5  12        815.14        798.64        22.76 o                         
  -3   5  12        360.73        340.62        10.84 o                         
  -2   5  12         50.55         54.97         4.56 o                         
  -1   5  12        606.89        616.15        11.13 o                         
   0   5  12        353.90        330.58         8.46 o                         
   1   5  12        606.67        603.43        11.46 o                         
   2   5  12         50.98         50.22         4.21 o                         
   3   5  12        360.90        347.51        10.33 o                         
   4   5  12        813.68        820.31        19.40 o                         
   5   5  12        201.23        200.89        10.09 o                         
   6   5  12         30.03         18.04         6.17 o                         
   7   5  12         68.57         84.13        17.55 o                         
  -6   6  12         27.39         53.16        17.07 o                         
  -5   6  12          4.75         -0.63         5.65 o                         
  -4   6  12          8.35          8.90         4.66 o                         
  -3   6  12         21.46         18.38         4.47 o                         
  -2   6  12        239.97        230.03         9.70 o                         
  -1   6  12        592.92        577.58        16.34 o                         
   0   6  12        309.01        323.83        11.08 o                         
   1   6  12        592.08        571.97        13.22 o                         
   2   6  12        240.06        252.53        11.30 o                         
   3   6  12         21.37         23.40         4.76 o                         
   4   6  12          8.43         11.52         4.81 o                         
   5   6  12          4.77          2.27         6.61 o                         
   6   6  12         27.43         50.12        16.08 o                         
  -5   7  12         18.32         24.24        10.25 o                         
  -4   7  12         22.73         26.88         6.28 o                         
  -3   7  12         62.02         60.12         6.39 o                         
  -2   7  12         66.99         75.06         6.71 o                         
  -1   7  12         56.66         52.92         7.72 o                         
   0   7  12         49.39         59.36         6.58 o                         
   1   7  12         56.29         41.94         9.04 o                         
   2   7  12         66.92         65.52         9.90 o                         
   3   7  12         61.85         45.07         7.70 o                         
   4   7  12         22.54         25.80         6.37 o                         
   5   7  12         18.22         31.01         8.63 o                         
  -3   8  12        121.31        115.80         8.87 o                         
  -2   8  12        138.09        128.75        10.05 o                         
  -1   8  12         87.57         95.84        10.95 o                         
   0   8  12          0.23          9.80         6.56 o                         
   1   8  12         87.33         92.24        10.29 o                         
   2   8  12        137.80        116.96        19.55 o                         
   3   8  12        120.99        119.80         9.89 o                         
   4   8  12          3.16         15.13         8.56 o                         
   1   0  13         33.83         31.20         3.36 o                         
   2   0  13        303.14        295.39         7.63 o                         
   3   0  13        230.00        215.07         5.75 o                         
   4   0  13       1363.15       1348.90        16.68 o                         
   5   0  13        334.26        318.11         8.98 o                         
   6   0  13          4.19          6.55         4.00 o                         
   7   0  13        195.02        213.99        13.54 o                         
   8   0  13         27.52         42.21         9.24 o                         
  -8   1  13         74.16         94.99        12.75 o                         
  -7   1  13         10.05         18.07         6.27 o                         
  -6   1  13         71.89         67.19         6.61 o                         
  -5   1  13       1025.17        996.44        15.10 o                         
  -4   1  13        288.44        267.75         6.88 o                         
  -3   1  13        365.59        335.57         7.64 o                         
  -2   1  13        560.02        559.40         8.57 o                         
  -1   1  13       1479.51       1608.76        14.11 o                         
   0   1  13         81.20         81.83         3.29 o                         
   1   1  13       1480.64       1599.28        15.53 o                         
   2   1  13        558.96        577.58        10.64 o                         
   3   1  13        365.42        333.92        10.63 o                         
   4   1  13        288.31        268.82         8.61 o                         
   5   1  13       1025.97        991.40        19.96 o                         
   6   1  13         71.67         79.65         8.14 o                         
   7   1  13         10.04         -6.45         6.59 o                         
   8   1  13         74.08         81.45        13.79 o                         
  -8   2  13         19.42         18.51        19.08 o                         
  -7   2  13        136.88        160.67        10.79 o                         
  -6   2  13        105.30         94.26        11.85 o                         
  -5   2  13        184.42        165.23         7.04 o                         
  -4   2  13       1790.36       1794.45        19.48 o                         
  -3   2  13        172.53        180.66         5.48 o                         
  -2   2  13        246.80        278.93         8.90 o                         
  -1   2  13        536.52        558.93         7.98 o                         
   0   2  13       1186.79       1253.64        11.93 o                         
   1   2  13        537.19        561.05         8.29 o                         
   2   2  13        247.49        289.83        10.44 o                         
   3   2  13        172.13        178.36         5.71 o                         
   4   2  13       1791.27       1797.42        26.08 o                         
   5   2  13        184.24        176.38         8.40 o                         
   6   2  13        105.34         96.71         8.32 o                         
   7   2  13        136.78        134.16         9.09 o                         
   8   2  13         19.29         20.79         9.72 o                         
  -8   3  13         13.20         -4.03         9.43 o                         
  -7   3  13         71.39         81.75         8.58 o                         
  -6   3  13         18.78         18.13         5.95 o                         
  -5   3  13        409.92        391.46        13.67 o                         
  -4   3  13        164.22        171.95         6.33 o                         
  -3   3  13         77.72         82.39         4.37 o                         
  -2   3  13         11.23          6.63         2.88 o                         
  -1   3  13       2033.18       2009.85        13.95 o                         
   0   3  13          3.49         29.37         9.00 o                         
   1   3  13       2035.38       1999.04        13.33 o                         
   2   3  13         11.31          2.21         4.06 o                         
   3   3  13         77.80         76.50         4.43 o                         
   4   3  13        164.26        169.75         7.24 o                         
   5   3  13        410.19        397.02        12.47 o                         
   6   3  13         18.73         21.01         6.15 o                         
   7   3  13         71.53         81.00         8.80 o                         
   8   3  13         13.31          8.32        10.26 o                         
  -7   4  13         28.94         48.04         8.37 o                         
  -6   4  13         12.37          7.60         6.06 o                         
  -5   4  13        143.87        145.19        10.85 o                         
  -4   4  13        145.98        134.60         7.32 o                         
  -3   4  13          2.47          1.53         2.88 o                         
  -2   4  13        548.10        551.67         9.71 o                         
  -1   4  13        201.94        198.49         5.96 o                         
   0   4  13        118.51        121.07         5.92 o                         
   1   4  13        202.38        205.13         6.00 o                         
   2   4  13        549.18        535.13        15.83 o                         
   3   4  13          2.40          3.68         3.36 o                         
   4   4  13        146.09        135.64         6.84 o                         
   5   4  13        143.95        140.63         8.40 o                         
   6   4  13         12.31          6.57         5.10 o                         
   7   4  13         29.02         27.88         8.54 o                         
  -6   5  13         13.96         16.29         8.05 o                         
  -5   5  13        262.59        262.93        15.14 o                         
  -4   5  13         11.02         10.87         4.36 o                         
  -3   5  13        269.83        234.90         9.29 o                         
  -2   5  13         19.97         19.82         5.85 o                         
  -1   5  13        804.19        784.49        12.77 o                         
   0   5  13        450.27        431.26         9.84 o                         
   1   5  13        804.81        785.32        13.33 o                         
   2   5  13         20.05         16.31         3.51 o                         
   3   5  13        269.90        255.25         9.71 o                         
   4   5  13         10.99         11.15         4.00 o                         
   5   5  13        263.24        265.97        11.54 o                         
   6   5  13         13.93         15.77         6.60 o                         
  -6   6  13        105.88        136.71        22.09 o                         
  -5   6  13         18.59         22.44         6.72 o                         
  -4   6  13         76.57         78.03        11.04 o                         
  -3   6  13         51.52         46.33         5.29 o                         
  -2   6  13          9.09          2.46         5.33 o                         
  -1   6  13        172.30        168.97         9.61 o                         
   0   6  13       1260.18       1282.31        21.48 o                         
   1   6  13        172.56        174.23         7.85 o                         
   2   6  13          9.24          9.15         4.80 o                         
   3   6  13         51.42         46.93         5.73 o                         
   4   6  13         76.80         88.13         7.48 o                         
   5   6  13         18.62         21.96         5.30 o                         
   6   6  13        106.02        141.46        21.28 o                         
  -5   7  13         63.30         52.53        16.20 o                         
  -4   7  13         14.82         18.00         5.25 o                         
  -3   7  13        136.59        132.41         8.67 o                         
  -2   7  13         21.95          8.11         7.06 o                         
  -1   7  13         86.73         85.26         9.78 o                         
   0   7  13         22.22         39.86         6.34 o                         
   1   7  13         86.84         90.86         7.15 o                         
   2   7  13         21.94         17.86         5.86 o                         
   3   7  13        136.51        154.05         9.35 o                         
   4   7  13         14.83          8.82         6.23 o                         
   5   7  13         63.08         71.67        16.20 o                         
  -3   8  13         24.39         22.36         6.34 o                         
  -2   8  13         11.22         13.41         5.86 o                         
  -1   8  13          1.31          4.83         6.43 o                         
   0   8  13          0.62         -0.64         5.50 o                         
   1   8  13          1.30          2.45         5.99 o                         
   2   8  13         11.19          7.76         5.33 o                         
   3   8  13         24.51         29.97         6.41 o                         
   4   8  13         82.99         93.63        18.48 o                         
   0   0  14       1163.29       1211.27        15.98 o                         
   1   0  14       1075.41       1095.14        12.16 o                         
   2   0  14        217.51        254.67         6.65 o                         
   3   0  14        127.77        116.13         4.90 o                         
   4   0  14        821.37        841.85        13.63 o                         
   5   0  14          2.14          1.46         3.07 o                         
   6   0  14          3.86          6.40         3.72 o                         
   7   0  14         83.57         99.25         9.97 o                         
   8   0  14         10.35         23.18        10.17 o                         
  -8   1  14         10.55         -0.70         8.97 o                         
  -7   1  14         32.03         35.99         9.05 o                         
  -6   1  14          8.87          2.86         5.61 o                         
  -5   1  14        382.47        379.90         9.79 o                         
  -4   1  14        147.24        135.10         7.03 o                         
  -3   1  14         32.19         27.07         3.00 o                         
  -2   1  14        192.78        174.43         5.27 o                         
  -1   1  14         41.41         44.44         2.91 o                         
   0   1  14        217.89        185.90         5.06 o                         
   1   1  14         41.74         48.10         3.47 o                         
   2   1  14        192.74        185.80         8.83 o                         
   3   1  14         32.13         31.62         3.39 o                         
   4   1  14        147.84        145.98         6.25 o                         
   5   1  14        382.32        384.67        11.63 o                         
   6   1  14          8.85          7.18         6.26 o                         
   7   1  14         31.80         13.66         6.48 o                         
   8   1  14         10.53          0.81         9.83 o                         
  -8   2  14         12.72         -1.79        10.44 o                         
  -7   2  14         68.18         87.28         8.51 o                         
  -6   2  14         21.15         17.02         5.68 o                         
  -5   2  14        403.59        413.79        10.74 o                         
  -4   2  14        884.56        880.09        15.19 o                         
  -3   2  14         92.32         92.10         4.16 o                         
  -2   2  14        314.59        328.08         9.49 o                         
  -1   2  14       1068.67       1049.99        11.26 o                         
   0   2  14        356.57        391.98         7.06 o                         
   1   2  14       1069.04       1033.18        11.47 o                         
   2   2  14        314.81        327.10         7.88 o                         
   3   2  14         92.31         94.90         4.80 o                         
   4   2  14        883.16        861.17        16.59 o                         
   5   2  14        403.91        396.59        22.49 o                         
   6   2  14         21.14         20.02         5.34 o                         
   7   2  14         68.16         72.21         7.31 o                         
   8   2  14         12.68         10.67        18.87 o                         
  -8   3  14         76.98         81.06        15.56 o                         
  -7   3  14         49.52         49.42         7.36 o                         
  -6   3  14        119.82        119.75        10.80 o                         
  -5   3  14        108.93        103.24         6.94 o                         
  -4   3  14         90.17         79.86         4.82 o                         
  -3   3  14        224.04        218.25         7.13 o                         
  -2   3  14         76.72         78.20         4.24 o                         
  -1   3  14        193.22        195.01         4.77 o                         
   0   3  14       1234.24       1238.19        12.28 o                         
   1   3  14        193.43        190.14         5.53 o                         
   2   3  14         76.71         78.18         4.61 o                         
   3   3  14        224.38        213.38         7.43 o                         
   4   3  14         90.13         74.79         6.85 o                         
   5   3  14        108.52        102.68         7.17 o                         
   6   3  14        120.03        121.85        11.16 o                         
   7   3  14         49.49         71.52         9.42 o                         
   8   3  14         77.05         50.93        14.58 o                         
  -7   4  14         21.45         30.86         8.18 o                         
  -6   4  14        121.87        130.40         9.64 o                         
  -5   4  14         18.28         21.60         5.98 o                         
  -4   4  14        170.67        181.24         7.87 o                         
  -3   4  14        352.64        366.56         8.94 o                         
  -2   4  14         71.09         71.91         4.19 o                         
  -1   4  14         56.45         59.76         3.76 o                         
   0   4  14         57.54         47.04         3.48 o                         
   1   4  14         56.43         62.03         3.82 o                         
   2   4  14         70.72         77.12         4.93 o                         
   3   4  14        352.56        331.19        10.69 o                         
   4   4  14        170.49        165.06         7.63 o                         
   5   4  14         18.29         19.75         4.61 o                         
   6   4  14        121.71        111.18         9.69 o                         
   7   4  14         21.38         28.42         8.62 o                         
  -6   5  14         25.42         24.82         7.53 o                         
  -5   5  14         56.93         54.45        10.34 o                         
  -4   5  14        254.91        255.30        12.15 o                         
  -3   5  14        486.26        463.12        12.94 o                         
  -2   5  14         70.90         65.55         5.10 o                         
  -1   5  14        142.13        145.97         6.75 o                         
   0   5  14         43.43         48.16         4.02 o                         
   1   5  14        142.12        138.85         6.24 o                         
   2   5  14         70.92         61.35         4.77 o                         
   3   5  14        486.39        484.54        12.35 o                         
   4   5  14        255.43        271.49         9.97 o                         
   5   5  14         56.84         64.79        10.84 o                         
   6   5  14         25.39         15.87         6.04 o                         
  -6   6  14          0.37         -9.41        12.37 o                         
  -5   6  14         80.91         94.52        10.67 o                         
  -4   6  14        164.28        172.53        12.33 o                         
  -3   6  14         79.64         67.82         6.26 o                         
  -2   6  14        132.02        132.77         8.86 o                         
  -1   6  14         93.29         89.36         7.49 o                         
   0   6  14         13.42         12.04         4.40 o                         
   1   6  14         93.00         97.17         6.28 o                         
   2   6  14        132.46        132.38         8.98 o                         
   3   6  14         79.48         74.00         7.25 o                         
   4   6  14        163.85        170.85        11.13 o                         
   5   6  14         80.71         88.90         9.02 o                         
   6   6  14          0.36          7.04        11.01 o                         
  -4   7  14         16.98          3.89         5.67 o                         
  -3   7  14         26.57         38.61         6.80 o                         
  -2   7  14        126.65        133.60        11.46 o                         
  -1   7  14         11.52          6.55         7.22 o                         
   0   7  14          0.00          6.84         5.20 o                         
   1   7  14         11.46          5.96         6.05 o                         
   2   7  14        126.75        131.90         8.64 o                         
   3   7  14         26.46         23.43         6.29 o                         
   4   7  14         17.11         10.24         6.23 o                         
   5   7  14         99.08        128.18        20.44 o                         
  -3   8  14         34.32         32.86        12.30 o                         
  -2   8  14          8.86         10.18         6.54 o                         
  -1   8  14         81.30         85.39        10.42 o                         
   0   8  14          1.60         -2.38         6.56 o                         
   1   8  14         81.42         97.64        10.54 o                         
   2   8  14          8.86         -0.16         6.27 o                         
   3   8  14         34.65         40.90         7.11 o                         
   1   0  15        870.17        849.46        12.01 o                         
   2   0  15        259.47        305.56        16.94 o                         
   3   0  15         11.80         11.35         2.66 o                         
   4   0  15         27.54         21.45         3.48 o                         
   5   0  15          2.23          4.61         3.05 o                         
   6   0  15          8.97         17.16         4.71 o                         
   7   0  15        115.98        119.36        10.70 o                         
   8   0  15         42.32         35.32        10.44 o                         
  -8   1  15          8.59         -0.89        13.47 o                         
  -7   1  15        184.04        172.73        17.34 o                         
  -6   1  15          4.04         21.01         5.98 o                         
  -5   1  15        114.93        114.83         6.00 o                         
  -4   1  15        241.87        229.31         8.29 o                         
  -3   1  15        196.35        194.42         8.71 o                         
  -2   1  15        101.73        106.84         4.61 o                         
  -1   1  15        159.64        153.65         5.00 o                         
   0   1  15        424.01        411.69         7.50 o                         
   1   1  15        159.66        150.98         6.40 o                         
   2   1  15        101.62        116.12         6.68 o                         
   3   1  15        196.59        204.07         7.30 o                         
   4   1  15        241.78        224.64         7.79 o                         
   5   1  15        114.66        113.63         7.21 o                         
   6   1  15          3.94          6.41         4.71 o                         
   7   1  15        183.76        200.61        11.94 o                         
   8   1  15          8.56         21.97        11.78 o                         
  -8   2  15         16.49         15.84        14.27 o                         
  -7   2  15         70.06         63.17        11.23 o                         
  -6   2  15        266.96        228.75        13.06 o                         
  -5   2  15         11.05         14.87         3.92 o                         
  -4   2  15        173.19        189.53         7.56 o                         
  -3   2  15        148.85        136.11         4.71 o                         
  -2   2  15        530.37        563.02         9.30 o                         
  -1   2  15         28.02         45.00         4.25 o                         
   0   2  15       1991.89       2033.11        16.34 o                         
   1   2  15         27.91         47.54         4.86 o                         
   2   2  15        530.51        540.94        10.33 o                         
   3   2  15        148.50        131.75         5.34 o                         
   4   2  15        172.69        170.02         8.11 o                         
   5   2  15         11.04          7.70         3.84 o                         
   6   2  15        267.16        228.75        20.25 o                         
   7   2  15         70.09         68.99         7.03 o                         
   8   2  15         16.60         11.45        21.83 o                         
  -7   3  15        177.00        180.44        11.92 o                         
  -6   3  15        100.09        103.66         8.57 o                         
  -5   3  15        159.51        159.87         8.42 o                         
  -4   3  15         23.24         28.52         3.82 o                         
  -3   3  15        123.40        127.82         6.94 o                         
  -2   3  15        201.73        195.11         6.22 o                         
  -1   3  15        147.55        156.70         4.47 o                         
   0   3  15        304.51        288.61         6.61 o                         
   1   3  15        147.36        158.19         5.34 o                         
   2   3  15        201.58        188.58         6.81 o                         
   3   3  15        123.33        122.62         9.92 o                         
   4   3  15         22.99         17.67         4.30 o                         
   5   3  15        159.15        164.85         8.93 o                         
   6   3  15         99.98         80.65         8.53 o                         
   7   3  15        176.37        193.66        12.49 o                         
  -7   4  15         35.42         42.52        11.78 o                         
  -6   4  15        153.73        163.53        12.65 o                         
  -5   4  15         57.31         61.56         6.63 o                         
  -4   4  15        104.66        114.71         6.52 o                         
  -3   4  15         45.61         51.65         4.17 o                         
  -2   4  15        404.43        415.06         9.58 o                         
  -1   4  15        205.16        193.03         5.71 o                         
   0   4  15         79.49         77.35         4.33 o                         
   1   4  15        205.06        192.37         6.05 o                         
   2   4  15        403.40        406.23        14.99 o                         
   3   4  15         45.78         57.99         5.16 o                         
   4   4  15        104.47         96.74         6.35 o                         
   5   4  15         57.28         62.56         6.58 o                         
   6   4  15        153.69        148.13        11.14 o                         
   7   4  15         35.37         38.17        10.64 o                         
  -6   5  15          4.52         12.52         7.01 o                         
  -5   5  15        168.11        176.27        16.24 o                         
  -4   5  15        213.48        213.29        10.85 o                         
  -3   5  15         98.02        103.69         6.80 o                         
  -2   5  15         81.35         78.65         5.51 o                         
  -1   5  15        354.56        344.09        10.08 o                         
   0   5  15        334.01        322.98         9.01 o                         
   1   5  15        355.18        355.14         9.61 o                         
   2   5  15         81.38         63.91         5.67 o                         
   3   5  15         97.59        101.81         6.43 o                         
   4   5  15        213.62        208.19        10.36 o                         
   5   5  15        168.33        162.36         9.98 o                         
   6   5  15          4.55         -6.61         8.92 o                         
  -5   6  15         14.02         18.45         8.50 o                         
  -4   6  15        299.31        278.78        15.20 o                         
  -3   6  15         24.43         21.21        11.03 o                         
  -2   6  15         14.58         14.26         4.56 o                         
  -1   6  15        263.87        263.54        11.93 o                         
   0   6  15        375.40        350.98        11.90 o                         
   1   6  15        263.88        244.01        10.49 o                         
   2   6  15         14.49         11.07         4.28 o                         
   3   6  15         24.42         25.03         6.99 o                         
   4   6  15        299.40        299.93        14.25 o                         
   5   6  15         14.07         20.70         8.86 o                         
   6   6  15         19.14         29.16        14.02 o                         
  -4   7  15         32.19         47.31        12.35 o                         
  -3   7  15         88.55         97.90        10.16 o                         
  -2   7  15        104.54        109.35        11.05 o                         
  -1   7  15         13.24         13.24         5.89 o                         
   0   7  15        114.00        109.32         8.78 o                         
   1   7  15         13.11         15.85         4.64 o                         
   2   7  15        104.77        100.68         7.90 o                         
   3   7  15         88.64         89.11         8.46 o                         
   4   7  15         32.14         42.23         7.64 o                         
   5   7  15        168.22        176.15        23.81 o                         
  -3   8  15         37.79         35.31         7.83 o                         
  -2   8  15          0.22         -4.06         5.63 o                         
  -1   8  15         10.40          6.45         6.24 o                         
   0   8  15          5.78          6.57         7.28 o                         
   1   8  15         10.38         25.44         7.31 o                         
   2   8  15          0.23         -5.42         5.42 o                         
   3   8  15         37.78         25.49         6.10 o                         
   0   0  16       2727.04       2571.22        23.96 o                         
   1   0  16         14.21         12.95         3.21 o                         
   2   0  16        796.61        790.04        12.31 o                         
   3   0  16        165.50        165.73         6.13 o                         
   4   0  16        196.61        192.21         7.94 o                         
   5   0  16        146.71        141.53         6.62 o                         
   6   0  16         89.70         90.90         7.66 o                         
   7   0  16          4.07          9.62         6.19 o                         
  -8   1  16          5.78         -7.58        14.19 o                         
  -7   1  16        293.54        330.89        20.99 o                         
  -6   1  16        251.37        247.74        11.39 o                         
  -5   1  16        303.67        309.43        10.16 o                         
  -4   1  16         89.75         87.48         5.77 o                         
  -3   1  16        113.40        102.74         4.63 o                         
  -2   1  16        230.41        214.11         6.12 o                         
  -1   1  16        611.99        675.46        15.26 o                         
   0   1  16        245.33        218.63         5.90 o                         
   1   1  16        612.17        677.71        17.64 o                         
   2   1  16        230.35        209.16         6.72 o                         
   3   1  16        113.37        101.08         5.58 o                         
   4   1  16         89.75         84.62         5.39 o                         
   5   1  16        303.01        296.19        10.66 o                         
   6   1  16        251.42        251.00        12.19 o                         
   7   1  16        293.34        324.53        14.75 o                         
   8   1  16          5.85         12.31        11.76 o                         
  -8   2  16         45.94         47.35        13.85 o                         
  -7   2  16         10.10          0.00        13.37 o                         
  -6   2  16         59.76         76.54        10.38 o                         
  -5   2  16        556.72        569.85        14.15 o                         
  -4   2  16        483.94        493.13        12.21 o                         
  -3   2  16        157.97        151.92         5.06 o                         
  -2   2  16         55.45         62.38         4.73 o                         
  -1   2  16        580.73        560.64         8.86 o                         
   0   2  16        159.76        162.95         4.80 o                         
   1   2  16        579.98        550.00         8.98 o                         
   2   2  16         55.49         62.95         4.45 o                         
   3   2  16        157.54        150.16         6.11 o                         
   4   2  16        485.01        490.80        13.19 o                         
   5   2  16        557.41        548.85        14.69 o                         
   6   2  16         59.56         67.19        12.68 o                         
   7   2  16         10.07         14.52         5.40 o                         
  -7   3  16          4.29         -0.78        12.22 o                         
  -6   3  16        257.33        259.01        18.39 o                         
  -5   3  16        281.20        288.65        12.37 o                         
  -4   3  16        374.91        358.93        10.06 o                         
  -3   3  16         77.65         72.26         4.77 o                         
  -2   3  16        123.25        124.74         5.24 o                         
  -1   3  16         16.35         19.11         2.27 o                         
   0   3  16        303.59        310.31         7.12 o                         
   1   3  16         16.31         15.55         2.67 o                         
   2   3  16        123.48        129.28         5.81 o                         
   3   3  16         77.73         78.80         5.27 o                         
   4   3  16        375.20        341.32        11.70 o                         
   5   3  16        281.16        279.98        11.10 o                         
   6   3  16        257.19        227.16        21.71 o                         
   7   3  16          4.30          6.71         6.43 o                         
  -6   4  16        114.68        138.29        11.89 o                         
  -5   4  16         40.28         35.37         6.38 o                         
  -4   4  16        117.42        122.76         7.48 o                         
  -3   4  16        205.54        198.46         7.11 o                         
  -2   4  16         19.51         15.37         3.24 o                         
  -1   4  16         47.25         50.32         3.53 o                         
   0   4  16          3.87          2.53         2.60 o                         
   1   4  16         47.21         46.40         3.51 o                         
   2   4  16         19.39         17.78         3.67 o                         
   3   4  16        205.40        183.54         7.83 o                         
   4   4  16        117.77        119.78         6.85 o                         
   5   4  16         40.31         33.54         7.83 o                         
   6   4  16        114.72        119.09        10.94 o                         
   7   4  16         18.54         16.83        11.99 o                         
  -6   5  16          9.46         17.85         7.89 o                         
  -5   5  16        125.82        117.53        14.16 o                         
  -4   5  16         37.94         46.70         8.91 o                         
  -3   5  16        467.74        477.02        12.49 o                         
  -2   5  16         16.79         13.01         3.42 o                         
  -1   5  16          9.35          7.26         3.69 o                         
   0   5  16         25.10         23.02         3.71 o                         
   1   5  16          9.31          3.17         3.46 o                         
   2   5  16         16.80         13.62         3.54 o                         
   3   5  16        468.09        470.62        13.68 o                         
   4   5  16         38.19         39.98         5.04 o                         
   5   5  16        125.92        114.20         8.55 o                         
   6   5  16          9.51         -1.71         5.96 o                         
  -5   6  16        133.00        146.25        13.23 o                         
  -4   6  16         28.33         18.87         6.39 o                         
  -3   6  16          2.44         -0.92         5.19 o                         
  -2   6  16        156.32        148.34         9.65 o                         
  -1   6  16         52.12         56.65         6.46 o                         
   0   6  16        461.44        494.00        14.23 o                         
   1   6  16         51.91         55.78         5.33 o                         
   2   6  16        156.41        164.13         8.91 o                         
   3   6  16          2.47         -1.53         5.71 o                         
   4   6  16         28.36         23.95         6.42 o                         
   5   6  16        133.09        127.83         9.44 o                         
   6   6  16         44.20         32.25        11.81 o                         
  -4   7  16          5.04          4.98         7.15 o                         
  -3   7  16          7.89         10.25         6.08 o                         
  -2   7  16        251.49        277.27        15.85 o                         
  -1   7  16         75.86         88.34         9.92 o                         
   0   7  16          2.10          5.39         5.23 o                         
   1   7  16         75.87         78.71         7.16 o                         
   2   7  16        251.44        265.66        11.76 o                         
   3   7  16          7.94         11.62         6.67 o                         
   4   7  16          4.95          6.18        11.43 o                         
   5   7  16        103.29         91.58        19.44 o                         
  -3   8  16         10.28         15.88        13.36 o                         
  -2   8  16          4.09         13.02         5.87 o                         
  -1   8  16         32.24         41.51         9.55 o                         
   0   8  16         61.18         72.45         9.91 o                         
   1   8  16         32.45         28.10        13.23 o                         
   2   8  16          4.00          2.17         5.51 o                         
   3   8  16         10.22         23.70        17.25 o                         
   1   0  17        482.65        451.48         8.06 o                         
   2   0  17         20.58         19.46         3.17 o                         
   3   0  17          3.85         -1.00         2.82 o                         
   4   0  17        163.09        159.87         7.40 o                         
   5   0  17         11.95         14.62         3.49 o                         
   6   0  17        235.39        205.49         9.60 o                         
   7   0  17         21.86         22.81         6.64 o                         
  -7   1  17         74.87         75.80        12.46 o                         
  -6   1  17         99.22        112.36         8.49 o                         
  -5   1  17        242.59        234.52         9.19 o                         
  -4   1  17          1.81          1.34         3.44 o                         
  -3   1  17        634.95        628.52        10.11 o                         
  -2   1  17         81.43         75.78         4.25 o                         
  -1   1  17        256.82        244.52         6.22 o                         
   0   1  17         45.90         40.60         6.15 o                         
   1   1  17        256.68        243.59         7.29 o                         
   2   1  17         81.45         72.18         4.77 o                         
   3   1  17        635.06        640.47        13.04 o                         
   4   1  17          1.86          0.80         3.24 o                         
   5   1  17        242.28        236.04         9.78 o                         
   6   1  17         99.50        104.80         8.60 o                         
   7   1  17         74.82         74.54         8.21 o                         
  -7   2  17        119.56        116.03        14.35 o                         
  -6   2  17        165.15        167.64        10.07 o                         
  -5   2  17        101.24         92.47         7.04 o                         
  -4   2  17        121.82        125.09         6.84 o                         
  -3   2  17         36.35         35.11         3.73 o                         
  -2   2  17         89.44         79.08         4.15 o                         
  -1   2  17        341.71        327.89         7.17 o                         
   0   2  17        227.77        255.26         6.02 o                         
   1   2  17        342.60        326.72         8.01 o                         
   2   2  17         89.45         89.71         4.72 o                         
   3   2  17         36.38         37.22         3.73 o                         
   4   2  17        122.14        119.26         7.34 o                         
   5   2  17        101.19        107.80         7.43 o                         
   6   2  17        165.47        166.71        12.27 o                         
   7   2  17        119.79        123.61        10.18 o                         
   8   2  17         76.79         80.32        18.03 o                         
  -7   3  17         12.28          6.39         8.82 o                         
  -6   3  17        222.77        213.82        15.95 o                         
  -5   3  17        113.51        121.94         8.66 o                         
  -4   3  17        135.95        131.64         7.18 o                         
  -3   3  17        178.73        180.54         7.11 o                         
  -2   3  17        497.06        497.01        10.11 o                         
  -1   3  17         28.32         29.44         3.20 o                         
   0   3  17        754.53        760.72        11.09 o                         
   1   3  17         28.19         29.68         3.05 o                         
   2   3  17        497.21        485.07        10.13 o                         
   3   3  17        178.60        170.98         7.72 o                         
   4   3  17        135.57        131.80        11.63 o                         
   5   3  17        113.46        123.73         8.05 o                         
   6   3  17        222.12        222.37        15.86 o                         
   7   3  17         12.21         11.51         9.57 o                         
  -6   4  17        239.15        274.34        19.70 o                         
  -5   4  17        279.35        303.61        15.31 o                         
  -4   4  17        387.72        395.65        12.68 o                         
  -3   4  17         83.40         82.68         5.00 o                         
  -2   4  17        151.57        154.26         6.49 o                         
  -1   4  17        306.85        296.27         7.32 o                         
   0   4  17        164.05        146.94         5.80 o                         
   1   4  17        306.73        306.13         7.42 o                         
   2   4  17        150.97        150.34         6.33 o                         
   3   4  17         83.52         90.65         8.10 o                         
   4   4  17        387.82        393.27        11.81 o                         
   5   4  17        279.79        276.02        11.95 o                         
   6   4  17        239.26        231.50        30.60 o                         
  -6   5  17         86.32         60.85        16.10 o                         
  -5   5  17         58.09         57.25        15.36 o                         
  -4   5  17        299.38        302.01        14.81 o                         
  -3   5  17          4.26          0.57         3.42 o                         
  -2   5  17         63.51         67.00         4.72 o                         
  -1   5  17        177.50        172.83         6.93 o                         
   0   5  17         30.99         27.73         3.78 o                         
   1   5  17        177.98        177.32         7.23 o                         
   2   5  17         63.79         62.33         5.21 o                         
   3   5  17          4.34         10.58         4.32 o                         
   4   5  17        298.85        280.67        11.87 o                         
   5   5  17         57.61         74.88         7.79 o                         
   6   5  17         86.29         84.22        16.75 o                         
  -5   6  17         13.25         -6.85        13.05 o                         
  -4   6  17        112.33        110.54        10.39 o                         
  -3   6  17         34.11         28.68         5.66 o                         
  -2   6  17          3.69          9.86         5.19 o                         
  -1   6  17        231.14        225.58        10.29 o                         
   0   6  17          0.08          2.00         3.59 o                         
   1   6  17        230.95        224.20         9.09 o                         
   2   6  17          3.70          2.62         4.54 o                         
   3   6  17         33.93         24.00         5.50 o                         
   4   6  17        112.07        116.69         9.66 o                         
   5   6  17         13.20         14.38         7.15 o                         
   6   6  17          9.92         -0.96        10.58 o                         
  -4   7  17         56.99         72.02        12.35 o                         
  -3   7  17         13.21          2.97        10.22 o                         
  -2   7  17         62.16         69.53        12.83 o                         
  -1   7  17         12.31         12.80         5.14 o                         
   0   7  17         14.41         19.92         5.60 o                         
   1   7  17         12.28          8.31         5.23 o                         
   2   7  17         62.23         71.93         6.95 o                         
   3   7  17         13.22         12.88         4.92 o                         
   4   7  17         56.74         51.17        12.38 o                         
  -3   8  17         76.78         92.71        19.70 o                         
  -2   8  17         29.45         36.54        10.72 o                         
  -1   8  17         79.19         78.11        10.40 o                         
   0   8  17        120.06        161.73        13.88 o                         
   1   8  17         79.12         87.70        10.88 o                         
   2   8  17         29.55         17.96         7.00 o                         
   3   8  17         76.85         90.18        13.66 o                         
   0   0  18         18.47         20.19         4.29 o                         
   1   0  18        134.37        122.42         5.57 o                         
   2   0  18        289.95        297.54         7.67 o                         
   3   0  18        476.07        468.59         9.65 o                         
   4   0  18         54.21         57.46         5.38 o                         
   5   0  18        325.91        312.56        13.60 o                         
   6   0  18          2.78          0.93         4.25 o                         
   7   0  18         22.70         32.83         7.58 o                         
  -7   1  18          2.98          4.95        10.99 o                         
  -6   1  18        570.22        611.32        18.04 o                         
  -5   1  18         35.01         34.77         4.52 o                         
  -4   1  18         90.26         81.17         6.00 o                         
  -3   1  18        219.64        212.81         6.70 o                         
  -2   1  18        168.90        165.86         5.91 o                         
  -1   1  18        421.26        416.60         7.91 o                         
   0   1  18          7.51          9.54         2.45 o                         
   1   1  18        422.09        418.17         8.96 o                         
   2   1  18        169.12        152.51         6.27 o                         
   3   1  18        219.36        214.26         8.11 o                         
   4   1  18         90.01         71.61         5.77 o                         
   5   1  18         35.05         30.43         4.53 o                         
   6   1  18        570.50        607.42        17.71 o                         
   7   1  18          2.93          2.72         5.79 o                         
  -7   2  18        139.46        162.11        17.04 o                         
  -6   2  18        223.06        248.80        12.22 o                         
  -5   2  18        403.80        410.48        13.94 o                         
  -4   2  18        182.98        180.26         8.10 o                         
  -3   2  18        388.68        370.43         9.61 o                         
  -2   2  18        105.05        100.23         4.78 o                         
  -1   2  18         90.41         77.00         4.42 o                         
   0   2  18          8.33          9.58         2.47 o                         
   1   2  18         90.06         75.36         4.40 o                         
   2   2  18        104.78        107.52         5.17 o                         
   3   2  18        389.68        367.01        10.92 o                         
   4   2  18        183.05        169.23        17.29 o                         
   5   2  18        404.00        400.27        18.49 o                         
   6   2  18        222.58        240.99        12.97 o                         
   7   2  18        139.52        153.19        11.35 o                         
  -7   3  18        168.68        198.63        24.77 o                         
  -6   3  18         73.01         82.42         8.12 o                         
  -5   3  18         36.20         32.83         5.68 o                         
  -4   3  18          2.67          2.64         3.42 o                         
  -3   3  18         25.14         31.32         4.25 o                         
  -2   3  18         62.33         64.87         4.15 o                         
  -1   3  18         37.43         31.76         3.45 o                         
   0   3  18         16.50         19.53         2.83 o                         
   1   3  18         37.45         33.43         3.32 o                         
   2   3  18         62.27         65.50         4.54 o                         
   3   3  18         25.35         27.22         4.39 o                         
   4   3  18          2.64         -1.44         4.32 o                         
   5   3  18         36.29         36.39         6.60 o                         
   6   3  18         72.69         67.61         9.47 o                         
   7   3  18        169.14        175.18        13.76 o                         
  -6   4  18         74.24         89.90        12.29 o                         
  -5   4  18         30.14         29.98         5.66 o                         
  -4   4  18         31.03         23.60         4.58 o                         
  -3   4  18        357.50        364.21         9.70 o                         
  -2   4  18        154.29        141.95         7.73 o                         
  -1   4  18         38.87         37.04         3.38 o                         
   0   4  18         62.39         53.09         4.17 o                         
   1   4  18         38.63         35.50         3.77 o                         
   2   4  18        154.35        154.21         6.61 o                         
   3   4  18        357.74        370.54        15.01 o                         
   4   4  18         31.06         31.45         5.90 o                         
   5   4  18         30.28         32.34         6.15 o                         
   6   4  18         73.99         84.00        14.69 o                         
  -6   5  18         10.41          3.72        11.99 o                         
  -5   5  18         10.39          5.78        17.36 o                         
  -4   5  18        175.79        194.45        12.65 o                         
  -3   5  18         36.16         38.30         4.41 o                         
  -2   5  18        115.99        114.15         6.01 o                         
  -1   5  18         77.79         79.03         5.19 o                         
   0   5  18         36.88         34.04         3.87 o                         
   1   5  18         77.98         76.06         5.14 o                         
   2   5  18        116.23        117.89         6.94 o                         
   3   5  18         36.30         36.28         5.65 o                         
   4   5  18        176.01        188.99        10.01 o                         
   5   5  18         10.46         14.35         5.26 o                         
   6   5  18         10.30         -4.59        12.54 o                         
  -5   6  18         12.39         26.01        12.75 o                         
  -4   6  18          2.99          2.92         9.16 o                         
  -3   6  18         26.17         39.55         6.56 o                         
  -2   6  18         22.63         20.35         5.29 o                         
  -1   6  18        145.22        131.51         8.30 o                         
   0   6  18        332.02        312.98        10.80 o                         
   1   6  18        144.94        154.25         7.45 o                         
   2   6  18         22.56         10.66         4.40 o                         
   3   6  18         26.33         26.18         5.91 o                         
   4   6  18          2.98         -0.06         7.10 o                         
   5   6  18         12.23         14.96        11.75 o                         
  -4   7  18         59.72         81.68        17.40 o                         
  -3   7  18         60.10         58.29         9.42 o                         
  -2   7  18        133.42        144.42        12.38 o                         
  -1   7  18        133.60        165.47        15.64 o                         
   0   7  18         50.16         44.77         6.85 o                         
   1   7  18        133.41        140.54         9.21 o                         
   2   7  18        132.85        141.31         9.40 o                         
   3   7  18         60.18         54.96         6.92 o                         
   4   7  18         59.89         57.64        12.32 o                         
  -3   8  18          4.77        -18.06        18.06 o                         
  -2   8  18         42.69         61.52        19.16 o                         
  -1   8  18         59.03         51.92        12.17 o                         
   0   8  18          0.03         -9.84         9.84 o                         
   1   8  18         59.20         53.43         8.93 o                         
   2   8  18         42.86         17.14         7.08 o                         
   1   0  19        265.51        278.24         8.28 o                         
   2   0  19        416.43        412.21         9.64 o                         
   3   0  19        418.96        381.92         9.06 o                         
   4   0  19         32.81         29.79         4.36 o                         
   5   0  19        144.69        123.99         7.51 o                         
   6   0  19        184.55        188.12        10.52 o                         
   7   0  19         19.62         14.39         7.15 o                         
  -7   1  19        184.78        211.36        18.56 o                         
  -6   1  19        140.10        152.81        11.24 o                         
  -5   1  19        257.18        245.11         9.96 o                         
  -4   1  19        330.12        286.75         9.82 o                         
  -3   1  19        296.53        290.53         7.91 o                         
  -2   1  19        139.15        135.37         5.58 o                         
  -1   1  19        328.73        316.77         7.16 o                         
   0   1  19        891.36        877.47        13.96 o                         
   1   1  19        329.08        321.74         8.16 o                         
   2   1  19        139.16        140.81         6.26 o                         
   3   1  19        296.72        296.52        11.19 o                         
   4   1  19        330.29        287.82        10.27 o                         
   5   1  19        256.69        252.35        11.75 o                         
   6   1  19        140.37        143.72         8.84 o                         
   7   1  19        185.10        205.12        14.60 o                         
  -7   2  19         27.43         35.65        14.02 o                         
  -6   2  19         40.46         44.13         6.63 o                         
  -5   2  19         81.33         88.52         7.40 o                         
  -4   2  19        135.17        135.23         7.38 o                         
  -3   2  19        464.02        434.00        10.67 o                         
  -2   2  19        147.55        150.61         5.89 o                         
  -1   2  19        124.58        117.61         4.81 o                         
   0   2  19         86.20         76.72         4.08 o                         
   1   2  19        124.13        125.22         5.57 o                         
   2   2  19        147.53        149.01         6.11 o                         
   3   2  19        463.81        411.31        11.85 o                         
   4   2  19        135.23        136.13        12.97 o                         
   5   2  19         81.38         77.34         6.86 o                         
   6   2  19         40.39         43.97         6.30 o                         
   7   2  19         27.31         41.22         8.55 o                         
  -7   3  19         18.46         17.99        10.84 o                         
  -6   3  19        202.73        207.78        11.59 o                         
  -5   3  19         61.61         60.64         6.72 o                         
  -4   3  19        359.15        346.61        11.42 o                         
  -3   3  19        316.18        309.22         9.51 o                         
  -2   3  19        269.51        253.85         7.34 o                         
  -1   3  19          9.53          9.87         2.91 o                         
   0   3  19         98.85        109.22         4.60 o                         
   1   3  19          9.46          9.67         2.85 o                         
   2   3  19        269.49        256.94         7.99 o                         
   3   3  19        316.31        300.17        10.63 o                         
   4   3  19        359.16        340.29        13.43 o                         
   5   3  19         61.97         61.47         6.57 o                         
   6   3  19        202.60        180.75        15.08 o                         
   7   3  19         18.56         -2.05        12.28 o                         
  -6   4  19         90.87        111.98        16.43 o                         
  -5   4  19         92.73         89.79         8.20 o                         
  -4   4  19        268.81        263.37        10.91 o                         
  -3   4  19        161.64        162.90         7.41 o                         
  -2   4  19        382.29        390.62        10.14 o                         
  -1   4  19         93.08         96.26         5.16 o                         
   0   4  19         30.40         33.03         3.65 o                         
   1   4  19         92.86         95.01         5.25 o                         
   2   4  19        382.69        373.46        10.01 o                         
   3   4  19        161.88        159.20         8.49 o                         
   4   4  19        268.52        273.29        11.24 o                         
   5   4  19         92.72         93.71         7.91 o                         
   6   4  19         90.81         87.90         9.94 o                         
  -5   5  19        159.84        129.37        13.81 o                         
  -4   5  19         47.76         43.90         6.29 o                         
  -3   5  19         93.80         94.13         6.10 o                         
  -2   5  19         10.56         13.54         3.33 o                         
  -1   5  19         75.85         78.52         5.32 o                         
   0   5  19          6.81         10.56         3.49 o                         
   1   5  19         75.72         69.31         5.12 o                         
   2   5  19         10.60         10.93         3.75 o                         
   3   5  19         93.68         86.28         7.92 o                         
   4   5  19         47.89         43.53         7.78 o                         
   5   5  19        160.12        147.64         9.96 o                         
   6   5  19          1.72         13.50        12.70 o                         
  -5   6  19          0.25         10.77        11.19 o                         
  -4   6  19         79.03         69.03        18.42 o                         
  -3   6  19         45.65         53.53         6.98 o                         
  -2   6  19         81.21         83.53         8.21 o                         
  -1   6  19         56.91         51.54         5.76 o                         
   0   6  19         16.54         12.02         5.52 o                         
   1   6  19         56.73         55.51         5.08 o                         
   2   6  19         81.53         82.02         7.25 o                         
   3   6  19         45.73         46.23         6.56 o                         
   4   6  19         78.92         92.67        12.58 o                         
   5   6  19          0.24        -13.50        13.50 o                         
  -4   7  19         28.48         35.35        12.06 o                         
  -3   7  19         75.39         89.17        10.37 o                         
  -2   7  19         40.16         50.30         9.27 o                         
  -1   7  19         38.12         39.17         6.82 o                         
   0   7  19         90.51         89.85         8.51 o                         
   1   7  19         38.27         42.80         5.98 o                         
   2   7  19         40.50         48.12         6.71 o                         
   3   7  19         75.50         79.23         7.69 o                         
   1   8  19          8.82         -1.30        11.78 o                         
   2   8  19         41.83         24.75        10.31 o                         
   0   0  20       2452.92       2465.69        33.49 o                         
   1   0  20         24.48         23.13         3.50 o                         
   2   0  20         47.29         49.23         4.37 o                         
   3   0  20        283.70        296.97         9.25 o                         
   4   0  20          3.70         -2.72         3.48 o                         
   5   0  20         78.61         97.73         6.83 o                         
   6   0  20          3.42          8.23         4.89 o                         
   7   0  20          6.14         21.69         8.31 o                         
  -7   1  20          6.77          2.61         8.33 o                         
  -6   1  20         11.77         17.66         5.73 o                         
  -5   1  20         18.50         19.99         4.34 o                         
  -4   1  20        331.10        280.96         9.17 o                         
  -3   1  20        206.27        195.48         7.59 o                         
  -2   1  20         61.08         55.69         4.11 o                         
  -1   1  20        228.54        225.22         7.13 o                         
   0   1  20         16.26         25.06         4.20 o                         
   1   1  20        229.10        231.76         7.90 o                         
   2   1  20         60.75         56.73         4.53 o                         
   3   1  20        206.08        197.71         8.74 o                         
   4   1  20        331.45        287.79        10.49 o                         
   5   1  20         18.57         15.42         4.88 o                         
   6   1  20         11.80          9.22         4.87 o                         
   7   1  20          6.72         22.62         8.54 o                         
  -7   2  20         26.02          9.91        12.61 o                         
  -6   2  20         64.69         80.39         7.77 o                         
  -5   2  20        160.48        176.31         9.89 o                         
  -4   2  20        157.51        160.75         8.06 o                         
  -3   2  20        127.73        142.49         6.71 o                         
  -2   2  20        270.47        273.24         7.18 o                         
  -1   2  20        743.89        716.69        12.50 o                         
   0   2  20          1.67          4.58         2.56 o                         
   1   2  20        744.30        732.23        12.63 o                         
   2   2  20        270.40        263.09         7.97 o                         
   3   2  20        127.82        132.70         7.46 o                         
   4   2  20        157.67        151.59         9.41 o                         
   5   2  20        159.88        180.65        11.80 o                         
   6   2  20         64.47         80.30         7.50 o                         
   7   2  20         25.88         20.41         8.54 o                         
  -7   3  20         57.03         70.57        17.14 o                         
  -6   3  20         13.96          8.03         4.99 o                         
  -5   3  20         49.15         49.94         6.38 o                         
  -4   3  20         24.00         19.85         4.25 o                         
  -3   3  20         62.67         62.81         5.10 o                         
  -2   3  20        119.90         98.04         5.57 o                         
  -1   3  20         95.51        100.52         5.49 o                         
   0   3  20        132.62        126.79         5.17 o                         
   1   3  20         95.81        104.90         5.10 o                         
   2   3  20        119.66        102.86         5.66 o                         
   3   3  20         62.85         63.70         5.25 o                         
   4   3  20         23.90         29.61         6.65 o                         
   5   3  20         49.00         41.45         6.79 o                         
   6   3  20         13.89         15.45         6.63 o                         
  -6   4  20         39.67         35.79         9.45 o                         
  -5   4  20        193.21        201.87        13.13 o                         
  -4   4  20         68.70         72.39         6.57 o                         
  -3   4  20         33.72         30.36         3.92 o                         
  -2   4  20         97.64         90.66         5.48 o                         
  -1   4  20        902.96        876.36        13.92 o                         
   0   4  20        174.42        157.19         6.31 o                         
   1   4  20        903.08        899.40        14.29 o                         
   2   4  20         97.91         89.49         5.12 o                         
   3   4  20         33.88         42.22         5.30 o                         
   4   4  20         68.77         72.29         6.72 o                         
   5   4  20        192.57        194.35        11.86 o                         
   6   4  20         39.57         38.22        10.17 o                         
  -5   5  20         75.50         62.36        12.12 o                         
  -4   5  20         42.00         32.56         5.71 o                         
  -3   5  20        123.94        117.08         6.45 o                         
  -2   5  20        139.09        136.69         6.75 o                         
  -1   5  20         64.90         71.82         4.82 o                         
   0   5  20        798.48        811.75        15.21 o                         
   1   5  20         65.15         69.12         5.19 o                         
   2   5  20        139.32        133.58         7.37 o                         
   3   5  20        124.17        116.44         7.84 o                         
   4   5  20         41.87         36.13         5.83 o                         
   5   5  20         75.31         74.20         8.42 o                         
   6   5  20         43.38         65.16        16.35 o                         
  -5   6  20         40.84         36.67        15.47 o                         
  -4   6  20        111.26        122.96        13.75 o                         
  -3   6  20         21.47         17.54         7.41 o                         
  -2   6  20         63.00         60.65        10.29 o                         
  -1   6  20         58.46         53.02         8.71 o                         
   0   6  20         30.71         34.06         4.70 o                         
   1   6  20         58.36         50.35         5.21 o                         
   2   6  20         62.80         64.52         7.02 o                         
   3   6  20         21.39         29.30         5.37 o                         
   4   6  20        111.25         89.48        13.45 o                         
   5   6  20         41.02         19.83        12.87 o                         
  -3   7  20         44.18         41.06         8.21 o                         
  -2   7  20         93.69         92.33        16.03 o                         
  -1   7  20         65.62         73.80         8.05 o                         
   0   7  20        413.72        413.80        16.90 o                         
   1   7  20         65.41         66.55         7.12 o                         
   2   7  20         93.48         95.99         8.21 o                         
   3   7  20         44.39         45.09         8.18 o                         
   1   8  20         72.07         67.71        18.25 o                         
   1   0  21        639.29        660.87        12.95 o                         
   2   0  21       1230.38       1186.54        16.05 o                         
   3   0  21        152.28        149.72         6.59 o                         
   4   0  21        115.29        117.52         6.62 o                         
   5   0  21          2.21          2.14         3.94 o                         
   6   0  21         78.29         89.42         9.79 o                         
   7   0  21          6.05         13.33        11.57 o                         
  -7   1  21         22.56         25.78        12.11 o                         
  -6   1  21         17.43          9.86         8.67 o                         
  -5   1  21        318.68        344.43        12.14 o                         
  -4   1  21         30.00         37.24         4.95 o                         
  -3   1  21         31.04         32.08         3.98 o                         
  -2   1  21        105.87        102.84         5.37 o                         
  -1   1  21        355.89        356.70         9.07 o                         
   0   1  21        556.42        523.19        11.54 o                         
   1   1  21        356.23        377.19        10.11 o                         
   2   1  21        106.44        101.89         5.88 o                         
   3   1  21         31.16         35.32         4.95 o                         
   4   1  21         29.88         35.83         4.73 o                         
   5   1  21        318.68        340.82        13.83 o                         
   6   1  21         17.43         20.40         5.73 o                         
   7   1  21         22.49         39.57        14.59 o                         
  -6   2  21         50.65         52.36         6.31 o                         
  -5   2  21         21.49         13.04         4.85 o                         
  -4   2  21          8.04          3.44         3.59 o                         
  -3   2  21         78.65         75.09         5.90 o                         
  -2   2  21         66.35         60.84         4.15 o                         
  -1   2  21        614.76        607.50        11.65 o                         
   0   2  21        289.08        291.93         8.32 o                         
   1   2  21        614.65        635.34        11.37 o                         
   2   2  21         66.62         60.45         4.63 o                         
   3   2  21         78.42         74.06         5.53 o                         
   4   2  21          8.07          7.06         4.83 o                         
   5   2  21         21.70         16.91         5.50 o                         
   6   2  21         50.59         62.79        13.82 o                         
   7   2  21         39.82         22.64         9.48 o                         
  -6   3  21          4.15          2.13         5.55 o                         
  -5   3  21         98.69         90.26         8.25 o                         
  -4   3  21         15.00         15.84         4.05 o                         
  -3   3  21         57.42         62.48         5.03 o                         
  -2   3  21        341.14        327.66         8.61 o                         
  -1   3  21         17.00         11.22         3.25 o                         
   0   3  21       2030.62       1989.79        18.59 o                         
   1   3  21         17.02         21.79         3.66 o                         
   2   3  21        342.49        340.87         9.48 o                         
   3   3  21         57.61         59.63         8.45 o                         
   4   3  21         14.90         13.24         4.99 o                         
   5   3  21         99.09        113.07         9.27 o                         
   6   3  21          4.20          6.07         5.04 o                         
  -6   4  21         84.73        108.29        13.43 o                         
  -5   4  21        166.74        178.21        11.94 o                         
  -4   4  21        146.04        154.68         8.88 o                         
  -3   4  21        119.86        119.01         7.14 o                         
  -2   4  21         12.43         10.22         3.48 o                         
  -1   4  21        488.22        470.15        10.56 o                         
   0   4  21        250.30        258.21         7.57 o                         
   1   4  21        489.96        458.04        10.58 o                         
   2   4  21         12.42          7.94         3.03 o                         
   3   4  21        119.42        116.51         7.12 o                         
   4   4  21        146.61        141.88         9.06 o                         
   5   4  21        167.04        157.95        17.07 o                         
   6   4  21         84.94         66.77        17.37 o                         
  -5   5  21          7.75         24.81        16.40 o                         
  -4   5  21         22.03         16.82         6.07 o                         
  -3   5  21        253.79        256.77         9.63 o                         
  -2   5  21        133.67        135.05         6.96 o                         
  -1   5  21          0.62          3.52         3.57 o                         
   0   5  21         26.04         27.66         4.46 o                         
   1   5  21          0.61         -0.75         3.47 o                         
   2   5  21        133.42        125.84         7.50 o                         
   3   5  21        253.36        263.85        11.92 o                         
   4   5  21         22.24         21.43         7.34 o                         
   5   5  21          7.77         10.25         8.02 o                         
  -4   6  21          1.58          6.00        19.32 o                         
  -3   6  21         22.94         19.33         7.14 o                         
  -2   6  21          6.39          5.41         4.32 o                         
  -1   6  21        504.43        505.29        15.86 o                         
   0   6  21          0.02         -1.65         4.15 o                         
   1   6  21        505.75        506.11        13.22 o                         
   2   6  21          6.48          5.43         4.96 o                         
   3   6  21         23.05         19.24         7.72 o                         
   4   6  21          1.59          7.75         7.85 o                         
  -3   7  21        182.46        192.11        25.38 o                         
  -2   7  21         45.76         53.44         9.31 o                         
  -1   7  21          9.74         -1.30         5.42 o                         
   0   7  21          5.26         12.47         5.76 o                         
   1   7  21          9.72          5.96         4.93 o                         
   2   7  21         45.98         18.91         8.06 o                         
   3   7  21        182.65        193.11        35.34 o                         
   1   8  21         93.28         86.36        17.40 o                         
   0   0  22       6479.55       6699.48        58.25 o                         
   1   0  22       1720.89       1732.80        21.19 o                         
   2   0  22        609.71        634.60        12.26 o                         
   3   0  22        321.34        279.85         8.71 o                         
   4   0  22        216.67        189.97         8.19 o                         
   5   0  22          3.48         -1.73         3.75 o                         
   6   0  22         19.26         15.35         6.65 o                         
   7   0  22         16.52         54.56        18.16 o                         
  -6   1  22          7.36         16.17         5.96 o                         
  -5   1  22        135.17        118.21         8.53 o                         
  -4   1  22        165.27        176.48         8.75 o                         
  -3   1  22        243.57        241.62         8.72 o                         
  -2   1  22        587.09        549.22        11.44 o                         
  -1   1  22       1001.86       1005.28        15.09 o                         
   0   1  22        246.58        242.61         8.44 o                         
   1   1  22       1002.66       1001.02        16.47 o                         
   2   1  22        588.55        537.33        11.61 o                         
   3   1  22        243.48        243.72         9.93 o                         
   4   1  22        164.84        161.32         7.91 o                         
   5   1  22        135.12        118.29         8.94 o                         
   6   1  22          7.34         15.72         9.51 o                         
   7   1  22         17.43          0.94        12.96 o                         
  -6   2  22         28.66         36.64         6.17 o                         
  -5   2  22         84.16         81.83         7.63 o                         
  -4   2  22        112.06        109.62         8.15 o                         
  -3   2  22        187.82        172.64         8.50 o                         
  -2   2  22        350.77        341.82        10.15 o                         
  -1   2  22        369.64        361.53         9.38 o                         
   0   2  22        334.41        331.43         9.07 o                         
   1   2  22        369.26        369.32         9.04 o                         
   2   2  22        350.41        334.09         9.39 o                         
   3   2  22        187.95        180.26         8.04 o                         
   4   2  22        112.03         93.21         8.08 o                         
   5   2  22         84.17         85.31         8.09 o                         
   6   2  22         28.76         25.21         6.05 o                         
   7   2  22         73.33         51.83        16.23 o                         
  -6   3  22          4.55          3.17         5.75 o                         
  -5   3  22         58.79         77.65         8.09 o                         
  -4   3  22         91.86         97.47         7.29 o                         
  -3   3  22         35.33         31.06         4.87 o                         
  -2   3  22         63.47         51.46         4.36 o                         
  -1   3  22        539.67        540.22        14.64 o                         
   0   3  22       1201.36       1194.47        17.14 o                         
   1   3  22        539.33        533.19        11.76 o                         
   2   3  22         63.47         55.40         4.72 o                         
   3   3  22         35.42         32.05         4.59 o                         
   4   3  22         92.03         89.59         8.26 o                         
   5   3  22         58.81         67.84         7.55 o                         
   6   3  22          4.52         24.23         8.30 o                         
  -6   4  22         29.70         34.25        10.68 o                         
  -5   4  22         99.62        105.79         9.48 o                         
  -4   4  22         74.90         71.57         6.68 o                         
  -3   4  22         11.22          9.39         4.30 o                         
  -2   4  22         24.81         21.34         3.55 o                         
  -1   4  22         70.10         77.16         5.00 o                         
   0   4  22         36.63         38.25         4.61 o                         
   1   4  22         69.86         85.67         5.21 o                         
   2   4  22         24.94         21.88         3.98 o                         
   3   4  22         11.20          5.67         3.99 o                         
   4   4  22         74.79         63.98         6.34 o                         
   5   4  22         99.45        128.18        11.49 o                         
   6   4  22         29.72         86.71        19.22 o                         
  -5   5  22         67.78         88.72        21.43 o                         
  -4   5  22          3.91          1.60         3.99 o                         
  -3   5  22         29.77         27.93         4.51 o                         
  -2   5  22         41.10         47.14         4.89 o                         
  -1   5  22         97.16         96.23         6.26 o                         
   0   5  22        280.28        266.33         8.30 o                         
   1   5  22         96.99        101.69         6.35 o                         
   2   5  22         41.07         39.06         5.05 o                         
   3   5  22         29.66         29.49         5.68 o                         
   4   5  22          3.89          6.85         4.79 o                         
   5   5  22         67.61         64.64        15.55 o                         
  -4   6  22         97.30         89.01        12.47 o                         
  -3   6  22         30.05         25.57         5.88 o                         
  -2   6  22         64.39         63.17         6.86 o                         
  -1   6  22         49.57         47.80         6.06 o                         
   0   6  22         40.66         43.94         5.83 o                         
   1   6  22         49.86         54.71         5.36 o                         
   2   6  22         64.45         66.60         6.96 o                         
   3   6  22         30.03         34.31         6.75 o                         
   4   6  22         97.15        108.43        21.07 o                         
  -2   7  22        127.72        110.56        11.05 o                         
  -1   7  22         42.02         59.77         9.20 o                         
   0   7  22          0.00          6.40         5.34 o                         
   1   7  22         41.97         61.82         8.04 o                         
   2   7  22        127.55        103.91        11.55 o                         
   3   7  22         30.33         34.11        14.31 o                         
   1   0  23        681.78        683.57        13.99 o                         
   2   0  23        304.49        315.97         9.10 o                         
   3   0  23          4.71          2.27         3.42 o                         
   4   0  23        192.49        175.13         8.09 o                         
   5   0  23         47.54         50.52         5.21 o                         
   6   0  23         24.93         32.52         7.33 o                         
   7   0  23         46.12         37.61        13.03 o                         
  -6   1  23         69.72         97.36        10.32 o                         
  -5   1  23        128.36        124.01         8.90 o                         
  -4   1  23        126.32        115.56         7.50 o                         
  -3   1  23        129.33        121.34         6.55 o                         
  -2   1  23        108.34         98.62         5.64 o                         
  -1   1  23         79.10         83.15         5.32 o                         
   0   1  23        637.07        632.26        13.41 o                         
   1   1  23         79.30         92.53         6.11 o                         
   2   1  23        108.33        101.89         5.82 o                         
   3   1  23        129.33        111.95         7.35 o                         
   4   1  23        126.37        120.60         7.09 o                         
   5   1  23        128.59        127.77         9.61 o                         
   6   1  23         69.85         64.51         7.32 o                         
  -6   2  23         29.15         29.28         6.44 o                         
  -5   2  23        113.30        130.11        15.76 o                         
  -4   2  23         25.46         29.68         4.66 o                         
  -3   2  23        180.96        161.89         8.44 o                         
  -2   2  23         90.58         90.12         5.80 o                         
  -1   2  23        331.87        325.22         9.18 o                         
   0   2  23         84.33         82.75         5.36 o                         
   1   2  23        331.84        331.69         8.82 o                         
   2   2  23         90.27         91.13         5.65 o                         
   3   2  23        181.29        169.64         7.94 o                         
   4   2  23         25.59         34.73         5.56 o                         
   5   2  23        113.15        140.00        10.19 o                         
   6   2  23         29.20         25.53         6.65 o                         
  -6   3  23        163.03        189.49        13.99 o                         
  -5   3  23        166.89        171.63        12.81 o                         
  -4   3  23         67.43         62.44         8.03 o                         
  -3   3  23         53.61         55.12         7.49 o                         
  -2   3  23        303.08        293.09         9.96 o                         
  -1   3  23        233.73        230.39         9.41 o                         
   0   3  23        308.28        284.84         9.85 o                         
   1   3  23        234.54        239.73         8.28 o                         
   2   3  23        302.63        312.29         9.59 o                         
   3   3  23         53.70         52.17         5.30 o                         
   4   3  23         67.36         62.21         6.67 o                         
   5   3  23        167.02        163.53        11.17 o                         
   6   3  23        162.97        148.67        12.52 o                         
  -6   4  23         95.23         85.48        17.90 o                         
  -5   4  23         16.76         20.84         5.98 o                         
  -4   4  23        144.30        153.31         9.76 o                         
  -3   4  23         55.47         63.49         7.06 o                         
  -2   4  23          7.34          8.14         4.26 o                         
  -1   4  23         21.25         22.98         3.37 o                         
   0   4  23          6.51          5.25         3.02 o                         
   1   4  23         21.17         27.24         4.17 o                         
   2   4  23          7.40          6.55         3.97 o                         
   3   4  23         55.44         55.76         5.48 o                         
   4   4  23        144.87        140.81         8.21 o                         
   5   4  23         16.75         22.70         6.74 o                         
   6   4  23         95.42        120.13        20.23 o                         
  -5   5  23         47.48         68.71        18.38 o                         
  -4   5  23         68.21         68.17         6.59 o                         
  -3   5  23         24.32         23.35         6.11 o                         
  -2   5  23         54.06         53.96         4.82 o                         
  -1   5  23         82.87         70.25         5.66 o                         
   0   5  23          0.90          1.61         3.16 o                         
   1   5  23         82.75         76.93         6.40 o                         
   2   5  23         54.00         57.79         6.04 o                         
   3   5  23         24.24         23.31         5.57 o                         
   4   5  23         68.01         73.96         7.49 o                         
   5   5  23         47.41         45.33        11.90 o                         
  -4   6  23          0.79          2.51         6.24 o                         
  -3   6  23         45.42         50.18         7.31 o                         
  -2   6  23         21.67         28.91         6.81 o                         
  -1   6  23        206.55        207.18        10.79 o                         
   0   6  23         71.12         65.59         5.63 o                         
   1   6  23        205.75        206.65         9.92 o                         
   2   6  23         21.71         15.42         5.30 o                         
   3   6  23         45.50         52.95         6.79 o                         
  -2   7  23         10.37         13.75         6.42 o                         
  -1   7  23        112.20        102.67        11.11 o                         
   0   7  23          9.89          6.44         6.78 o                         
   1   7  23        112.20        141.59        16.22 o                         
   0   0  24        392.80        442.96        21.82 o                         
   1   0  24         93.29         98.70         6.19 o                         
   2   0  24        447.98        430.71        10.83 o                         
   3   0  24         22.60         15.40         3.80 o                         
   4   0  24        224.21        241.72         8.83 o                         
   5   0  24        114.41        122.08         8.21 o                         
   6   0  24          1.57          1.83        10.23 o                         
  -6   1  24         18.80         18.21         6.70 o                         
  -5   1  24        163.62        180.15        11.14 o                         
  -4   1  24         84.71         78.65         6.51 o                         
  -3   1  24          5.81          5.42         3.54 o                         
  -2   1  24        228.73        221.54         7.99 o                         
  -1   1  24         91.77         92.16         5.47 o                         
   0   1  24         30.71         38.60         4.39 o                         
   1   1  24         92.08         93.05         6.07 o                         
   2   1  24        228.42        212.16         8.57 o                         
   3   1  24          5.88          8.34         4.80 o                         
   4   1  24         84.64         90.16         6.50 o                         
   5   1  24        163.38        177.70         9.77 o                         
   6   1  24         18.86         19.02         5.56 o                         
  -6   2  24         54.96         44.06         7.53 o                         
  -5   2  24         18.97         13.71         7.93 o                         
  -4   2  24         24.31         21.26         4.66 o                         
  -3   2  24         12.17          1.22         4.05 o                         
  -2   2  24        116.22        105.31         6.36 o                         
  -1   2  24        202.75        209.68         7.69 o                         
   0   2  24         25.88         27.25         3.85 o                         
   1   2  24        203.21        218.17         7.98 o                         
   2   2  24        115.92        118.55         6.24 o                         
   3   2  24         12.29          5.09         3.80 o                         
   4   2  24         24.16         19.54         4.14 o                         
   5   2  24         18.90         13.85         5.22 o                         
   6   2  24         54.96         64.06         7.65 o                         
  -6   3  24         56.39         67.31        12.67 o                         
  -5   3  24         89.19         87.51         9.94 o                         
  -4   3  24         13.14          6.75         4.34 o                         
  -3   3  24        235.80        245.41        10.95 o                         
  -2   3  24        374.40        364.50        11.29 o                         
  -1   3  24         23.62         22.09         4.13 o                         
   0   3  24          0.83          0.80         3.69 o                         
   1   3  24         23.85         20.38         3.84 o                         
   2   3  24        374.26        355.62        10.42 o                         
   3   3  24        236.08        230.13         9.68 o                         
   4   3  24         13.20         13.76         5.26 o                         
   5   3  24         88.88         78.36         8.81 o                         
   6   3  24         56.59         83.71        17.12 o                         
  -5   4  24          4.66          5.05         6.64 o                         
  -4   4  24         18.10         18.15         5.90 o                         
  -3   4  24        218.62        198.41        10.01 o                         
  -2   4  24        115.93        113.84         6.95 o                         
  -1   4  24        185.85        178.73         7.93 o                         
   0   4  24         15.44         12.13         3.42 o                         
   1   4  24        186.38        178.87         7.99 o                         
   2   4  24        115.72        119.07         6.87 o                         
   3   4  24        218.73        201.65         9.61 o                         
   4   4  24         18.02         16.27         6.28 o                         
   5   4  24          4.62         14.01         7.55 o                         
   6   4  24         75.32         86.34        18.64 o                         
  -5   5  24         64.80         59.24        11.89 o                         
  -4   5  24          8.53         14.47         4.74 o                         
  -3   5  24         56.04         45.78         6.01 o                         
  -2   5  24         35.09         40.09         5.63 o                         
  -1   5  24         84.57         84.53         6.03 o                         
   0   5  24         34.94         32.03         3.83 o                         
   1   5  24         84.66         74.83         6.23 o                         
   2   5  24         34.91         29.77         4.81 o                         
   3   5  24         56.29         52.97         6.53 o                         
   4   5  24          8.52         -3.56         6.90 o                         
  -4   6  24         13.77         12.34         8.50 o                         
  -3   6  24         74.37         76.58        10.11 o                         
  -2   6  24         43.46         44.19         6.62 o                         
  -1   6  24         50.97         41.10         5.90 o                         
   0   6  24        145.39        146.24         8.04 o                         
   1   6  24         50.93         48.27         7.34 o                         
   2   6  24         43.46         51.01         9.85 o                         
   3   6  24         74.33         73.64        12.42 o                         
  -2   7  24          5.82         -8.77        13.67 o                         
  -1   7  24         49.77         47.28         9.97 o                         
   0   7  24        129.29        138.64        17.86 o                         
   1   7  24         49.81         54.27        15.57 o                         
   1   0  25         17.36         24.01         4.27 o                         
   2   0  25        896.23        840.93        15.16 o                         
   3   0  25          0.03         -2.19         3.60 o                         
   4   0  25         30.49         32.84         4.59 o                         
   5   0  25         12.13         12.84         4.34 o                         
   6   0  25         28.69         16.14        21.64 o                         
  -6   1  25         73.96         93.77        13.14 o                         
  -5   1  25         17.03         19.63         6.71 o                         
  -4   1  25          0.07          2.13         4.36 o                         
  -3   1  25         71.31         60.73         5.91 o                         
  -2   1  25          0.07          2.20         3.88 o                         
  -1   1  25        196.80        215.37         8.01 o                         
   0   1  25        317.11        315.00         9.42 o                         
   1   1  25        197.16        198.51         8.32 o                         
   2   1  25          0.07          3.81         3.64 o                         
   3   1  25         71.44         57.96         5.09 o                         
   4   1  25          0.07          2.36         3.62 o                         
   5   1  25         17.02         20.64         5.06 o                         
   6   1  25         73.80         84.16        11.28 o                         
  -6   2  25         55.08         60.78        14.18 o                         
  -5   2  25         10.45         21.43         6.38 o                         
  -4   2  25        100.01        104.53         8.89 o                         
  -3   2  25         23.10         15.56         5.38 o                         
  -2   2  25        231.05        214.30         8.92 o                         
  -1   2  25         34.48         31.24         3.88 o                         
   0   2  25        190.24        174.85         7.29 o                         
   1   2  25         34.64         40.39         4.29 o                         
   2   2  25        230.57        218.32         7.84 o                         
   3   2  25         23.00         24.73         4.50 o                         
   4   2  25         99.91        102.24         7.08 o                         
   5   2  25         10.44          4.82         4.86 o                         
   6   2  25         55.04         56.79        11.47 o                         
  -6   3  25          9.82          6.21        15.90 o                         
  -5   3  25        125.21        123.47        11.72 o                         
  -4   3  25        206.19        225.62        10.93 o                         
  -3   3  25         55.75         55.25         6.07 o                         
  -2   3  25         89.45         90.86         6.41 o                         
  -1   3  25        174.28        157.65         7.85 o                         
   0   3  25        786.47        775.68        16.51 o                         
   1   3  25        174.46        174.32         7.14 o                         
   2   3  25         89.61         83.12         5.70 o                         
   3   3  25         55.89         50.15         5.83 o                         
   4   3  25        206.26        211.23        11.00 o                         
   5   3  25        125.41        137.01         9.89 o                         
   6   3  25          9.79         -4.13         8.52 o                         
  -5   4  25         24.64         17.37        11.05 o                         
  -4   4  25         10.14         17.64         5.61 o                         
  -3   4  25         75.00         79.93         7.25 o                         
  -2   4  25         51.88         53.32         5.56 o                         
  -1   4  25        145.34        141.50         7.39 o                         
   0   4  25        223.59        217.53         8.77 o                         
   1   4  25        145.10        130.25         6.72 o                         
   2   4  25         51.72         44.66         8.16 o                         
   3   4  25         75.25         80.28         7.52 o                         
   4   4  25         10.04          4.52         5.15 o                         
   5   4  25         24.53         28.86         8.15 o                         
  -4   5  25         57.11         58.86         8.20 o                         
  -3   5  25         14.79          9.64         5.42 o                         
  -2   5  25         97.79         92.83         6.94 o                         
  -1   5  25        107.43        101.47         7.88 o                         
   0   5  25         52.78         61.61         6.40 o                         
   1   5  25        107.63        103.49         7.49 o                         
   2   5  25         98.24         89.14         7.09 o                         
   3   5  25         14.84         13.26         5.20 o                         
   4   5  25         57.02         52.04        13.30 o                         
  -3   6  25         17.61          7.81         7.50 o                         
  -2   6  25         33.64         37.86         6.07 o                         
  -1   6  25        137.15        139.88         9.64 o                         
   0   6  25         49.20         44.23         5.30 o                         
   1   6  25        137.06        136.67        10.50 o                         
   2   6  25         33.72         37.07         6.85 o                         
   3   6  25         17.64         20.08        11.53 o                         
  -1   7  25          2.78         11.77        10.03 o                         
   0   7  25          2.06         17.23        12.68 o                         
   0   0  26        578.76        596.23        19.86 o                         
   1   0  26        505.54        504.03        12.93 o                         
   2   0  26          0.28          4.09         3.81 o                         
   3   0  26         11.32          5.11         4.33 o                         
   4   0  26        179.26        181.32         9.47 o                         
   5   0  26         38.21         50.56         6.22 o                         
   6   0  26         92.91        109.23        13.48 o                         
  -6   1  26         66.47        113.13        22.15 o                         
  -5   1  26        149.55        170.80        11.31 o                         
  -4   1  26         60.59         74.30         6.78 o                         
  -3   1  26         73.92         57.39         6.15 o                         
  -2   1  26         26.82         24.83         3.89 o                         
  -1   1  26        175.18        172.55         7.44 o                         
   0   1  26         13.85         17.05         3.83 o                         
   1   1  26        174.54        194.16         8.40 o                         
   2   1  26         26.84         47.92         5.12 o                         
   3   1  26         74.08         62.37         5.31 o                         
   4   1  26         60.59         65.42         6.17 o                         
   5   1  26        149.57        160.50        10.04 o                         
   6   1  26         66.42         72.26        17.05 o                         
  -6   2  26        200.80        215.49        25.72 o                         
  -5   2  26          0.61          3.43         6.51 o                         
  -4   2  26         57.60         57.77         6.89 o                         
  -3   2  26         14.98          9.65         4.82 o                         
  -2   2  26         58.66         66.78         5.81 o                         
  -1   2  26         31.91         34.62         4.52 o                         
   0   2  26         11.02         11.17         3.70 o                         
   1   2  26         31.80         26.20         3.89 o                         
   2   2  26         58.45         62.99         4.90 o                         
   3   2  26         15.00         16.28         3.81 o                         
   4   2  26         57.51         51.72         5.61 o                         
   5   2  26          0.63          3.65         6.31 o                         
   6   2  26        200.87        211.63        19.08 o                         
  -5   3  26        164.57        172.73        14.04 o                         
  -4   3  26         89.19         83.22         7.31 o                         
  -3   3  26          3.61         -0.49         4.28 o                         
  -2   3  26         21.44         11.26         3.97 o                         
  -1   3  26         81.12         88.74         6.68 o                         
   0   3  26          9.86          0.92         4.24 o                         
   1   3  26         81.05         94.76         6.29 o                         
   2   3  26         21.56          8.73         3.93 o                         
   3   3  26          3.61          7.42         4.44 o                         
   4   3  26         89.29         92.94         8.10 o                         
   5   3  26        164.63        172.95        13.36 o                         
  -4   4  26         51.13         64.13         7.73 o                         
  -3   4  26         45.10         39.40         5.84 o                         
  -2   4  26         15.78         15.04         4.12 o                         
  -1   4  26         21.92         23.62         4.30 o                         
   0   4  26          3.86          3.87         3.64 o                         
   1   4  26         21.77         18.36         3.90 o                         
   2   4  26         15.81         14.05         4.03 o                         
   3   4  26         44.97         38.93         6.25 o                         
   4   4  26         51.29         63.87         6.78 o                         
   5   4  26         12.77          4.10        12.45 o                         
  -4   5  26         90.36         89.16        14.61 o                         
  -3   5  26         16.42         22.54         6.42 o                         
  -2   5  26         21.48         18.23         6.09 o                         
  -1   5  26          4.14          4.09         4.36 o                         
   0   5  26         18.58         16.46         3.95 o                         
   1   5  26          4.18          8.89         4.04 o                         
   2   5  26         21.80         20.46         5.08 o                         
   3   5  26         16.60         10.91         6.25 o                         
   4   5  26         90.41         97.21        18.41 o                         
  -2   6  26         46.93         46.84        13.88 o                         
  -1   6  26         14.90         17.40         8.26 o                         
   0   6  26          0.14          4.76         4.66 o                         
   1   6  26         14.71          4.92         6.31 o                         
   2   6  26         46.95         55.53        15.95 o                         
   1   0  27          3.95         16.31         4.16 o                         
   2   0  27        142.98        148.83         7.32 o                         
   3   0  27        239.21        207.84         9.28 o                         
   4   0  27          5.28          2.91         3.94 o                         
   5   0  27         37.80         58.31         6.63 o                         
   6   0  27          3.14          4.48         9.34 o                         
  -6   1  27          5.65        -13.80        13.80 o                         
  -5   1  27         25.19         20.14         5.66 o                         
  -4   1  27         49.18         59.77         6.57 o                         
  -3   1  27         32.47         31.44         5.27 o                         
  -2   1  27         38.52         42.49         4.53 o                         
  -1   1  27        142.01        147.08         7.13 o                         
   0   1  27        124.66        119.52         6.55 o                         
   1   1  27        142.19        140.80         7.57 o                         
   2   1  27         38.30         43.40         5.24 o                         
   3   1  27         32.52         21.86         4.46 o                         
   4   1  27         49.05         47.35         5.09 o                         
   5   1  27         25.46         24.05         5.41 o                         
   6   1  27          5.67          9.67        10.21 o                         
  -5   2  27         44.31         63.41         8.20 o                         
  -4   2  27         12.62          8.06         5.70 o                         
  -3   2  27         82.03         80.24         7.77 o                         
  -2   2  27        123.10        119.66         7.46 o                         
  -1   2  27          1.36         -0.62         4.23 o                         
   0   2  27          3.64          3.87         3.57 o                         
   1   2  27          1.34         -0.11         3.55 o                         
   2   2  27        123.62        116.93         6.72 o                         
   3   2  27         82.06         83.74         6.19 o                         
   4   2  27         12.52         16.65         5.32 o                         
   5   2  27         44.41         43.52         6.65 o                         
  -5   3  27         36.45         40.14        19.86 o                         
  -4   3  27         75.43         76.48         7.28 o                         
  -3   3  27         82.04         86.90         7.48 o                         
  -2   3  27         59.87         56.10         6.37 o                         
  -1   3  27        462.43        448.75        13.33 o                         
   0   3  27         35.38         26.47         4.25 o                         
   1   3  27        462.49        444.02        13.30 o                         
   2   3  27         59.91         61.57         4.88 o                         
   3   3  27         82.08         86.35         7.76 o                         
   4   3  27         75.63         85.05         8.20 o                         
   5   3  27         36.46         28.07         9.17 o                         
  -4   4  27         70.74         94.69        10.99 o                         
  -3   4  27         22.53         23.15         5.40 o                         
  -2   4  27         10.98          5.25         4.05 o                         
  -1   4  27         98.17        113.94         7.02 o                         
   0   4  27          5.26          4.31         3.96 o                         
   1   4  27         98.18        101.45         6.45 o                         
   2   4  27         10.96         10.10         4.17 o                         
   3   4  27         22.38         21.18         5.29 o                         
   4   4  27         70.70         80.33         9.79 o                         
  -4   5  27          6.14          0.72        12.59 o                         
  -3   5  27          4.21          5.26         7.39 o                         
  -2   5  27         25.99         34.01         6.07 o                         
  -1   5  27         42.25         37.17         5.71 o                         
   0   5  27         47.30         33.49         5.19 o                         
   1   5  27         42.27         48.80         5.18 o                         
   2   5  27         26.03         19.22         6.38 o                         
   3   5  27          4.21          8.45        10.70 o                         
   4   5  27          6.15         10.93        13.40 o                         
  -2   6  27        109.95        123.89        21.23 o                         
  -1   6  27         19.90         41.99        16.73 o                         
   0   6  27         48.98         51.97        15.87 o                         
   1   6  27         20.18         24.06        14.74 o                         
   0   0  28        448.33        465.83        18.52 o                         
   1   0  28        772.30        811.31        17.17 o                         
   2   0  28         98.76         88.07         5.89 o                         
   3   0  28         21.38         30.54         4.74 o                         
   4   0  28         20.95         21.59         5.47 o                         
   5   0  28         56.64         61.66        10.84 o                         
  -5   1  28         73.00         75.88         9.36 o                         
  -4   1  28         43.92         43.83         6.20 o                         
  -3   1  28        114.25        136.95        10.53 o                         
  -2   1  28        116.39        113.70         6.53 o                         
  -1   1  28         90.15         95.85         6.16 o                         
   0   1  28         10.27         13.40         3.90 o                         
   1   1  28         89.56         91.05         6.69 o                         
   2   1  28        117.02        108.74         7.00 o                         
   3   1  28        114.38        122.86         7.58 o                         
   4   1  28         44.06         40.92         6.47 o                         
   5   1  28         72.97         83.73         9.72 o                         
  -5   2  28         82.22         98.16        10.30 o                         
  -4   2  28         41.91         42.17         9.40 o                         
  -3   2  28         54.61         48.09         6.37 o                         
  -2   2  28        175.38        172.45         8.81 o                         
  -1   2  28         42.47         30.65         4.64 o                         
   0   2  28         19.52         21.11         4.29 o                         
   1   2  28         42.54         49.63         5.17 o                         
   2   2  28        175.97        178.24         8.13 o                         
   3   2  28         54.44         64.32         5.55 o                         
   4   2  28         41.77         38.48         5.47 o                         
   5   2  28         82.03         90.56        12.52 o                         
  -4   3  28          5.06          5.34         5.24 o                         
  -3   3  28         43.30         32.35         6.74 o                         
  -2   3  28         17.75          9.48         6.14 o                         
  -1   3  28        104.76        104.05         7.38 o                         
   0   3  28        105.15        105.19         7.22 o                         
   1   3  28        104.84        119.71         7.88 o                         
   2   3  28         17.83          5.38         3.66 o                         
   3   3  28         43.40         49.23         6.46 o                         
   4   3  28          5.10         -6.11         6.56 o                         
  -4   4  28         58.25         63.09        15.98 o                         
  -3   4  28          5.80         10.47         4.71 o                         
  -2   4  28         36.67         36.90         5.16 o                         
  -1   4  28         22.74         16.86         4.13 o                         
   0   4  28          2.84          9.74         4.29 o                         
   1   4  28         22.73         17.66         4.21 o                         
   2   4  28         36.58         39.13         7.21 o                         
   3   4  28          5.76          8.00         5.74 o                         
   4   4  28         58.05         83.40        18.13 o                         
  -2   5  28         25.87         32.83         8.96 o                         
  -1   5  28        100.77        101.00         7.58 o                         
   0   5  28         71.26         75.48         6.83 o                         
   1   5  28        100.92        104.04         6.87 o                         
   2   5  28         26.09         31.66         9.34 o                         
   1   6  28         45.69         39.20        14.08 o                         
   1   0  29         59.49         80.92         6.56 o                         
   2   0  29          1.17          5.28         3.56 o                         
   3   0  29         70.59         79.94         6.48 o                         
   4   0  29          9.49          6.19         5.04 o                         
   5   0  29          1.61         -3.06         7.30 o                         
  -5   1  29        189.32        224.09        26.01 o                         
  -4   1  29         12.52         11.63         6.27 o                         
  -3   1  29         47.70         51.41         6.30 o                         
  -2   1  29         98.48        103.62         7.16 o                         
  -1   1  29          4.07          5.99         3.56 o                         
   0   1  29        144.07        135.22         7.20 o                         
   1   1  29          4.11          8.77         3.87 o                         
   2   1  29         98.15        106.20         7.21 o                         
   3   1  29         47.74         54.19         5.68 o                         
   4   1  29         12.32         10.33         5.47 o                         
   5   1  29        189.56        258.65        20.01 o                         
  -5   2  29         33.33         43.64        15.10 o                         
  -4   2  29         22.33         29.70         6.72 o                         
  -3   2  29         57.35         74.63         7.30 o                         
  -2   2  29        147.55        153.38         8.46 o                         
  -1   2  29         59.15         65.24         6.04 o                         
   0   2  29         27.32         19.63         4.18 o                         
   1   2  29         59.03         74.20         5.80 o                         
   2   2  29        147.87        159.95        10.34 o                         
   3   2  29         57.40         71.84         6.52 o                         
   4   2  29         22.25         22.06         4.84 o                         
  -4   3  29         91.28         76.27        17.06 o                         
  -3   3  29         77.12         90.53         8.16 o                         
  -2   3  29         64.11         68.04         6.30 o                         
  -1   3  29        130.94        121.29         7.70 o                         
   0   3  29         36.35         29.15         5.65 o                         
   1   3  29        130.80        130.79         8.12 o                         
   2   3  29         64.23         77.09         7.15 o                         
   3   3  29         77.24         90.92         7.54 o                         
   4   3  29         90.96         86.76        17.01 o                         
  -4   4  29         41.36         42.54        12.59 o                         
  -3   4  29         16.78          4.08         7.77 o                         
  -2   4  29          9.45         18.93         4.83 o                         
  -1   4  29        144.39        151.44         8.24 o                         
   0   4  29          0.78          1.24         3.78 o                         
   1   4  29        144.31        150.86         8.21 o                         
   2   4  29          9.45         13.41         4.28 o                         
   3   4  29         16.87         20.75        12.96 o                         
   4   4  29         41.32         31.45        13.11 o                         
  -2   5  29         70.93         65.71        16.51 o                         
  -1   5  29          1.68          0.86        14.37 o                         
   0   5  29         33.92         35.09         6.82 o                         
   1   5  29          1.66          2.37         7.11 o                         
   0   0  30         49.86         55.74         7.91 o                         
   1   0  30         52.12         58.92         5.48 o                         
   2   0  30         39.48         39.95         4.73 o                         
   3   0  30         19.46         21.18         5.79 o                         
   4   0  30        108.37        128.41         8.94 o                         
   5   0  30         11.32          2.72         7.51 o                         
  -5   1  30          0.21         16.76        14.14 o                         
  -4   1  30          5.37          1.81         5.03 o                         
  -3   1  30         35.57         36.66         6.55 o                         
  -2   1  30          2.15          1.78         3.90 o                         
  -1   1  30        255.02        264.12         9.97 o                         
   0   1  30         20.80         27.09         4.35 o                         
   1   1  30        255.03        269.76        10.05 o                         
   2   1  30          2.22         11.68         4.93 o                         
   3   1  30         35.68         40.78         5.60 o                         
   4   1  30          5.42         15.15         6.56 o                         
  -4   2  30        123.30        147.16        24.89 o                         
  -3   2  30         35.60         42.81         6.30 o                         
  -2   2  30         96.13        112.05         7.67 o                         
  -1   2  30         13.29          9.98         4.26 o                         
   0   2  30          4.64          7.17         4.74 o                         
   1   2  30         13.25         11.69         4.78 o                         
   2   2  30         96.46        115.90         7.83 o                         
   3   2  30         35.64         33.12         5.29 o                         
   4   2  30        123.15        108.35        11.07 o                         
  -4   3  30         29.27         44.12        15.64 o                         
  -3   3  30          0.21         -3.51         5.66 o                         
  -2   3  30          8.46          2.43         4.90 o                         
  -1   3  30         74.21         65.24         6.28 o                         
   0   3  30         19.32         18.79         4.96 o                         
   1   3  30         74.52         69.24         6.43 o                         
   2   3  30          8.47          6.66         4.98 o                         
   3   3  30          0.21         -6.55         6.55 o                         
   4   3  30         29.34         16.15        11.68 o                         
  -2   4  30         59.25         53.86         8.33 o                         
  -1   4  30         61.45         59.89         6.43 o                         
   0   4  30          0.92         -0.69         4.17 o                         
   1   4  30         61.35         62.07         6.16 o                         
   2   4  30         59.14         65.68         9.03 o                         
  -2   5  30         70.36         66.34        16.78 o                         
   1   5  30        194.38        203.79        15.59 o                         
   1   0  31          6.15         16.93         4.21 o                         
   2   0  31         12.67         16.36         4.45 o                         
   3   0  31        104.26        150.91        11.27 o                         
   4   0  31          0.49         -7.06         7.61 o                         
  -4   1  31         60.32         71.19        18.87 o                         
  -3   1  31         13.44         18.98         5.75 o                         
  -2   1  31        297.43        308.81        13.22 o                         
  -1   1  31         18.33         16.86         4.04 o                         
   0   1  31        114.31        129.14         7.39 o                         
   1   1  31         18.35         13.27         4.38 o                         
   2   1  31        296.83        292.82        11.68 o                         
   3   1  31         13.51         17.57         5.05 o                         
   4   1  31         60.53         83.56        15.03 o                         
  -3   2  31        164.42        177.73        10.56 o                         
  -2   2  31         26.08         37.61         6.20 o                         
  -1   2  31         34.94         40.75         5.47 o                         
   0   2  31         29.04         36.59         5.20 o                         
   1   2  31         34.86         38.34         5.45 o                         
   2   2  31         25.97         44.31         5.77 o                         
   3   2  31        164.01        185.17        12.03 o                         
   4   2  31          0.42          7.72        10.81 o                         
  -3   3  31         86.40         73.07        10.92 o                         
  -2   3  31         14.27         19.50         5.63 o                         
  -1   3  31          6.01          8.07         4.36 o                         
   0   3  31         32.87         40.86         5.87 o                         
   1   3  31          5.95          8.32         4.82 o                         
   2   3  31         14.24         26.86         6.48 o                         
  -1   4  31        142.33        178.11        17.01 o                         
   0   4  31          1.40         14.85         7.48 o                         
   1   4  31        142.08        150.15        13.17 o                         
   2   4  31          2.13         -7.25        14.02 o                         
   0   0  32         30.91         45.55         7.86 o                         
   1   0  32        306.72        346.30        11.65 o                         
   2   0  32         24.28         24.22         5.21 o                         
   3   0  32         86.71         80.73         9.83 o                         
  -3   1  32        170.63        193.22        18.00 o                         
  -2   1  32         17.78         34.57         5.99 o                         
  -1   1  32         28.15         27.06         5.05 o                         
   0   1  32          8.13         17.25         4.25 o                         
   1   1  32         28.27         21.58         4.12 o                         
   2   1  32         17.91         29.35         4.98 o                         
   3   1  32        170.77        202.77        12.60 o                         
   4   1  32         35.44         34.12        13.97 o                         
  -2   2  32         22.88         29.69         5.90 o                         
  -1   2  32        128.80        141.38         8.69 o                         
   0   2  32         15.42         18.18         5.44 o                         
   1   2  32        128.82        127.82         8.24 o                         
   2   2  32         22.78         29.74         6.42 o                         
   3   2  32         57.58         67.78         9.40 o                         
  -1   3  32          7.24          5.09         5.87 o                         
   0   3  32        109.24        135.98         9.62 o                         
   1   3  32          7.18          6.94         8.03 o                         
   2   3  32         35.76         31.46        13.70 o                         
  -1   4  32         51.53         89.72        20.02 o                         
   0   4  32         32.92         46.42        14.09 o                         
   1   4  32         51.68         75.86        17.46 o                         
   2   4  32          1.47         -4.01        11.36 o                         
   1   0  33          9.11         12.87         4.97 o                         
   2   0  33          0.10          1.08         5.79 o                         
  -3   1  33         59.87         39.66        14.46 o                         
  -2   1  33         31.80         14.19        18.86 o                         
  -1   1  33         96.98        101.26         7.56 o                         
   0   1  33        145.64        180.24         8.89 o                         
   1   1  33         96.92        100.19         7.07 o                         
   2   1  33         31.56         47.08         7.26 o                         
   3   1  33         59.94         50.59        10.07 o                         
  -2   2  33          3.24          8.72        10.13 o                         
  -1   2  33         68.62         77.29         8.62 o                         
   0   2  33        117.06        143.52         9.87 o                         
   1   2  33         68.80         89.93         8.86 o                         
   2   2  33          3.21          0.91         7.77 o                         
   3   2  33         54.80         75.57        17.83 o                         
  -1   3  33         65.80         76.41        15.56 o                         
   0   3  33        231.06        238.24        27.46 o                         
   1   3  33         65.79         88.03        20.27 o                         
   2   3  33         50.70         32.67        14.78 o                         
   0   0  34          4.28         20.23         8.71 o                         
   1   0  34          7.91         15.62         5.30 o                         
   2   0  34          2.08        -15.37        15.37 o                         
  -1   1  34         14.63         11.95        17.18 o                         
   0   1  34         23.98         45.68         9.55 o                         
   1   1  34         14.68         46.91        10.08 o                         
   2   1  34          0.20          5.17         8.40 o                         
  -1   2  34         11.59         48.33        15.87 o                         
   0   2  34          9.51          6.92        19.08 o                         
   1   2  34         11.64          3.18         9.68 o                         
   2   2  34         27.46         24.39         9.67 o                         
   1   0  35         28.92         37.04         9.72 o                         
  -1   1  35         37.39         21.99        11.46 o                         
   1   1  35         37.33         27.39        10.79 o                         
                                                                                
